# Supplementary material for: Mapping allosteric communications within individual proteins
Source: Nat Commun. 2020 Jul 31;11:3862. doi: 10.1038/s41467-020-17618-2 (PMC7395124; doi:10.1038/s41467-020-17618-2)
Supplement: Supplementary file 8 — Supplementary Data 5 [file 41467_2020_17618_MOESM8_ESM.zip › CheY-correlation-comparison/minimum-distances.txt]

1 0.295313 0.0376449 0.0535311 0.0310855 0.00575026 0.012787 0.00203873 0.00041077 0.0001853 7.01211e-05 2.07077e-05 1.06659e-05 3.67883e-05 6.62946e-05 0.000285054 8.36596e-05 0.000192166 0.000478292 0.0015295 0.0010038 0.000377326 0.00190256 0.00959312 0.00256251 0.00181091 0.00811174 0.0109268 0.0582355 0.00811174 0.00439723 0.00238312 0.000916269 0.000223768 0.000283978 6.05931e-05 7.16587e-05 8.23973e-05 4.14863e-05 0.000140483 0.000435007 9.17362e-05 0.000108754 0.00066947 0.000617959 0.000126681 0.000134879 0.000315759 0.000905895 0.00424953 0.00994843 0.00973262 0.00278789 0.0014237 0.000424987 0.000102179 1.96407e-05 2.87126e-05 1.56495e-05 1e-05 1.12891e-05 1.80372e-05 1.62985e-05 3.61236e-05 2.5708e-05 1e-05 4.72462e-05 0.00017601 3.25587e-05 4.463e-05 0.000211633 0.000292241 9.43771e-05 5.76129e-05 2.00816e-05 4.10474e-05 0.000166865 9.27517e-05 0.00013134 0.000899214 0.00236635 0.000614456 0.00224123 0.000427727 0.000275675 7.57796e-05 2.74604e-05 2.77169e-05 1.05661e-05 1e-05 1e-05 1e-05 1.0827e-05 5.83454e-05 1.315e-05 3.83435e-05 0.000118731 5.63439e-05 1.83134e-05 5.67078e-05 0.000141039 0.00050178 0.00193602 0.000901139 0.000229731 0.000302405 7.41376e-05 7.53284e-05 9.58101e-05 0.000540795 0.000209318 0.000534764 0.000515144 0.000860912 0.00408239 0.0067003 0.00203549 0.00332165 0.0157511 0.0200338 0.00424794 0.0214191 0.11308 0.0258894 0.00532368 0.0238467 0.0101863 0.00347107 4.61018e-05 1e-05 7.22335e-05 1e-05 1e-05 1e-05 1e-05 1e-05 3.1242e-05 4.94963e-05 0.000280529 0.000144765 4.88519e-05 0.000235842 0.000798619 0.000257908 6.07153e-05 0.000284098 0.00116331 
0.295313 1 0.127475 0.181269 0.104637 0.019356 0.0172369 0.0027482 0.000553719 0.000245936 7.2628e-05 2.1448e-05 2.24636e-05 5.66818e-05 6.62946e-05 0.000285054 0.000268122 0.000192166 0.000478292 0.0015295 0.0010038 0.000743063 0.00190256 0.00959312 0.00582911 0.00446413 0.0148771 0.0370009 0.0582355 0.00811174 0.0148901 0.00322097 0.00308426 0.000753227 0.000382803 8.16795e-05 9.6596e-05 0.000111072 5.59236e-05 0.000189371 0.00058639 0.000303823 0.000366079 0.00225351 0.00208012 0.000426422 0.000454016 0.00106288 0.00304934 0.0143044 0.0334875 0.013214 0.00378513 0.00156802 0.000468068 0.000112537 1.80669e-05 3.16232e-05 2.07704e-05 1e-05 1.52177e-05 4.00025e-05 1e-05 1.92508e-05 3.1908e-05 1.59027e-05 8.01849e-05 0.000218457 4.04107e-05 8.35172e-05 0.000359178 0.000482595 0.000155851 0.000193931 6.75968e-05 0.00013817 0.000561685 0.000160206 0.000442104 0.00302686 0.00340242 0.000762642 0.00119438 0.000227942 0.000218413 6.00391e-05 2.17565e-05 1.89807e-05 1e-05 1e-05 1e-05 1e-05 1e-05 1.72301e-05 1e-05 1.17112e-05 3.6264e-05 1.86339e-05 2.00544e-05 6.20989e-05 0.000154447 0.000153258 0.000591315 0.000480229 7.56552e-05 8.93039e-05 2.18938e-05 5.273e-05 2.82939e-05 0.000159703 0.00015031 0.000534764 0.000261872 0.000254238 0.00120558 0.00340608 0.000882795 0.000980926 0.00465149 0.00591623 0.00125447 0.00632532 0.0333938 0.00764547 0.00157215 0.00704223 0.00300813 0.00102505 5.07752e-05 1e-05 7.22335e-05 1e-05 1e-05 1e-05 1e-05 1e-05 1e-05 1.46169e-05 8.28438e-05 4.27509e-05 1.44266e-05 6.96472e-05 0.000235842 7.61636e-05 1.793e-05 8.38978e-05 0.000343539 
0.0376449 0.127475 1 0.181269 0.0612047 0.0113218 0.0224353 0.00357703 0.0014493 0.000320107 0.000271022 8.00363e-05 4.12242e-05 0.000142189 0.000256232 0.00110175 0.000323349 0.000742735 0.00184863 0.00591162 0.00387973 0.00582911 0.0073535 0.037078 0.0457276 0.0350197 0.116706 0.290261 0.225084 0.0313523 0.0148901 0.00691023 0.00180406 0.000440579 0.000498252 0.000106313 0.000125728 0.000144569 7.27895e-05 0.000246483 0.000763239 0.000177713 0.000214128 0.00131813 0.00121671 0.000249424 0.000265564 0.000621703 0.00178363 0.00836696 0.0195876 0.00772918 0.00221401 0.00137315 0.000409895 9.85503e-05 2.30946e-05 4.59962e-05 2.70346e-05 1.11484e-05 1.98072e-05 3.1647e-05 1e-05 1.12602e-05 1.86637e-05 1.36819e-05 6.89873e-05 0.000127781 2.36371e-05 4.88511e-05 0.000210091 0.00028228 9.11605e-05 0.000113435 3.95389e-05 8.08189e-05 0.000328542 9.37081e-05 0.000258596 0.00177048 0.00199015 0.000446087 0.000698622 0.000133328 0.000191268 5.25773e-05 3.54197e-05 1.66218e-05 1e-05 1e-05 1e-05 1e-05 1e-05 3.51398e-05 1e-05 1e-05 2.12116e-05 2.06746e-05 1.17303e-05 3.63231e-05 9.03394e-05 8.96441e-05 0.000345874 0.000280897 8.42967e-05 0.000265425 6.50718e-05 0.000203804 0.000153145 0.000864418 0.000580955 0.0020669 0.00205431 0.0013761 0.00652538 0.0267197 0.00692526 0.00200054 0.00714296 0.00893641 0.00134895 0.00308061 0.0162637 0.00372356 0.000765682 0.00342977 0.00146505 0.000499229 7.3853e-05 1e-05 0.000279187 1e-05 1e-05 1e-05 1e-05 1e-05 1.88162e-05 2.98102e-05 0.000168955 8.71879e-05 2.94221e-05 0.000142041 0.000480986 0.000155331 3.65671e-05 0.000104246 0.000426859 
0.0535311 0.181269 0.181269 1 0.14606 0.0274729 0.0240605 0.00383615 0.00159014 0.000343296 0.000101379 2.99386e-05 3.13563e-05 7.91207e-05 4.64471e-05 0.000199714 0.000374264 0.000304416 0.000335099 0.0010716 0.00159014 0.00105664 0.00133296 0.0067211 0.00828902 0.006348 0.0211553 0.0526154 0.0408007 0.0186254 0.0821435 0.017769 0.00430524 0.00105141 0.000534345 0.000114014 0.000134836 0.000155042 7.80623e-05 0.000264338 0.000818527 0.000424098 0.000511001 0.00314562 0.00290358 0.000595231 0.000644406 0.0015086 0.00432807 0.0199671 0.0467443 0.0184451 0.00528356 0.00218876 0.000653363 0.000157087 2.52192e-05 4.4142e-05 2.89929e-05 1.10759e-05 2.1242e-05 5.58385e-05 1.23514e-05 2.68716e-05 4.45395e-05 2.21982e-05 0.000111928 0.000304939 5.64083e-05 0.00011658 0.000501367 0.000673641 0.000217548 0.000270704 9.43567e-05 0.000192868 0.000784041 0.000223627 0.000617121 0.00422511 0.00474935 0.00106455 0.00166721 0.000318178 0.000304877 8.3807e-05 3.03693e-05 2.64947e-05 1.01002e-05 1e-05 1e-05 1e-05 1e-05 2.39451e-05 1e-05 1.63474e-05 5.062e-05 2.60105e-05 2.79935e-05 8.66823e-05 0.000215588 0.000213929 0.000825401 0.00067034 0.000105605 9.11917e-05 2.23566e-05 3.88641e-05 2.77605e-05 0.000156692 0.000105309 0.000374665 0.000372384 0.000249445 0.00118285 0.00484346 0.00125534 0.000362636 0.00166721 0.0016199 0.000771443 0.00388978 0.00605328 0.00138589 0.000541815 0.00228811 0.000977378 0.000333051 7.08758e-05 1e-05 0.000114427 1e-05 1e-05 1e-05 1e-05 1e-05 1e-05 1e-05 3.12362e-05 1.58045e-05 1e-05 2.57477e-05 8.71879e-05 2.81567e-05 1.08802e-05 5.15933e-05 0.000211261 
0.0310855 0.104637 0.0612047 0.14606 1 0.184982 0.16473 0.0262641 0.00529179 0.00235037 0.000694093 0.000204974 0.000214681 0.000541698 0.000213305 0.000917172 0.00256239 0.000525961 0.0011996 0.00383615 0.0027474 0.000946372 0.00477181 0.0240605 0.00418153 0.00214337 0.00714296 0.0177653 0.0440025 0.014028 0.0618674 0.0307007 0.0294758 0.00719846 0.00365838 0.000780597 0.000923151 0.00106149 0.000534452 0.00180978 0.00560403 0.00290358 0.00349856 0.0215364 0.0198793 0.00407524 0.00433895 0.0101578 0.029142 0.136705 0.320034 0.126284 0.0361738 0.0149853 0.00447324 0.00107549 0.000172663 0.000302217 0.000198499 7.58308e-05 0.000145433 0.000382297 8.45638e-05 0.000183976 0.000304939 0.00015198 0.000766314 0.00208776 0.000386198 0.00079816 0.0034326 0.00461207 0.00148944 0.00185337 0.000646011 0.00132047 0.00536793 0.00153106 0.00422511 0.0289271 0.0325164 0.00728844 0.0114145 0.0021784 0.00208734 0.000573783 0.000207923 0.000181395 6.9151e-05 2.09503e-05 1.71542e-05 1.52237e-05 4.98634e-05 0.00016394 4.19546e-05 0.000111922 0.000346569 0.000178081 0.000191657 0.000593469 0.00147602 0.00146466 0.0056511 0.00458947 0.000723024 0.000624342 0.000153064 0.000266082 7.72333e-05 0.000391904 0.000376991 0.00134124 0.000433145 0.000623887 0.00295843 0.00175119 0.000695364 0.00240714 0.0114145 0.00523603 0.00528167 0.0266313 0.0295545 0.00676645 0.00370953 0.0156655 0.0066916 0.00228023 0.00048525 1e-05 0.000197704 1e-05 1e-05 1e-05 1e-05 1e-05 3.25135e-05 3.77329e-05 0.000213858 0.000104909 3.54021e-05 0.00017091 0.000578744 0.000186901 7.44912e-05 0.000353233 0.00144639 
0.00575026 0.019356 0.0113218 0.0274729 0.184982 1 0.152106 0.0313546 0.00647432 0.00305858 0.00168069 0.000496328 0.000823591 0.00207815 0.000505272 0.00147438 0.00983026 0.00147438 0.00110768 0.00354218 0.00647432 0.00167803 0.00440614 0.0222167 0.00622927 0.00142618 0.00211184 0.00328627 0.0151613 0.075834 0.33445 0.0723471 0.11308 0.0276159 0.00947095 0.00202084 0.00110207 0.00126723 0.000638038 0.00216055 0.00669019 0.00457966 0.00551808 0.0339681 0.0313546 0.00865084 0.0234561 0.0549121 0.15754 0.215616 0.120649 0.0257432 0.00737408 0.00930962 0.002779 0.000668148 0.000107266 0.000187752 0.000258311 9.05281e-05 0.00017362 0.000602976 0.000133378 8.26684e-05 8.79191e-05 0.000175354 0.00073017 0.000545244 0.000285444 0.00125889 0.00283406 0.0017387 0.0005615 0.000698698 0.000243539 0.000497801 0.00202364 0.000577192 0.00159282 0.0109052 0.0122583 0.00190347 0.00232686 0.00044407 0.00129676 0.000356462 0.000129172 0.000112692 4.296e-05 1.30154e-05 1e-05 1e-05 3.09776e-05 3.43353e-05 1.58164e-05 4.21933e-05 0.000130652 6.71343e-05 7.22523e-05 0.000223731 0.000556443 0.00055216 0.0021304 0.00096121 0.000151429 0.000221707 5.64314e-05 0.000272734 7.91642e-05 0.000256594 0.000348102 0.00123846 0.000399952 0.000258436 0.00122549 0.00101916 0.00030961 0.000997124 0.0047283 0.00304726 0.00107667 0.00542883 0.0172001 0.00393794 0.000809765 0.00362723 0.00154939 0.000527971 0.000301461 1e-05 0.000554206 1e-05 1e-05 1e-05 1e-05 1e-05 1e-05 1.48582e-05 8.42117e-05 4.34569e-05 1.46648e-05 7.07972e-05 0.000239736 7.74212e-05 1.82261e-05 7.20069e-05 0.000294849 
0.012787 0.0172369 0.0224353 0.0240605 0.16473 0.152106 1 0.159438 0.0321241 0.014268 0.00421352 0.00124431 0.000640904 0.00107024 0.00100937 0.0043401 0.00506254 0.00319287 0.00728226 0.0232875 0.0166782 0.00574499 0.0289675 0.14606 0.0253842 0.00581167 0.013884 0.0164195 0.0996755 0.0166782 0.062263 0.18637 0.0582355 0.014222 0.0222084 0.00473865 0.00560403 0.00644384 0.00324442 0.0109864 0.0340195 0.00717418 0.00203475 0.0125255 0.0355938 0.00729669 0.00356781 0.00835248 0.0239628 0.0689372 0.0527192 0.152106 0.0435705 0.0612047 0.0182701 0.00439264 0.000705207 0.00123435 0.001205 0.000460335 0.000882857 0.00141059 0.000312021 0.000385642 0.000367292 0.00060984 0.00307494 0.00251466 0.000465167 0.0019721 0.0033075 0.0023961 0.000773803 0.000792472 0.000276225 0.000564612 0.00229524 0.000760477 0.00180659 0.0123688 0.0369825 0.00877876 0.0137485 0.00262383 0.00852532 0.00234351 0.000849221 0.000740875 0.000282434 8.55675e-05 2.06619e-05 6.21783e-05 0.000203658 0.000197462 4.3656e-05 0.000127294 0.00039417 0.000143376 0.000192158 0.00059502 0.000766834 0.00166583 0.00642727 0.00552791 0.000870866 0.00145758 0.000357341 0.00108676 0.000315445 0.00168694 0.00228854 0.00814208 0.00262943 0.00169905 0.00805679 0.0067003 0.00203549 0.00655544 0.0310855 0.0200338 0.00636165 0.0320768 0.11308 0.0258894 0.00532368 0.0238467 0.0101863 0.00347107 0.00198191 1e-05 0.00120017 1e-05 1e-05 2.37426e-05 1e-05 3.35146e-05 6.16576e-05 9.76833e-05 0.000553637 0.000285701 9.64115e-05 0.000465445 0.00157611 0.000508994 0.000119824 0.000425461 0.00174215 
0.00203873 0.0027482 0.00357703 0.00383615 0.0262641 0.0313546 0.159438 1 0.201484 0.0894896 0.0264274 0.00780435 0.00401978 0.00593305 0.00470788 0.020243 0.0280651 0.00420931 0.0154466 0.0493958 0.00869398 0.00225332 0.00461851 0.0232875 0.00404719 0.000926599 0.00221363 0.00261789 0.015892 0.00282325 0.0104865 0.0315484 0.147856 0.0768837 0.139292 0.029721 0.0351487 0.040416 0.0203491 0.0689071 0.213372 0.0449968 0.012762 0.0785604 0.223246 0.0457652 0.0192145 0.0269344 0.0211464 0.145418 0.0621162 0.0398999 0.139292 0.0344597 0.0390188 0.0105153 0.00168816 0.00295484 0.00755782 0.00288724 0.00553732 0.00884728 0.00195701 0.00241876 0.00117421 0.00382494 0.0192862 0.00803919 0.00280459 0.0123691 0.0201787 0.00766016 0.0024738 0.00237106 0.000826457 0.00135085 0.00549141 0.00243119 0.00341195 0.0233598 0.0114419 0.0280651 0.00683424 0.00453416 0.00479996 0.00171923 0.00148362 0.000543517 0.000207198 0.000112828 3.16577e-05 0.000125314 0.000410452 0.000210069 0.000134477 0.000223452 0.000691923 0.000295773 0.000614314 0.00190224 0.00245151 0.00275707 0.00890734 0.00401889 0.000926467 0.000820653 0.000774792 0.00374459 0.00108691 0.00287659 0.00074556 0.00129815 0.00041923 0.000790755 0.00374971 0.00106828 0.000324533 0.00104518 0.0049562 0.00319414 0.00166876 0.00841426 0.0180291 0.00412774 0.00117204 0.00380206 0.00162407 0.000553418 0.00474439 1e-05 0.00158224 1e-05 1e-05 3.13067e-05 1.00476e-05 2.45868e-05 4.16621e-05 1.92263e-05 8.82706e-05 4.55514e-05 3.40965e-05 0.000183742 0.000251291 8.11528e-05 5.94971e-05 0.000282132 0.000456994 
0.00041077 0.000553719 0.0014493 0.00159014 0.00529179 0.00647432 0.0321241 0.201484 1 0.18637 0.0550375 0.0162533 0.0116701 0.0294468 0.023366 0.100469 0.139292 0.0208916 0.0766643 0.24516 0.0367701 0.00953015 0.0221595 0.0390878 0.00679316 0.00365032 0.00296721 0.0016398 0.00643892 0.0080084 0.0193581 0.0894896 0.0392105 0.130642 0.060187 0.0128422 0.0259599 0.0110889 0.00460669 0.0155994 0.0483038 0.0101865 0.00270534 0.0166535 0.0449804 0.00922094 0.00387141 0.00542685 0.00426066 0.0292994 0.0125154 0.00803919 0.0280651 0.0612047 0.0812602 0.0218991 0.00351575 0.00615373 0.0157398 0.0048055 0.00408971 0.00242742 0.0037843 0.00503729 0.000735749 0.00226225 0.0114067 0.00226225 0.000634912 0.00280015 0.00406567 0.0015434 0.00049843 0.00047773 0.000166518 0.000272174 0.00110643 0.000489846 0.000687452 0.00470663 0.00230536 0.00565466 0.0121384 0.0094428 0.0123579 0.00384543 0.00322994 0.00121569 0.000463442 0.000234975 6.37352e-05 0.000260979 0.000854804 0.000437488 9.22594e-05 0.000202264 0.000311228 0.000116529 0.00017287 0.000535294 0.00049394 0.00131531 0.00220205 0.00488055 0.00192945 0.00304632 0.00384543 0.0185851 0.00539452 0.014277 0.00370035 0.0062285 0.00201145 0.00392466 0.0186105 0.00454498 0.00117798 0.00116664 0.00553214 0.00152072 0.000336229 0.00169534 0.00363258 0.000831673 0.000236147 0.000766053 0.000327224 0.000111505 0.00988062 1e-05 0.00785294 1e-05 1.31365e-05 6.5199e-05 2.02284e-05 5.49937e-05 8.7926e-05 6.94522e-05 0.000324765 0.000111379 0.000123169 0.000663743 0.000280493 9.05834e-05 0.000123908 0.000587565 0.00038103 
0.0001853 0.000245936 0.000320107 0.000343296 0.00235037 0.00305858 0.014268 0.0894896 0.18637 1 0.295313 0.0872095 0.0449189 0.0107221 0.0168948 0.0726447 0.0504899 0.00757267 0.014288 0.0456906 0.0125241 0.00324601 0.00412987 0.00728481 0.00126604 0.000680312 0.00072003 0.00030561 0.00142217 0.00149253 0.00360777 0.0166782 0.027048 0.110754 0.322943 0.0689071 0.139292 0.0594994 0.024718 0.083701 0.259182 0.0546573 0.0132892 0.0141184 0.0234268 0.00635143 0.00267424 0.00282643 0.00189239 0.0130134 0.00555876 0.0154445 0.0368056 0.130154 0.436015 0.117503 0.0188643 0.0330188 0.0844547 0.0257847 0.021944 0.0130247 0.0203053 0.0270284 0.00394778 0.0121384 0.0612047 0.0121384 0.00340672 0.0150246 0.0136637 0.0030224 0.00209281 0.00160553 0.000559624 0.000916356 0.00372514 0.00107343 0.000712137 0.00487564 0.00375512 0.00741573 0.0258128 0.0506668 0.0181294 0.0192115 0.0165787 0.00607352 0.00231533 0.0012608 0.000341981 0.00140032 0.00458659 0.00234741 0.000495033 0.00108528 0.00166995 0.000625255 0.000927559 0.00287221 0.00198369 0.00705749 0.00468273 0.0103787 0.0103528 0.0030996 0.00480028 0.0231999 0.00673402 0.00323156 0.000837561 0.00116081 0.000374875 0.00073144 0.00346844 0.00123098 0.000716673 0.00248091 0.0117643 0.00323386 0.000645948 0.00325701 0.00163867 0.000375172 0.000453675 0.000714528 0.000305215 0.000104005 0.0530161 1e-05 0.00284649 3.18026e-05 7.04862e-05 0.000349836 0.000108539 0.000274745 0.000465552 0.000214843 0.000533834 0.00018308 0.00038101 0.00205322 0.000753832 0.000243445 0.000664849 0.00315267 0.00204448 
7.01211e-05 7.2628e-05 0.000271022 0.000101379 0.000694093 0.00168069 0.00421352 0.0264274 0.0550375 0.295313 1 0.295313 0.152106 0.0363077 0.05721 0.245992 0.170971 0.0256429 0.0222347 0.0458457 0.0103586 0.00268476 0.00414388 0.00730953 0.00127034 0.000682621 0.000554877 0.000306647 0.0012041 0.000440762 0.00106542 0.00492529 0.0148629 0.0608595 0.0953692 0.0582355 0.0411347 0.0175709 0.00729952 0.024718 0.0765396 0.016141 0.00392445 0.00775804 0.00691823 0.00187566 0.0014695 0.000834679 0.000558846 0.00384303 0.00164157 0.00456097 0.0108692 0.0384361 0.128761 0.259182 0.0416098 0.072831 0.0477746 0.0411347 0.0106614 0.00384637 0.0114864 0.0212901 0.00718208 0.00358464 0.0180745 0.00358464 0.00221214 0.00443697 0.00403506 0.000892552 0.000618034 0.000474133 0.000165264 0.000270612 0.00110008 0.000316996 0.000210303 0.00143984 0.00110893 0.00218996 0.00762286 0.0149626 0.0302574 0.0423757 0.0365683 0.0133966 0.00510701 0.00278099 0.000754323 0.00308875 0.0101168 0.00187735 0.000820978 0.00239385 0.00358131 0.00115656 0.000323074 0.00100041 0.000585809 0.00208416 0.00138287 0.00306495 0.00457644 0.00517314 0.0162549 0.0785604 0.022803 0.0109428 0.00283619 0.00116475 0.000735088 0.000997807 0.00348021 0.000849924 0.000220285 0.000732643 0.00347415 0.000955001 0.000247496 0.000961836 0.000483921 0.000110793 0.000133976 0.000211009 9.01338e-05 3.0714e-05 0.11694 1e-05 0.00963891 7.01483e-05 0.000155474 0.000771647 0.000239408 0.000606017 0.000372326 0.000293579 0.0013728 0.000470807 0.000520643 0.00280569 0.000828555 0.000267576 0.000293896 0.00139364 0.000903761 
2.07077e-05 2.1448e-05 8.00363e-05 2.99386e-05 0.000204974 0.000496328 0.00124431 0.00780435 0.0162533 0.0872095 0.295313 1 0.189416 0.0452135 0.0168948 0.0726447 0.0504899 0.00865565 0.00656618 0.0135388 0.00305902 0.000879437 0.00122374 0.0021586 0.000375147 0.000201587 0.000163862 9.05568e-05 0.000355585 0.000130163 0.000314632 0.0014545 0.0043892 0.0179726 0.0281637 0.0951625 0.0313731 0.0134012 0.00829908 0.0281027 0.0226031 0.00476664 0.00339056 0.00229105 0.00204304 0.000553905 0.000433961 0.000246491 0.000165034 0.00113489 0.000484777 0.00134691 0.0032098 0.0113507 0.0380246 0.0765396 0.0165695 0.0376241 0.161776 0.139292 0.036102 0.00888081 0.0388956 0.051774 0.00756214 0.00705058 0.00541749 0.00316881 0.0023292 0.0015577 0.00120943 0.00044139 0.000263385 0.000142112 4.95347e-05 8.09646e-05 0.000329135 0.000140089 6.21052e-05 0.000425202 0.000327482 0.0009077 0.00225113 0.00441863 0.0089354 0.0125141 0.0107991 0.00395619 0.00150817 0.00110742 0.000300379 0.00122997 0.00402863 0.000747581 0.000326922 0.000953256 0.00142611 0.000460554 0.000340171 0.00105335 0.000423522 0.00108675 0.000408378 0.000905118 0.00136107 0.00152769 0.00480028 0.0231999 0.00673402 0.00323156 0.000837561 0.000343964 0.000217081 0.000294665 0.00102775 0.000250993 6.50529e-05 0.000216359 0.00102596 0.000282024 7.36076e-05 0.000284042 0.000142908 3.27186e-05 3.95648e-05 6.23136e-05 2.66177e-05 1e-05 0.0345338 1e-05 0.00325357 2.79338e-05 6.19116e-05 0.000307278 9.53349e-05 0.000178964 0.000148264 8.66977e-05 0.000405406 0.000139035 0.000153753 0.000828555 0.000244683 7.90186e-05 8.74073e-05 0.00041448 0.000268786 
1.06659e-05 2.24636e-05 4.12242e-05 3.13563e-05 0.000214681 0.000823591 0.000640904 0.00401978 0.0116701 0.0449189 0.152106 0.189416 1 0.2387 0.062263 0.037417 0.0837812 0.0456966 0.00906279 0.00697342 0.00874813 0.00464289 0.00132372 0.00111183 0.000591851 0.000270381 8.44003e-05 9.324e-05 0.000183151 0.000139071 0.000336167 0.00155405 0.00728329 0.0298231 0.0145063 0.0180253 0.00625685 0.00267265 0.00157198 0.00532309 0.0116422 0.00245515 0.000642226 0.00380169 0.00105231 0.000285299 0.0007201 0.000307595 0.000228364 0.0015704 0.000670805 0.000693752 0.00165327 0.00584637 0.0195853 0.0394232 0.00632911 0.0110781 0.030643 0.0263841 0.00683828 0.00168216 0.00736744 0.00980682 0.00143239 0.00133549 0.00274925 0.000600223 0.000441187 0.00067489 0.000613758 0.000135763 9.40069e-05 7.21186e-05 2.51377e-05 4.11617e-05 0.000167329 4.82171e-05 3.19884e-05 0.000219008 0.000168676 0.000333106 0.00115948 0.0022759 0.00460235 0.00644561 0.00556227 0.00203771 0.000776809 0.000423007 0.000114737 0.000469818 0.00153883 0.000285557 0.000124876 0.000364119 0.000544739 0.00017592 6.44337e-05 0.00019952 8.91053e-05 0.000317015 0.000210343 0.000466198 0.000696105 0.000786867 0.00247247 0.0119495 0.00346849 0.00166448 0.000431402 0.000372065 0.000120156 0.000151773 0.000529362 0.000129279 3.35067e-05 0.00011144 0.00052844 0.000145262 3.76458e-05 0.000146301 7.36074e-05 1.68523e-05 2.03786e-05 3.20958e-05 1.37099e-05 1e-05 0.0177873 1e-05 0.0171769 1.067e-05 2.36486e-05 0.000117372 3.64155e-05 9.2179e-05 5.66332e-05 4.46553e-05 0.000208812 7.16127e-05 7.91932e-05 0.000426763 0.000126028 4.07e-05 4.47034e-05 0.000211981 0.000137468 
3.67883e-05 5.66818e-05 0.000142189 7.91207e-05 0.000541698 0.00207815 0.00107024 0.00593305 0.0294468 0.0107221 0.0363077 0.0452135 0.2387 1 0.243136 0.0565457 0.211403 0.19144 0.0379674 0.0118728 0.0366491 0.0194508 0.00554553 0.00383486 0.00247948 0.00113273 0.000339412 0.000390617 0.000631716 0.000350916 0.000848242 0.0039213 0.0183777 0.075252 0.0258079 0.00550669 0.00181544 0.00137402 0.00168585 0.00570869 0.00725399 0.00152975 0.00155832 0.00959271 0.00178009 0.000586791 0.00181701 0.000776147 0.000576226 0.00396255 0.00169263 0.000410678 0.000856188 0.00346086 0.004675 0.0094103 0.00151076 0.00264433 0.00731448 0.00629788 0.00163229 0.000401532 0.0017586 0.00234088 0.00034191 0.000318781 0.000656244 0.000143273 0.000105311 0.00042051 0.000160898 4.70848e-05 5.85737e-05 3.59973e-05 1.25473e-05 2.5647e-05 0.000104259 2.70221e-05 2.72058e-05 0.000186264 0.000171975 0.000172508 0.0008555 0.00140136 0.0069552 0.00216426 0.00181786 0.000684209 0.000260832 0.000100972 2.73877e-05 0.000112145 0.000367319 9.24166e-05 2.98078e-05 8.69152e-05 0.000130029 4.1992e-05 1.53803e-05 4.76254e-05 5.48656e-05 0.000195198 0.000155197 0.000343974 0.000286341 0.00118914 0.00216426 0.0104599 0.00303611 0.00429333 0.00111275 0.00155872 0.000503377 0.00027055 0.00123802 0.000302344 7.8362e-05 0.000108259 0.000346624 0.000101119 1.77535e-05 8.95172e-05 0.000121022 2.77078e-05 1.2469e-05 2.55216e-05 1.09017e-05 1e-05 0.00424582 1e-05 0.0719603 1e-05 1e-05 2.80168e-05 1e-05 3.09512e-05 4.9486e-05 3.90887e-05 0.000182782 6.26857e-05 6.93212e-05 0.000373564 0.000110318 3.56265e-05 2.83578e-05 8.71977e-05 5.65469e-05 
6.62946e-05 6.62946e-05 0.000256232 4.64471e-05 0.000213305 0.000505272 0.00100937 0.00470788 0.023366 0.0168948 0.05721 0.0168948 0.062263 0.243136 1 0.232568 0.0513997 0.0722565 0.118664 0.0433439 0.0138328 0.00974744 0.0173321 0.00691064 0.00124255 0.00285511 0.0010608 0.00042652 0.00113839 0.000187124 0.000452321 0.00209102 0.00446829 0.0182964 0.00627482 0.00333165 0.00235332 0.00100523 0.000417606 0.00141412 0.00437884 0.000923428 0.000378884 0.00233233 0.00105101 0.000215457 0.00044178 0.000188709 0.000140101 0.000963436 0.000411538 0.00168909 0.00352144 0.0142343 0.0182707 0.0168046 0.00487504 0.00970933 0.00273319 0.00235332 0.000609937 0.000220051 0.000782653 0.00156018 0.000841458 0.000327523 0.00165144 0.000327523 0.000259176 0.000253839 0.000368678 0.000193656 6.254e-05 4.33208e-05 1.50999e-05 2.46809e-05 0.000100332 6.1463e-05 6.8135e-05 0.000466485 0.000410678 0.000709513 0.00351861 0.0057637 0.0286063 0.00890146 0.00747673 0.0028141 0.00107278 0.000325823 8.83771e-05 0.000361881 0.0011853 0.000380103 9.61865e-05 0.000280465 0.000419589 0.000135503 3.78517e-05 0.000117208 0.000225658 0.000802837 0.000638314 0.00141474 0.0011777 0.00489084 0.00890146 0.043021 0.0124873 0.0134184 0.00347781 0.00487163 0.00157326 0.000943356 0.00386931 0.000944948 0.000244913 0.000445264 0.0012866 0.000353671 7.30191e-05 0.000368178 0.000179213 4.10306e-05 5.12842e-05 7.81443e-05 3.33798e-05 1.13745e-05 0.0155896 1e-05 0.0271605 1e-05 1.82155e-05 9.04069e-05 2.80492e-05 0.0001273 0.000203532 0.000160769 0.00075177 0.000257822 0.000285113 0.00153644 0.000453731 0.000146529 0.000116634 0.000358638 0.000232573 
0.000285054 0.000285054 0.00110175 0.000199714 0.000917172 0.00147438 0.0043401 0.020243 0.100469 0.0726447 0.245992 0.0726447 0.037417 0.0565457 0.232568 1 0.149984 0.0224952 0.0903876 0.18637 0.0279526 0.00742475 0.0168456 0.0297144 0.00516414 0.00277497 0.00225567 0.00124657 0.00489485 0.000804599 0.0019449 0.00899098 0.0130384 0.0533889 0.0234601 0.0143255 0.0101188 0.00432232 0.00179563 0.00608043 0.0188282 0.00397056 0.00110558 0.00680573 0.00451916 0.000926423 0.00128911 0.000550652 0.000428067 0.0029437 0.00154967 0.00726277 0.0151415 0.0612047 0.0785604 0.0722565 0.0209617 0.0417483 0.0117522 0.0101188 0.00262261 0.000946177 0.00336526 0.00670848 0.00361811 0.00140829 0.00710089 0.00140829 0.00111441 0.00109146 0.00158524 0.000832686 0.00026891 0.000186271 6.49269e-05 0.000106123 0.000431408 0.000264279 0.000292968 0.0020058 0.00176584 0.00305077 0.0151294 0.0247828 0.123002 0.0382746 0.0321485 0.0121001 0.00461276 0.00140098 0.000380005 0.00155602 0.00509655 0.00163437 0.000413584 0.00120595 0.00180415 0.000582638 0.000162755 0.000503974 0.000970289 0.00345205 0.00274463 0.00608311 0.00506389 0.0210297 0.0382746 0.184982 0.0536931 0.0257666 0.00667822 0.00473489 0.00173087 0.00405625 0.0141476 0.00345508 0.000895495 0.00191455 0.00553214 0.00152072 0.000313968 0.0015831 0.000770584 0.000176424 0.000220513 0.000336006 0.000143527 4.89081e-05 0.0670324 1e-05 0.00845573 3.53385e-05 7.83233e-05 0.000388732 0.000120606 0.000547367 0.000875151 0.000691276 0.00323247 0.00110859 0.00122593 0.00660641 0.00195096 0.000630048 0.000501502 0.00154208 0.00100002 
8.36596e-05 0.000268122 0.000323349 0.000374264 0.00256239 0.00983026 0.00506254 0.0280651 0.139292 0.0504899 0.170971 0.0504899 0.0837812 0.211403 0.0513997 0.149984 1 0.149984 0.0297456 0.0546972 0.0605868 0.015703 0.00494395 0.00872079 0.00242855 0.000914472 0.000662008 0.000382592 0.00143657 0.00165994 0.00401244 0.0185489 0.0869322 0.355964 0.122079 0.0260483 0.00858758 0.00649952 0.00797456 0.0270038 0.0343135 0.00723618 0.00737133 0.0453764 0.00842037 0.0027757 0.008595 0.00367141 0.00272572 0.018744 0.00800662 0.00170839 0.00390924 0.00917972 0.0220143 0.0443125 0.00711406 0.012452 0.00816807 0.00703283 0.00182278 0.00142278 0.00196383 0.00363999 0.00122793 0.00061511 0.00310152 0.00061511 0.000451022 0.00198914 0.000761097 0.000214983 0.000277071 0.000170278 5.93523e-05 0.000121318 0.000493178 0.000127823 0.000128691 0.000881084 0.000813495 0.000787649 0.00226916 0.00371702 0.0184483 0.00724501 0.00625212 0.00229043 0.000873151 0.000475469 0.000128967 0.000528086 0.00172968 0.000320972 0.000140363 0.000409278 0.000612299 0.000197738 5.52363e-05 0.00017104 0.000145528 0.000517752 0.000411651 0.00091237 0.000782438 0.00315411 0.00574058 0.0277444 0.00805311 0.00386457 0.00100163 0.00138963 0.000448771 0.000875622 0.00415215 0.00101402 0.000262816 0.000287152 0.00107616 0.00033914 7.14512e-05 0.000360272 0.00057247 0.000131066 5.01831e-05 0.000120725 5.15683e-05 1.75724e-05 0.0199933 1e-05 0.0563775 1.19933e-05 2.65816e-05 0.000131929 4.09318e-05 0.000103611 0.000131259 0.00010368 0.000484819 0.00016627 0.00018387 0.000990856 0.000292612 9.44971e-05 7.52173e-05 0.000238271 0.000154517 
0.000192166 0.000192166 0.000742735 0.000304416 0.000525961 0.00147438 0.00319287 0.00420931 0.0208916 0.00757267 0.0256429 0.00865565 0.0456966 0.19144 0.0722565 0.0224952 0.149984 1 0.198325 0.0620185 0.19144 0.101603 0.0289675 0.0200317 0.0129518 0.00591688 0.00177295 0.00204042 0.00329982 0.00153312 0.0037059 0.0171319 0.0130384 0.0533889 0.0183099 0.00390682 0.001288 0.000974824 0.00119606 0.00405014 0.00514648 0.00108531 0.00110558 0.00680573 0.00126292 0.00041631 0.00128911 0.000550652 0.000408815 0.0028113 0.00120087 0.000974892 0.00203247 0.00821559 0.0033018 0.00664617 0.001067 0.0018676 0.00140028 0.00120566 0.000312486 0.000213394 0.000336667 0.00054594 0.000184169 9.22566e-05 0.000465178 0.000117303 6.76461e-05 0.000298339 0.000154288 0.000111773 4.15562e-05 2.5539e-05 1e-05 1.81958e-05 7.39688e-05 3.54746e-05 3.93255e-05 0.000269241 0.000237031 0.00040951 0.00162936 0.000557494 0.00276694 0.00108664 0.000937718 0.000343528 0.000130959 7.13127e-05 2.1159e-05 7.92045e-05 0.000259425 0.000202213 4.26436e-05 6.13852e-05 0.000107597 5.38614e-05 1.10415e-05 2.77563e-05 3.57711e-05 0.000126362 0.000295584 0.000655123 0.00089182 0.0047852 0.00117314 0.00416121 0.00397321 0.0224266 0.00581256 0.00814208 0.00262943 0.00141324 0.00646688 0.00157932 0.00040933 0.000435647 0.00181062 0.000528203 7.97319e-05 0.000205589 0.000361048 8.26615e-05 2.86369e-05 7.61394e-05 3.25234e-05 1.10827e-05 0.00299868 1e-05 0.37589 1e-05 1e-05 1.97873e-05 1e-05 1.554e-05 4.01041e-05 8.4826e-05 0.000480767 0.000164881 4.02665e-05 0.000202491 0.000141977 4.58503e-05 5.72721e-05 0.000271581 0.000176118 
0.000478292 0.000478292 0.00184863 0.000335099 0.0011996 0.00110768 0.00728226 0.0154466 0.0766643 0.014288 0.0222347 0.00656618 0.00906279 0.0379674 0.118664 0.0903876 0.0297456 0.198325 1 0.312711 0.0469016 0.0821435 0.14606 0.0498579 0.0104712 0.0240605 0.00893958 0.00359437 0.00821307 0.00114402 0.00201002 0.00929203 0.00300604 0.0105884 0.0046142 0.00129485 0.0019902 0.000850125 0.000353169 0.00119592 0.00370318 0.000780941 0.000219265 0.00134975 0.00344839 0.000706917 0.000296799 0.000416046 0.000326641 0.00224622 0.00104886 0.00491562 0.0102482 0.0414248 0.0123656 0.00653109 0.00189468 0.00377353 0.00120668 0.000914616 0.000313535 0.000186097 0.000304178 0.000606363 0.000327032 0.000221668 0.0011177 0.000591468 0.000109411 0.000214671 0.000777952 0.000563582 0.000182005 9.14119e-05 3.18626e-05 6.19706e-05 0.000251921 0.00017887 0.000198288 0.00135757 0.00119516 0.00206484 0.00821559 0.00257637 0.012787 0.00351499 0.00290583 0.00111123 0.000427414 0.000128341 0.000106688 0.000140645 0.000460665 0.0010196 0.000215018 0.000175206 0.000542529 0.000271581 5.56738e-05 0.000139954 0.000180366 0.000637142 0.0014904 0.00330327 0.00449675 0.024128 0.00591524 0.0167201 0.0200338 0.11308 0.0293082 0.0410541 0.0132581 0.00712586 0.0326074 0.00796325 0.00206393 0.00219662 0.00845124 0.00266331 0.000402025 0.00103663 0.00117719 0.000269516 0.000144394 0.000248251 0.000106042 3.61348e-05 0.00605889 1e-05 0.0745486 1e-05 1e-05 3.56111e-05 3.38609e-05 5.07185e-05 0.000202213 0.000427711 0.00242413 0.000831363 0.000203032 0.001021 0.000715876 0.000231187 0.000288778 0.00136937 0.000888023 
0.0015295 0.0015295 0.00591162 0.0010716 0.00383615 0.00354218 0.0232875 0.0493958 0.24516 0.0456906 0.0458457 0.0135388 0.00697342 0.0118728 0.0433439 0.18637 0.0546972 0.0620185 0.312711 1 0.149984 0.0388731 0.0903876 0.159438 0.027709 0.0148895 0.0121031 0.00668868 0.0262641 0.00365838 0.00642772 0.0297144 0.00961285 0.0320282 0.0147555 0.00314841 0.00636434 0.00271857 0.00112938 0.00382435 0.0118422 0.00249733 0.000663243 0.00408278 0.0110274 0.00226061 0.000949117 0.00133045 0.00104455 0.00718305 0.00335408 0.0157194 0.032772 0.13247 0.0395434 0.0134665 0.00390665 0.00778064 0.00385879 0.00188585 0.00100264 0.000595108 0.00092776 0.00125026 0.000674309 0.000708861 0.00357423 0.00189142 0.00034988 0.000686485 0.00248777 0.00180225 0.000582023 0.000292321 0.000101892 0.000198172 0.000805604 0.000572 0.000634093 0.00434131 0.00382194 0.00660302 0.0262722 0.00501391 0.0229238 0.00713325 0.00599153 0.0022551 0.000859682 0.000261101 7.08216e-05 0.000289996 0.000949845 0.000525091 0.000110733 0.000224753 0.00048211 0.000175364 0.000144533 0.000447549 0.000576781 0.00203748 0.00476606 0.0105633 0.00231581 0.0124258 0.00713325 0.0344752 0.0103173 0.0582355 0.0150936 0.0254058 0.00820463 0.0160085 0.0759115 0.0185388 0.00480492 0.00414912 0.0196749 0.00620031 0.000935933 0.00331497 0.00274055 0.000627445 0.000461748 0.000727243 0.000310646 0.000105856 0.0124928 1e-05 0.0233122 1e-05 1.45971e-05 7.24482e-05 2.24775e-05 0.000102013 0.000163102 0.000220269 0.00124842 0.000428148 0.000228477 0.00123124 0.000997564 0.000322157 0.000148719 0.000705219 0.000885306 
0.0010038 0.0010038 0.00387973 0.00159014 0.0027474 0.00647432 0.0166782 0.00869398 0.0367701 0.0125241 0.0103586 0.00305902 0.00874813 0.0366491 0.0138328 0.0279526 0.0605868 0.19144 0.0469016 0.149984 1 0.259182 0.0514024 0.104637 0.0400837 0.0150936 0.00794317 0.00631477 0.0172369 0.0080084 0.0193581 0.0894896 0.0276159 0.11308 0.038781 0.00827478 0.00272802 0.00206471 0.00253329 0.00857832 0.0109004 0.00229873 0.00234166 0.0144148 0.00267491 0.000881759 0.00273038 0.0011663 0.00101996 0.00595443 0.00254347 0.00253686 0.00491527 0.0198684 0.00593087 0.00268476 0.000585934 0.00116697 0.00105771 0.000426097 0.000429772 0.000451976 0.000254304 0.000338505 0.000101136 0.000195403 0.000985263 0.000283683 0.000143277 0.000631892 0.000373126 0.000270308 8.80175e-05 5.40925e-05 1.88545e-05 3.85392e-05 0.000156668 8.57908e-05 9.51038e-05 0.000651126 0.000616802 0.000990348 0.00394041 0.000752006 0.00343821 0.00106987 0.000898634 0.000338229 0.000128939 3.9161e-05 1.06221e-05 4.34947e-05 0.000142462 7.87553e-05 1.66082e-05 3.37093e-05 7.23088e-05 2.63017e-05 2.16776e-05 6.71253e-05 8.65079e-05 0.00030559 0.000714832 0.00158433 0.000347334 0.00186368 0.00106987 0.00517073 0.00154743 0.00873439 0.00406098 0.014448 0.00466588 0.00241997 0.0114754 0.00280247 0.000726349 0.00199452 0.00945791 0.00259986 0.000392448 0.000854877 0.00188597 0.000431789 0.000119078 0.00039772 0.000169889 5.78912e-05 0.00187373 1e-05 0.0719603 1e-05 1e-05 1.08661e-05 1e-05 1.53003e-05 2.44627e-05 3.30369e-05 0.000187242 8.69257e-05 3.4268e-05 0.000184666 0.000479539 0.000154864 3.64572e-05 0.000105772 0.000425576 
0.000377326 0.000743063 0.00582911 0.00105664 0.000946372 0.00167803 0.00574499 0.00225332 0.00953015 0.00324601 0.00268476 0.000879437 0.00464289 0.0194508 0.00974744 0.00742475 0.015703 0.101603 0.0821435 0.0388731 0.259182 1 0.198325 0.039333 0.127475 0.0582355 0.0130008 0.0200823 0.00647932 0.0104712 0.00501726 0.0231941 0.00715753 0.0293082 0.0100513 0.00214467 0.000707054 0.000535135 0.000656582 0.00222334 0.00282519 0.000595788 0.000606916 0.00373605 0.000693287 0.000228536 0.000707666 0.000302284 0.000264356 0.00154328 0.000659222 0.00103723 0.00127395 0.00514952 0.00153717 0.00069584 0.000182301 0.000363079 0.00027414 0.000122499 0.000111389 0.000117144 6.5911e-05 8.77344e-05 3.14662e-05 5.06448e-05 0.000255362 9.21107e-05 3.71347e-05 0.000163775 9.67074e-05 8.77679e-05 2.8344e-05 1.40198e-05 1e-05 1e-05 4.06056e-05 2.78559e-05 2.46492e-05 0.00016876 0.000252188 0.000321562 0.00270986 0.000517163 0.00130602 0.000359009 0.000279591 0.000113497 4.36547e-05 1.31084e-05 1.08968e-05 1.35325e-05 4.43239e-05 0.000104139 2.19613e-05 1.7895e-05 5.54121e-05 2.77384e-05 1e-05 2.37505e-05 5.90702e-05 0.000210157 0.000491598 0.00108956 0.000459283 0.00246436 0.000604163 0.00160876 0.00204618 0.0115496 0.0156685 0.0557446 0.0180023 0.00933697 0.0442754 0.0108128 0.00280247 0.00241997 0.0114754 0.00361633 0.000545883 0.00103723 0.00159843 0.000365957 0.000144478 0.000337083 0.000143987 4.9065e-05 0.000582971 1e-05 0.0381915 1e-05 1e-05 1e-05 1e-05 1e-05 2.27612e-05 5.71296e-05 0.000323792 0.000111046 3.55908e-05 0.000171822 0.000581829 0.000187898 4.42338e-05 0.000139863 0.000516355 
0.00190256 0.00190256 0.0073535 0.00133296 0.00477181 0.00440614 0.0289675 0.00461851 0.0221595 0.00412987 0.00414388 0.00122374 0.00132372 0.00554553 0.0173321 0.0168456 0.00494395 0.0289675 0.14606 0.0903876 0.0514024 0.198325 1 0.198325 0.0377146 0.16473 0.0612047 0.0246088 0.0326701 0.00455069 0.00799549 0.036962 0.00788666 0.00581256 0.00199343 0.000425343 0.000575257 0.000245725 0.000130217 0.000440946 0.00107039 0.000225728 0.000120367 0.000740953 0.00103106 0.000211367 0.000140348 0.00024195 0.000694142 0.00199694 0.00152714 0.00522994 0.00296218 0.0119736 0.00357423 0.00132625 0.000919202 0.00183072 0.000425768 0.000170457 9.06259e-05 5.37904e-05 0.000147571 0.000294176 0.000158659 6.40723e-05 0.000323066 0.000464442 8.59136e-05 6.20498e-05 0.000251768 0.000442545 0.000142917 3.19767e-05 1.11458e-05 1.94133e-05 7.89184e-05 0.000140455 6.21169e-05 0.000425282 0.00127159 0.00162138 0.0136637 0.00260765 0.00658524 0.0018102 0.00140976 0.000572276 0.000220116 6.60951e-05 5.49441e-05 6.82336e-05 0.000223491 0.000525091 0.000110733 9.02303e-05 0.0002794 0.000139863 3.86742e-05 0.000119755 0.000297845 0.00105966 0.00247874 0.00549381 0.00231581 0.0124258 0.00304632 0.00811174 0.0103173 0.0582355 0.0790039 0.281076 0.0907716 0.047079 0.223246 0.0545203 0.0141307 0.012202 0.0578613 0.0182343 0.00275246 0.00522994 0.00805961 0.00184524 0.000728489 0.00169965 0.000726014 0.000247396 0.00293946 1e-05 0.0108886 1e-05 1e-05 1.83395e-05 1.74382e-05 2.61198e-05 0.000114767 0.00028806 0.00163263 0.000559916 0.000179456 0.000866361 0.00293371 0.000947421 0.000223036 0.000705219 0.00260357 
0.00959312 0.00959312 0.037078 0.0067211 0.0240605 0.0222167 0.14606 0.0232875 0.0390878 0.00728481 0.00730953 0.0021586 0.00111183 0.00383486 0.00691064 0.0297144 0.00872079 0.0200317 0.0498579 0.159438 0.104637 0.039333 0.198325 1 0.173792 0.0397895 0.0759115 0.0419517 0.16473 0.0229455 0.040315 0.18637 0.0397662 0.0118323 0.00405794 0.00086585 0.00101472 0.000941189 0.000473881 0.00160467 0.00496891 0.00104786 0.000297196 0.00182948 0.00519884 0.00106576 0.000521116 0.00121997 0.00350001 0.010069 0.00770019 0.0222167 0.00769029 0.0310855 0.00927927 0.002231 0.000622866 0.00124053 0.000615236 0.000300675 0.000159858 0.000206031 0.00014792 0.000199339 0.00010751 0.000166342 0.000838731 0.000443842 8.2103e-05 0.000288045 0.000583782 0.000422916 0.000136578 0.000115749 4.03455e-05 8.24675e-05 0.000335244 0.000134226 0.000263871 0.00180659 0.00540167 0.00154947 0.00686146 0.00130947 0.00432996 0.00119025 0.000955275 0.000376286 0.000143446 4.34592e-05 5.26111e-05 4.62362e-05 0.000151441 0.000334815 7.06072e-05 4.06623e-05 0.000125912 0.00019699 4.03827e-05 0.000105022 0.000149568 0.000532125 0.00124474 0.00275881 0.000803186 0.00246436 0.00113731 0.00549665 0.00204618 0.0115496 0.0156685 0.0557446 0.0180023 0.00933697 0.0442754 0.0173798 0.00550635 0.0190613 0.0903876 0.0248465 0.00375056 0.00816992 0.0165164 0.00378142 0.001138 0.00348306 0.00148781 0.000506985 0.00199183 1e-05 0.00752972 1e-05 1e-05 1.20587e-05 1.66978e-05 4.0024e-05 0.000179282 0.000284035 0.00160982 0.000830734 0.000280337 0.00135338 0.00458287 0.00148001 0.000348415 0.000993265 0.00406715 
0.00256251 0.00582911 0.0457276 0.00828902 0.00418153 0.00622927 0.0253842 0.00404719 0.00679316 0.00126604 0.00127034 0.000375147 0.000591851 0.00247948 0.00124255 0.00516414 0.00242855 0.0129518 0.0104712 0.027709 0.0400837 0.127475 0.0377146 0.173792 1 0.228948 0.0633425 0.15754 0.0440025 0.0821435 0.0186254 0.0323898 0.00691107 0.00453265 0.00155449 0.000331684 0.00017635 0.000163572 0.000101544 0.000343851 0.000863558 0.000182111 9.38624e-05 0.000577798 0.00090352 0.000185221 0.000146114 0.000342063 0.000981357 0.00174991 0.00133823 0.00386109 0.00133651 0.00540242 0.00161267 0.00038773 0.000108249 0.000215594 0.000106923 5.22551e-05 2.77821e-05 3.58067e-05 2.57074e-05 3.46435e-05 1.86845e-05 2.89089e-05 0.000145765 7.71364e-05 1.42689e-05 5.00601e-05 0.000101457 7.34997e-05 2.37362e-05 2.01163e-05 1e-05 1.43322e-05 5.82629e-05 2.33274e-05 4.58589e-05 0.000313972 0.00093877 0.000269286 0.00119247 0.000227577 0.000752514 0.000206857 0.00016602 6.53956e-05 2.49299e-05 1e-05 1e-05 1e-05 2.63193e-05 5.81883e-05 1.2271e-05 1e-05 2.18825e-05 3.42353e-05 1e-05 1.82521e-05 2.59937e-05 9.24793e-05 0.000216327 0.00047946 0.000139588 0.000468636 0.000197656 0.000955275 0.000389113 0.00219633 0.0029796 0.0106007 0.00342342 0.00177557 0.00841964 0.0145022 0.0037587 0.00331271 0.0157087 0.00485025 0.000732143 0.00141987 0.00317947 0.000727935 0.000197777 0.0006705 0.000286408 9.75963e-05 0.000346165 1e-05 0.00486844 1e-05 1e-05 1e-05 1e-05 1e-05 3.11579e-05 4.9363e-05 0.000279774 0.000144375 4.87204e-05 0.000235207 0.000796469 0.000257214 6.05518e-05 0.000172622 0.00070684 
0.00181091 0.00446413 0.0350197 0.006348 0.00214337 0.00142618 0.00581167 0.000926599 0.00365032 0.000680312 0.000682621 0.000201587 0.000270381 0.00113273 0.00285511 0.00277497 0.000914472 0.00591688 0.0240605 0.0148895 0.0150936 0.0582355 0.16473 0.0397895 0.228948 1 0.223246 0.120649 0.0310964 0.0188066 0.00426426 0.00741558 0.00158228 0.00170677 0.000585344 0.000124896 9.4762e-05 4.04782e-05 3.82363e-05 0.000129478 0.00019771 4.1694e-05 3.5344e-05 0.00021757 0.000206859 4.2406e-05 4.12113e-05 7.83147e-05 0.00022468 0.00040064 0.000685953 0.00123503 0.000487959 0.00197242 0.000588782 0.000218473 0.00015142 0.000301574 7.01366e-05 2.80794e-05 1.49288e-05 1e-05 2.43094e-05 4.84596e-05 2.61359e-05 1.05546e-05 5.32186e-05 7.65075e-05 1.41525e-05 1.14612e-05 4.14737e-05 7.29003e-05 2.35427e-05 1e-05 1e-05 1e-05 1.86362e-05 2.31372e-05 1.46686e-05 0.000100429 0.00030028 0.00026709 0.00225082 0.000429557 0.00108479 0.000298194 0.000232229 9.42709e-05 3.62597e-05 1.08878e-05 1.05624e-05 1.12401e-05 3.68156e-05 8.64981e-05 1.82411e-05 1.48636e-05 4.60255e-05 3.95483e-05 1e-05 1.97273e-05 4.90639e-05 0.000174557 0.000408323 0.000904994 0.000381482 0.0020469 0.00050182 0.00133624 0.00169957 0.00959312 0.0130143 0.0463016 0.0149528 0.00775532 0.0367753 0.0511118 0.0132473 0.00382681 0.0136637 0.0170944 0.00258038 0.00123503 0.00302853 0.00162674 0.000328933 0.000638669 0.000272811 9.29631e-05 0.000484217 1e-05 0.0022241 1e-05 1e-05 1e-05 1e-05 1e-05 3.59933e-05 5.70237e-05 0.000323192 0.000166781 5.62813e-05 0.000271709 0.000920072 0.000297131 6.99488e-05 0.000199411 0.000816534 
0.00811174 0.0148771 0.116706 0.0211553 0.00714296 0.00211184 0.013884 0.00221363 0.00296721 0.00072003 0.000554877 0.000163862 8.44003e-05 0.000339412 0.0010608 0.00225567 0.000662008 0.00177295 0.00893958 0.0121031 0.00794317 0.0130008 0.0612047 0.0759115 0.0633425 0.223246 1 0.402073 0.139292 0.0194023 0.00439931 0.0141476 0.00301871 0.00089821 0.000308341 6.57914e-05 0.000100294 8.94662e-05 4.50455e-05 0.000152535 0.000472327 9.96064e-05 2.82505e-05 0.000173904 0.000494184 0.000101307 4.95355e-05 0.000115966 0.000332699 0.000976476 0.00228599 0.00553214 0.00158467 0.00553214 0.00165139 0.00039704 0.00011691 0.000232844 6.08099e-05 2.28247e-05 1.58004e-05 1.95846e-05 3.37873e-05 7.48852e-05 2.30668e-05 2.96031e-05 0.000149265 0.000157927 2.92136e-05 2.73806e-05 0.000120295 0.000150481 4.85967e-05 2.88224e-05 1.00464e-05 2.05351e-05 8.34786e-05 4.77598e-05 6.57062e-05 0.000449856 0.00134506 0.000551327 0.00464614 0.000886691 0.000875903 0.000240775 0.000179303 8.71447e-05 4.0288e-05 1.84285e-05 4.73127e-05 1.70587e-05 5.58736e-05 0.000301096 6.34964e-05 2.81428e-05 8.71447e-05 0.000177151 3.63158e-05 4.0721e-05 0.000101278 0.000360321 0.000842859 0.00186809 0.000722298 0.0022743 0.00055757 0.00103171 0.00131223 0.00740679 0.00494762 0.0176024 0.0176024 0.0117912 0.0559129 0.228948 0.0593393 0.0171417 0.0612047 0.0765719 0.0115585 0.00553214 0.0135659 0.00728677 0.00147341 0.00286083 0.00122202 0.000416416 0.000373861 1e-05 0.000666433 1e-05 1e-05 1e-05 1.50162e-05 3.59933e-05 0.000161227 0.00025543 0.00144769 0.000747072 0.000252104 0.00121708 0.00412134 0.00133096 0.000313326 0.000893234 0.00365756 
0.0109268 0.0370009 0.290261 0.0526154 0.0177653 0.00328627 0.0164195 0.00261789 0.0016398 0.00030561 0.000306647 9.05568e-05 9.324e-05 0.000390617 0.00042652 0.00124657 0.000382592 0.00204042 0.00359437 0.00668868 0.00631477 0.0200823 0.0246088 0.0419517 0.15754 0.120649 0.402073 1 0.16473 0.0229455 0.00520273 0.00781856 0.00166826 0.000714072 0.000364651 7.78064e-05 9.20155e-05 0.000105805 5.32718e-05 0.000180391 0.000558585 0.000117797 6.21531e-05 0.000382601 0.000584433 0.000119808 7.70829e-05 0.000180456 0.000517718 0.0024286 0.00568552 0.00249751 0.000715407 0.00222433 0.00066398 0.000159639 4.70066e-05 9.36202e-05 2.58102e-05 1.26138e-05 1.44961e-05 2.31612e-05 1.3585e-05 3.01093e-05 1e-05 1.19026e-05 6.00155e-05 6.34981e-05 1.1746e-05 3.23809e-05 6.09813e-05 8.1935e-05 2.64604e-05 3.29257e-05 1.14766e-05 2.34586e-05 9.5363e-05 2.71998e-05 7.50605e-05 0.0005139 0.000607234 0.000221674 0.00186809 0.000356515 0.000352177 9.68092e-05 7.20928e-05 3.50385e-05 1.61987e-05 1e-05 1.90232e-05 1e-05 2.24653e-05 0.000121063 2.55302e-05 1.13155e-05 3.50385e-05 7.12277e-05 1.46016e-05 1.63728e-05 4.0721e-05 0.000144875 0.000338891 0.000751108 0.000290417 0.000914437 0.000224184 0.000414821 0.000527611 0.00297807 0.00198931 0.00707746 0.00707746 0.00474091 0.0224811 0.0920541 0.0238587 0.00689221 0.0246088 0.0307875 0.00464736 0.00225458 0.0119028 0.00292982 0.00059242 0.00251011 0.00107221 0.000365366 0.00015032 1e-05 0.000766973 1e-05 1e-05 1e-05 1e-05 1.44719e-05 6.48251e-05 0.000102701 0.000582079 0.000300378 0.000101364 0.000489356 0.00165708 0.000535142 0.00012598 0.000359146 0.00147061 
0.0582355 0.0582355 0.225084 0.0408007 0.0440025 0.0151613 0.0996755 0.015892 0.00643892 0.00142217 0.0012041 0.000355585 0.000183151 0.000631716 0.00113839 0.00489485 0.00143657 0.00329982 0.00821307 0.0262641 0.0172369 0.00647932 0.0326701 0.16473 0.0440025 0.0310964 0.139292 0.16473 1 0.139292 0.0315834 0.0307007 0.00655068 0.00194914 0.00221363 0.000472327 0.000558585 0.000642293 0.000323389 0.00109507 0.00339091 0.00071509 0.000202815 0.00124848 0.00354783 0.000727301 0.000355623 0.000832538 0.0023885 0.00687134 0.0140823 0.0151613 0.00434292 0.00610061 0.00182108 0.000437839 0.000102605 0.000204352 0.000120109 4.95302e-05 8.79992e-05 0.000140601 3.11009e-05 3.8439e-05 3.661e-05 6.07861e-05 0.000306497 0.00025065 4.63658e-05 0.00019657 0.000329677 0.000238832 7.71292e-05 8.15529e-05 2.84261e-05 5.8104e-05 0.000236202 7.58009e-05 0.000185915 0.00127287 0.00368625 0.000875027 0.00143212 0.000273313 0.000849766 0.00023359 0.000157362 7.38471e-05 2.81517e-05 1e-05 1e-05 1e-05 2.49469e-05 5.5154e-05 1.16311e-05 2.45011e-05 7.5868e-05 3.60031e-05 1.91534e-05 5.93089e-05 9.0122e-05 0.000320632 0.00123709 0.000575817 0.000146795 0.000405953 0.000187349 0.000905461 0.000337068 0.00190256 0.00258107 0.00918279 0.00296552 0.00164241 0.00778822 0.0318907 0.00826549 0.00313997 0.0148895 0.0128013 0.00271439 0.0136865 0.0722565 0.016543 0.00340177 0.0152378 0.0065089 0.00221797 0.000328114 1e-05 0.00124037 1e-05 1e-05 1e-05 1e-05 1e-05 2.95331e-05 4.6789e-05 0.000265185 0.000136847 4.61798e-05 0.000222942 0.000754936 0.000243801 5.73943e-05 0.000181535 0.000743339 
0.00811174 0.00811174 0.0313523 0.0186254 0.014028 0.075834 0.0166782 0.00282325 0.0080084 0.00149253 0.000440762 0.000130163 0.000139071 0.000350916 0.000187124 0.000804599 0.00165994 0.00153312 0.00114402 0.00365838 0.0080084 0.0104712 0.00455069 0.0229455 0.0821435 0.0188066 0.0194023 0.0229455 0.139292 1 0.226742 0.0894896 0.0190946 0.00466321 0.00159926 0.000341238 0.000207897 0.000114105 0.000104468 0.000353755 0.000602404 0.000347294 0.000418458 0.00257594 0.00237774 0.000656028 0.00177877 0.00416421 0.0119469 0.0163511 0.00914931 0.00253686 0.000726679 0.00102078 0.000650764 0.000175377 2.81555e-05 4.92815e-05 0.000126051 3.84844e-05 3.27521e-05 4.57261e-05 3.03062e-05 4.03406e-05 1e-05 1.8117e-05 9.13497e-05 4.194e-05 2.16464e-05 9.54669e-05 0.000214918 0.000131852 4.25808e-05 5.29851e-05 1.84685e-05 3.77503e-05 0.000153461 4.37708e-05 0.00012079 0.000826984 0.000929595 0.000146414 0.000229301 7.56216e-05 0.000142187 3.90855e-05 2.58667e-05 1.23565e-05 1e-05 1e-05 1e-05 1e-05 1e-05 1e-05 1e-05 1e-05 1.05678e-05 1e-05 1e-05 1.69664e-05 4.21973e-05 4.46614e-05 0.000172317 9.21957e-05 2.04474e-05 5.6546e-05 3.07957e-05 0.000148837 4.69508e-05 0.000265011 0.000359522 0.00127909 0.000413073 0.000228775 0.00108484 0.00444212 0.00115132 0.000437372 0.00207399 0.00178313 0.000378092 0.00190642 0.0100648 0.00230431 0.000473839 0.0021225 0.000906638 0.000308946 7.91279e-05 1e-05 0.000576286 1e-05 1e-05 1e-05 1e-05 1e-05 1e-05 1e-05 3.69381e-05 1.90617e-05 1e-05 3.1054e-05 0.000105157 3.39596e-05 1e-05 2.52864e-05 0.000103541 
0.00439723 0.0148901 0.0148901 0.0821435 0.0618674 0.33445 0.062263 0.0104865 0.0193581 0.00360777 0.00106542 0.000314632 0.000336167 0.000848242 0.000452321 0.0019449 0.00401244 0.0037059 0.00201002 0.00642772 0.0193581 0.00501726 0.00799549 0.040315 0.0186254 0.00426426 0.00439931 0.00520273 0.0315834 0.226742 1 0.216316 0.0461559 0.011272 0.00386577 0.000824849 0.000502534 0.000423824 0.000252524 0.000855106 0.00223754 0.00153167 0.00184552 0.0113607 0.0104865 0.00289328 0.00784488 0.0183654 0.0526892 0.072113 0.0403511 0.0094706 0.00271283 0.00381079 0.00157304 0.000423925 6.80581e-05 0.000119124 0.000304693 9.30254e-05 7.9169e-05 0.000201665 7.32568e-05 9.75123e-05 2.94046e-05 5.86471e-05 0.000244205 0.000182357 9.54669e-05 0.000421037 0.000947853 0.000581508 0.000187794 0.00023368 8.14516e-05 0.00016649 0.000676808 0.000193042 0.000532718 0.00364724 0.00409979 0.000636615 0.000856025 0.000182794 0.000530813 0.000145914 6.25255e-05 4.61291e-05 1.75852e-05 1e-05 1e-05 1e-05 1.65474e-05 1.34981e-05 1e-05 1.41116e-05 4.36967e-05 2.24531e-05 2.41648e-05 7.48268e-05 0.000186102 0.00018467 0.000712512 0.000344185 5.42227e-05 9.93505e-05 7.44402e-05 0.000359771 0.000104428 0.000465621 0.000631674 0.00224734 0.000725764 0.00037642 0.00178496 0.00100722 0.000261052 0.000768457 0.00364397 0.00124736 0.000396096 0.0019972 0.00704068 0.00161195 0.000331468 0.00148477 0.000634228 0.000216119 0.00019127 1e-05 0.00139301 1e-05 1e-05 1e-05 1e-05 1e-05 1e-05 1.14508e-05 6.48997e-05 3.3491e-05 1.13018e-05 5.45615e-05 0.000184758 5.96665e-05 1.40463e-05 4.00434e-05 0.000163967 
0.00238312 0.00322097 0.00691023 0.017769 0.0307007 0.0723471 0.18637 0.0315484 0.0894896 0.0166782 0.00492529 0.0014545 0.00155405 0.0039213 0.00209102 0.00899098 0.0185489 0.0171319 0.00929203 0.0297144 0.0894896 0.0231941 0.036962 0.18637 0.0323898 0.00741558 0.0141476 0.00781856 0.0307007 0.0894896 0.216316 1 0.213372 0.0521089 0.0178709 0.00381316 0.00232314 0.00127506 0.00116738 0.00395303 0.00673154 0.00141958 0.0011774 0.00724786 0.00704305 0.00144382 0.00169698 0.00397273 0.0113975 0.0460066 0.019652 0.0283481 0.00812026 0.0114067 0.00727195 0.00195974 0.000314623 0.000550695 0.00140855 0.000430043 0.000365987 0.000279117 0.000338656 0.000450785 6.84523e-05 0.000202448 0.00102078 0.000468658 8.84804e-05 0.000390224 0.000636604 0.000446562 0.000144214 0.000147693 5.14801e-05 0.000105227 0.000427765 0.00014173 0.000336695 0.00230518 0.00689244 0.0016361 0.00256232 0.000845032 0.00158887 0.00043676 0.000289047 0.000138077 5.26373e-05 2.10278e-05 1e-05 2.33549e-05 7.64961e-05 6.23996e-05 1.31591e-05 2.37239e-05 7.34616e-05 3.6713e-05 3.58125e-05 0.000110894 0.000142915 0.000310462 0.00119785 0.00103024 0.000172666 0.000459283 0.000344126 0.00166317 0.000482754 0.0021525 0.00292014 0.0103891 0.0033551 0.00174014 0.00825161 0.00323908 0.00102622 0.00355246 0.0168456 0.00463064 0.00118562 0.00597817 0.0210747 0.00482502 0.000992176 0.00444432 0.00189842 0.000646904 0.000884213 1e-05 0.0064397 1e-05 1e-05 1e-05 1e-05 1e-05 3.34129e-05 5.29356e-05 0.000300022 0.000154824 5.22465e-05 0.00025223 0.000854112 0.00027583 6.49342e-05 0.000185115 0.000757997 
0.000916269 0.00308426 0.00180406 0.00430524 0.0294758 0.11308 0.0582355 0.147856 0.0392105 0.027048 0.0148629 0.0043892 0.00728329 0.0183777 0.00446829 0.0130384 0.0869322 0.0130384 0.00300604 0.00961285 0.0276159 0.00715753 0.00788666 0.0397662 0.00691107 0.00158228 0.00301871 0.00166826 0.00655068 0.0190946 0.0461559 0.213372 1 0.244216 0.0837547 0.0178709 0.00589167 0.00597576 0.0054711 0.0185265 0.0315484 0.00665305 0.00551808 0.0339681 0.0330083 0.00676666 0.0064341 0.0119755 0.0313546 0.215616 0.0921019 0.019652 0.0205952 0.00509508 0.0117933 0.00385219 0.000618441 0.00108248 0.00228433 0.000697425 0.000928172 0.00130812 0.000549217 0.000731064 0.000173614 0.000565541 0.00285158 0.00118864 0.000414676 0.00182884 0.00298354 0.00159044 0.000513621 0.00063912 0.000222772 0.000455354 0.00185109 0.000527975 0.001457 0.00997531 0.0093578 0.00414959 0.0017763 0.00137044 0.00160375 0.000629825 0.000543511 0.000199112 7.59049e-05 4.13336e-05 1.12114e-05 4.59077e-05 0.000150365 6.34929e-05 1.98832e-05 3.55795e-05 0.000102305 6.14098e-05 9.08301e-05 0.000281257 0.000508995 0.000421511 0.00162631 0.000733774 0.000280022 0.000274194 0.000499041 0.00241188 0.000700075 0.000559809 0.000623077 0.00221675 0.000715885 0.000371296 0.00176066 0.00069113 0.000218967 0.000757997 0.00359437 0.00116668 0.000821919 0.00414429 0.00658524 0.00150768 0.000577267 0.00138872 0.000593202 0.000202139 0.00173806 1e-05 0.00490102 1e-05 1e-05 1.14689e-05 1e-05 1e-05 1.25923e-05 1.1295e-05 6.40164e-05 3.30352e-05 1.59843e-05 8.61373e-05 0.000182244 5.88543e-05 1.79828e-05 8.52735e-05 0.000225084 
0.000223768 0.000753227 0.000440579 0.00105141 0.00719846 0.0276159 0.014222 0.0768837 0.130642 0.110754 0.0608595 0.0179726 0.0298231 0.075252 0.0182964 0.0533889 0.355964 0.0533889 0.0105884 0.0320282 0.11308 0.0293082 0.00581256 0.0118323 0.00453265 0.00170677 0.00089821 0.000714072 0.00194914 0.00466321 0.011272 0.0521089 0.244216 1 0.342953 0.0731767 0.0241248 0.0182589 0.0224027 0.0758609 0.096396 0.0203284 0.0207081 0.127475 0.0236551 0.00779769 0.0241457 0.010314 0.00765729 0.052657 0.0224928 0.00479933 0.0107093 0.0144151 0.0482905 0.0157737 0.00253235 0.00443246 0.00935372 0.00285577 0.00380062 0.00399697 0.0022489 0.00299351 0.000437234 0.00172801 0.008713 0.00172801 0.00126704 0.00558803 0.00213813 0.000588942 0.000778368 0.000478357 0.000166737 0.000340815 0.00138547 0.000359089 0.000361529 0.0024752 0.00228533 0.00215775 0.00285889 0.00561157 0.00656692 0.00257896 0.00222553 0.000815312 0.00031081 0.00016925 4.59077e-05 0.00018798 0.000615705 0.000259986 5.4827e-05 0.000145688 0.000217957 7.03876e-05 0.000132046 0.000408883 0.000219703 0.000781647 0.000684829 0.00114948 0.00114662 0.00112275 0.00204344 0.00987601 0.00286662 0.00186518 0.00048342 0.00163377 0.000527615 0.000512725 0.00243131 0.000593765 0.000153893 0.000274771 0.00130295 0.000358165 0.000200726 0.0010121 0.00160822 0.0003682 0.000140978 0.000339149 0.000144869 4.93656e-05 0.0071169 1e-05 0.0200684 1e-05 1e-05 4.69621e-05 1.45703e-05 3.68819e-05 5.15619e-05 3.69065e-05 0.000172578 5.91862e-05 6.54512e-05 0.000352709 0.000104159 3.36376e-05 7.36349e-05 0.000349172 0.000226435 
0.000283978 0.000382803 0.000498252 0.000534345 0.00365838 0.00947095 0.0222084 0.139292 0.060187 0.322943 0.0953692 0.0281637 0.0145063 0.0258079 0.00627482 0.0234601 0.122079 0.0183099 0.0046142 0.0147555 0.038781 0.0100513 0.00199343 0.00405794 0.00155449 0.000585344 0.000308341 0.000364651 0.00221363 0.00159926 0.00386577 0.0178709 0.0837547 0.342953 1 0.213372 0.0703444 0.0532403 0.0653229 0.221199 0.281076 0.0592745 0.0266875 0.0437178 0.0310964 0.00688796 0.00828084 0.00375175 0.00294553 0.0202556 0.0086523 0.00555774 0.0194023 0.0420323 0.140808 0.0379468 0.0060921 0.0106632 0.0272741 0.00832699 0.011082 0.0116546 0.00655745 0.00872863 0.00127491 0.00503862 0.0254058 0.00503862 0.00369451 0.0162939 0.00567174 0.00125458 0.0022696 0.00139482 0.000486179 0.000993766 0.00403982 0.00104705 0.000475257 0.00325384 0.00159377 0.00390924 0.00833608 0.0163625 0.00585477 0.00620423 0.00535398 0.0019614 0.000747719 0.000407166 0.000110441 0.000452224 0.00148121 0.000758081 0.000159867 0.000350484 0.000539298 0.000201922 0.000385026 0.00119224 0.00064062 0.00227917 0.00151225 0.00335171 0.00334336 0.00100099 0.00155022 0.00749225 0.00217471 0.00104361 0.000270485 0.000560307 0.000180947 0.000236213 0.00112011 0.000397538 0.000231445 0.000801191 0.0037992 0.00104435 0.000232445 0.00117204 0.00251131 0.000574962 0.000163256 0.000529597 0.00022622 7.70868e-05 0.0171212 1e-05 0.00688251 1.02704e-05 2.2763e-05 0.000112977 3.50518e-05 8.8727e-05 0.000150347 6.93822e-05 0.000172398 5.91245e-05 0.000123045 0.000663074 0.000243445 7.86188e-05 0.000214708 0.00101813 0.000660251 
6.05931e-05 8.16795e-05 0.000106313 0.000114014 0.000780597 0.00202084 0.00473865 0.029721 0.0128422 0.0689071 0.0582355 0.0951625 0.0180253 0.00550669 0.00333165 0.0143255 0.0260483 0.00390682 0.00129485 0.00314841 0.00827478 0.00214467 0.000425343 0.00086585 0.000331684 0.000124896 6.57914e-05 7.78064e-05 0.000472327 0.000341238 0.000824849 0.00381316 0.0178709 0.0731767 0.213372 1 0.329679 0.140825 0.0872095 0.295313 0.0953692 0.0201119 0.0356292 0.00932816 0.00862019 0.00300905 0.0017669 0.00104002 0.000628494 0.00432198 0.00184616 0.00118587 0.0041399 0.00896853 0.0300445 0.0150936 0.00444582 0.0100951 0.0434069 0.027081 0.0519376 0.0308272 0.0104362 0.0138917 0.00202902 0.00507816 0.0224527 0.00445295 0.00125355 0.0055285 0.00501248 0.00110876 0.000770077 0.000588982 0.000205296 0.000337185 0.00137071 0.000393783 0.000142696 0.000901993 0.000340066 0.00127554 0.00177869 0.0034913 0.00176206 0.00246777 0.00212957 0.000780158 0.000297409 0.000297136 8.05959e-05 0.000330019 0.00108094 0.000200586 8.77177e-05 0.000255772 0.00038326 0.00013144 0.000340272 0.00105366 0.000537244 0.00152715 0.000404832 0.000715162 0.00071338 0.00030126 0.000946612 0.004575 0.00132795 0.000637262 0.000165167 0.000119554 4.28082e-05 5.81078e-05 0.000239 8.48235e-05 4.93838e-05 0.000170952 0.000810643 0.000222836 4.95974e-05 0.000250081 0.000535845 0.000122681 3.48342e-05 0.000113001 4.82691e-05 1.64482e-05 0.00681004 1e-05 0.00146854 1e-05 1.66117e-05 8.2447e-05 2.55797e-05 3.52917e-05 3.97814e-05 1.70967e-05 7.99458e-05 2.74177e-05 3.03199e-05 0.000163391 5.19443e-05 1.67751e-05 4.58128e-05 0.000217241 0.000140879 
7.16587e-05 9.6596e-05 0.000125728 0.000134836 0.000923151 0.00110207 0.00560403 0.0351487 0.0259599 0.139292 0.0411347 0.0313731 0.00625685 0.00181544 0.00235332 0.0101188 0.00858758 0.001288 0.0019902 0.00636434 0.00272802 0.000707054 0.000575257 0.00101472 0.00017635 9.4762e-05 0.000100294 9.20155e-05 0.000558585 0.000207897 0.000502534 0.00232314 0.00589167 0.0241248 0.0703444 0.329679 1 0.427156 0.0894896 0.277472 0.16473 0.0386096 0.0334767 0.0087446 0.0148895 0.00448661 0.00165636 0.00179641 0.000743271 0.00511127 0.00218331 0.0021513 0.00512672 0.0181294 0.0607334 0.0173354 0.0134853 0.0306209 0.131664 0.0821435 0.15754 0.0935067 0.0316557 0.042137 0.00615454 0.0154033 0.0681047 0.0135069 0.00371882 0.0164011 0.0152041 0.00336314 0.00228454 0.00178653 0.000622714 0.00101783 0.00413764 0.00119444 0.000432832 0.00180417 0.000603407 0.00386903 0.00359552 0.00705749 0.00252528 0.00691076 0.00596368 0.00218476 0.000832868 0.000901289 0.000244468 0.00100103 0.00327875 0.000608429 0.00026607 0.00077582 0.00116252 0.000398691 0.00103213 0.00319601 0.0016296 0.00463224 0.00122796 0.00144566 0.00144206 0.00043175 0.0014299 0.00691076 0.00200592 0.000962613 0.000249492 0.000161691 6.46637e-05 0.000101884 0.000483126 0.000171466 9.98269e-05 0.00034557 0.00163867 0.000450451 8.99754e-05 0.000453675 0.000633702 0.000145085 6.31933e-05 0.000133638 5.70841e-05 1.9452e-05 0.0190709 1e-05 0.000484146 2.27343e-05 5.03876e-05 0.000250082 7.75895e-05 9.88311e-05 0.000120667 3.36797e-05 0.000120762 4.14157e-05 5.30717e-05 0.000285997 0.000105003 3.39099e-05 9.26081e-05 0.000439142 0.00028478 
8.23973e-05 0.000111072 0.000144569 0.000155042 0.00106149 0.00126723 0.00644384 0.040416 0.0110889 0.0594994 0.0175709 0.0134012 0.00267265 0.00137402 0.00100523 0.00432232 0.00649952 0.000974824 0.000850125 0.00271857 0.00206471 0.000535135 0.000245725 0.000941189 0.000163572 4.04782e-05 8.94662e-05 0.000105805 0.000642293 0.000114105 0.000423824 0.00127506 0.00597576 0.0182589 0.0532403 0.140825 0.427156 1 0.170971 0.118524 0.189416 0.0903876 0.0219765 0.010055 0.0171208 0.0105034 0.00339201 0.00206561 0.000854655 0.00587723 0.00251049 0.0016126 0.00562963 0.00774409 0.0259426 0.00740491 0.00777375 0.0130799 0.056241 0.0350881 0.067294 0.218905 0.0484216 0.0218473 0.00880648 0.0360602 0.159438 0.0316205 0.008706 0.038396 0.0355938 0.00787332 0.00534826 0.00418238 0.00145781 0.0023828 0.00968648 0.00279626 0.00101329 0.00422369 0.00141261 0.00905764 0.00153585 0.00301465 0.00107869 0.00295197 0.00254742 0.000933234 0.000355764 0.000519559 0.000140926 0.000577056 0.00189008 0.000350736 0.000528937 0.000995833 0.00272154 0.000933362 0.00241628 0.00748207 0.00381499 0.0108444 0.00287473 0.00209169 0.000638563 0.000184424 0.000610792 0.00295197 0.000856842 0.000411186 0.000106572 6.90674e-05 2.76215e-05 4.35203e-05 0.00020637 7.32428e-05 4.26416e-05 0.000147612 0.000699969 0.000192413 6.74448e-05 0.000340071 0.000728666 0.000166827 4.73692e-05 0.000153664 6.56386e-05 2.2367e-05 0.00814625 1e-05 0.000366427 1.31054e-05 2.90465e-05 0.000144163 4.47274e-05 4.22163e-05 6.95599e-05 1.94151e-05 5.15842e-05 1.7691e-05 2.40953e-05 0.000129847 8.82631e-05 4.8662e-05 0.000206708 0.000980196 0.00023938 
4.14863e-05 5.59236e-05 7.27895e-05 7.80623e-05 0.000534452 0.000638038 0.00324442 0.0203491 0.00460669 0.024718 0.00729952 0.00829908 0.00157198 0.00168585 0.000417606 0.00179563 0.00797456 0.00119606 0.000353169 0.00112938 0.00253329 0.000656582 0.000130217 0.000473881 0.000101544 3.82363e-05 4.50455e-05 5.32718e-05 0.000323389 0.000104468 0.000252524 0.00116738 0.0054711 0.0224027 0.0653229 0.0872095 0.0894896 0.170971 1 0.295313 0.0953692 0.0903876 0.0821435 0.0133441 0.013202 0.0105034 0.00339201 0.00165471 0.000576766 0.00295913 0.00126401 0.000811929 0.00283447 0.00321714 0.0107774 0.00290444 0.00412665 0.00289924 0.0124662 0.0408314 0.15754 0.116204 0.0257043 0.0115975 0.00467487 0.0191423 0.0272592 0.00540619 0.00563374 0.0248465 0.0060855 0.00134611 0.00346091 0.00212696 0.000741373 0.00151539 0.00616032 0.00159664 0.000578578 0.00138143 0.000462018 0.00154859 0.000638041 0.00125238 0.000448122 0.00106955 0.000564651 0.000338127 0.0001289 0.000275805 7.48099e-05 0.000306326 0.00100333 0.000186186 0.000181296 0.000528632 0.000465305 0.000159578 0.000413114 0.00127922 0.000652252 0.00185407 0.000491495 0.000357617 0.000338977 7.66158e-05 0.000135386 0.000654323 0.000189924 9.11419e-05 2.36223e-05 3.66009e-05 1.182e-05 1.80797e-05 8.57328e-05 3.04274e-05 1.77147e-05 6.13229e-05 0.000290789 7.99345e-05 3.39579e-05 0.000171223 0.000366877 8.3996e-05 2.385e-05 7.73686e-05 3.30485e-05 1.12616e-05 0.00180567 1e-05 0.000449586 1e-05 1.54192e-05 7.6528e-05 2.37433e-05 1.68805e-05 3.69254e-05 1.03064e-05 1.74791e-05 1e-05 1.24753e-05 6.72278e-05 2.46824e-05 1e-05 3.5341e-05 0.000167585 6.69416e-05 
0.000140483 0.000189371 0.000246483 0.000264338 0.00180978 0.00216055 0.0109864 0.0689071 0.0155994 0.083701 0.024718 0.0281027 0.00532309 0.00570869 0.00141412 0.00608043 0.0270038 0.00405014 0.00119592 0.00382435 0.00857832 0.00222334 0.000440946 0.00160467 0.000343851 0.000129478 0.000152535 0.000180391 0.00109507 0.000353755 0.000855106 0.00395303 0.0185265 0.0758609 0.221199 0.295313 0.277472 0.118524 0.295313 1 0.322943 0.0681036 0.120649 0.0269042 0.0291901 0.0101894 0.00509608 0.00352175 0.00145714 0.0100203 0.00428025 0.00274939 0.0095982 0.010894 0.0364949 0.00983513 0.00374179 0.00849643 0.036533 0.0227925 0.0465235 0.0343166 0.00878356 0.0116918 0.00170771 0.00578913 0.0291901 0.00578913 0.00424481 0.0187209 0.00651656 0.00144146 0.00260767 0.00160258 0.000558596 0.00114179 0.00464156 0.00120301 0.000446122 0.00305437 0.00102153 0.00193388 0.00216056 0.00424086 0.00151745 0.00191754 0.00165475 0.00060621 0.000231097 0.000250082 6.78329e-05 0.000277758 0.000909762 0.000196481 9.68385e-05 0.000215268 0.000498264 0.000170881 0.000442376 0.00136983 0.000698454 0.0019854 0.000613778 0.000868703 0.000866538 0.00025944 0.000401788 0.00194185 0.000563644 0.000270485 7.01047e-05 0.000123939 4.00254e-05 6.12222e-05 0.000290312 0.000103035 5.99862e-05 0.000207654 0.000984683 0.000270678 0.00011499 0.000579802 0.00124233 0.000284431 8.07618e-05 0.000261989 0.00011191 3.81344e-05 0.00529164 1e-05 0.00152241 1e-05 1.39811e-05 6.93909e-05 2.15289e-05 2.74228e-05 3.89672e-05 1.79826e-05 4.46824e-05 1.5324e-05 3.18909e-05 0.000171857 6.30964e-05 2.03766e-05 5.56485e-05 0.000263882 0.000171125 
0.000435007 0.00058639 0.000763239 0.000818527 0.00560403 0.00669019 0.0340195 0.213372 0.0483038 0.259182 0.0765396 0.0226031 0.0116422 0.00725399 0.00437884 0.0188282 0.0343135 0.00514648 0.00370318 0.0118422 0.0109004 0.00282519 0.00107039 0.00496891 0.000863558 0.00019771 0.000472327 0.000558585 0.00339091 0.000602404 0.00223754 0.00673154 0.0315484 0.096396 0.281076 0.0953692 0.16473 0.189416 0.0953692 0.322943 1 0.210884 0.0512735 0.0530845 0.0903876 0.0245057 0.010055 0.0109052 0.00451206 0.0310282 0.0132539 0.00851353 0.029721 0.0337335 0.113007 0.0304547 0.00488928 0.00855787 0.0218891 0.0135315 0.0259515 0.0414641 0.00917182 0.00945791 0.00437786 0.0179262 0.0903876 0.0179262 0.0131441 0.0579695 0.0201787 0.0044635 0.00807469 0.00496242 0.0017297 0.00353557 0.0143727 0.00372514 0.00138143 0.00945791 0.0031632 0.00598831 0.00669022 0.0131319 0.00469881 0.00497928 0.0042969 0.00157415 0.00060009 0.000326776 8.86353e-05 0.000362938 0.00118876 0.000608407 0.000299862 0.000498264 0.00154288 0.000529137 0.00136983 0.0042417 0.00216278 0.00614784 0.00190058 0.00268996 0.00268325 0.00080336 0.00124415 0.00601299 0.00174534 0.000837561 0.000217081 0.00030086 9.71607e-05 0.000189576 0.000898957 0.000319049 0.000185749 0.000643005 0.00304909 0.000838159 0.000356068 0.00179537 0.00384692 0.000880745 0.000250081 0.000811254 0.000346532 0.000118084 0.0137408 1e-05 0.00193451 1e-05 1.82687e-05 9.0671e-05 2.81312e-05 7.12089e-05 0.000120663 5.56835e-05 0.00013836 4.7451e-05 9.87509e-05 0.000532157 0.000195379 6.30964e-05 0.000172317 0.000817115 0.000529892 
9.17362e-05 0.000303823 0.000177713 0.000424098 0.00290358 0.00457966 0.00717418 0.0449968 0.0101865 0.0546573 0.016141 0.00476664 0.00245515 0.00152975 0.000923428 0.00397056 0.00723618 0.00108531 0.000780941 0.00249733 0.00229873 0.000595788 0.000225728 0.00104786 0.000182111 4.1694e-05 9.96064e-05 0.000117797 0.00071509 0.000347294 0.00153167 0.00141958 0.00665305 0.0203284 0.0592745 0.0201119 0.0386096 0.0903876 0.0903876 0.0681036 0.210884 1 0.243136 0.0394971 0.14606 0.116204 0.0375274 0.0183068 0.00638103 0.0212398 0.00907272 0.0058278 0.020345 0.00711387 0.0238314 0.00642241 0.00533917 0.00180472 0.00700221 0.00839446 0.0323883 0.131664 0.0291239 0.0166831 0.0191977 0.0382897 0.159438 0.0316205 0.0623287 0.274888 0.0579695 0.0128228 0.0382897 0.0235315 0.00820215 0.0167655 0.0681545 0.0176644 0.00640108 0.0152834 0.00511152 0.00905764 0.00141086 0.00276931 0.000990905 0.00138381 0.000906147 0.000437478 0.000166774 0.000356844 0.000175268 0.000396333 0.00129814 0.000307751 0.000744508 0.00217087 0.00272154 0.000933362 0.00331578 0.0102674 0.00412824 0.0108444 0.00287473 0.00209169 0.000565856 0.000169416 0.000262371 0.00126804 0.000368064 0.000176628 4.57789e-05 6.34466e-05 2.04897e-05 3.99786e-05 0.000189576 6.72823e-05 3.91714e-05 0.0001356 0.000643005 0.000176754 0.00024374 0.00122899 0.000811254 0.000185735 0.000171189 0.000388023 0.000165746 5.64797e-05 0.00289772 1e-05 0.000407958 1e-05 1.99497e-05 9.90141e-05 5.56267e-05 2.18405e-05 6.10348e-05 1.70356e-05 3.53938e-05 1.59994e-05 2.40953e-05 0.000129847 8.82631e-05 4.8662e-05 0.000206708 0.000980196 0.00023938 
0.000108754 0.000366079 0.000214128 0.000511001 0.00349856 0.00551808 0.00203475 0.012762 0.00270534 0.0132892 0.00392445 0.00339056 0.000642226 0.00155832 0.000378884 0.00110558 0.00737133 0.00110558 0.000219265 0.000663243 0.00234166 0.000606916 0.000120367 0.000297196 9.38624e-05 3.5344e-05 2.82505e-05 6.21531e-05 0.000202815 0.000418458 0.00184552 0.0011774 0.00551808 0.0207081 0.0266875 0.0356292 0.0334767 0.0219765 0.0821435 0.120649 0.0512735 0.243136 1 0.162449 0.0355125 0.0844547 0.0307703 0.013305 0.00463759 0.0255921 0.0109318 0.00233255 0.00494661 0.00172964 0.00579426 0.00156152 0.00129814 0.00102509 0.00440768 0.00335403 0.0129409 0.0320122 0.00708107 0.00405626 0.00466766 0.00930959 0.038765 0.00768808 0.0151543 0.0668351 0.0140945 0.00311768 0.00930959 0.00572135 0.00199424 0.00407629 0.0165708 0.00429484 0.00155633 0.00371593 0.00124279 0.00220224 0.000343031 0.000673319 0.000240924 0.000336455 0.000220317 0.000106367 4.05487e-05 8.67614e-05 4.26138e-05 9.63628e-05 0.000315625 7.48252e-05 0.000181016 0.000527817 0.000661704 0.000226934 0.000806186 0.00249637 0.00100372 0.00263665 0.000698949 0.000508564 0.00013758 4.11911e-05 6.37917e-05 0.000308307 8.94895e-05 4.29447e-05 1.11305e-05 3.38323e-05 1.09259e-05 1.15236e-05 5.46441e-05 2.2061e-05 1.28438e-05 4.44614e-05 0.000210833 5.79555e-05 9.75558e-05 0.000491897 0.000230089 5.26784e-05 6.85174e-05 0.000107913 4.60958e-05 1.57076e-05 0.000704539 1e-05 0.000415577 1e-05 1e-05 2.40739e-05 1.35248e-05 1e-05 1.48397e-05 1e-05 1e-05 1e-05 1e-05 3.15703e-05 2.14599e-05 1.18315e-05 5.02581e-05 0.000238321 5.82018e-05 
0.00066947 0.00225351 0.00131813 0.00314562 0.0215364 0.0339681 0.0125255 0.0785604 0.0166535 0.0141184 0.00775804 0.00229105 0.00380169 0.00959271 0.00233233 0.00680573 0.0453764 0.00680573 0.00134975 0.00408278 0.0144148 0.00373605 0.000740953 0.00182948 0.000577798 0.00021757 0.000173904 0.000382601 0.00124848 0.00257594 0.0113607 0.00724786 0.0339681 0.127475 0.0437178 0.00932816 0.0087446 0.010055 0.0133441 0.0269042 0.0530845 0.0394971 0.162449 1 0.185567 0.0611705 0.189416 0.0809101 0.0282021 0.15754 0.067294 0.0143587 0.025848 0.00639459 0.00615582 0.00201074 0.000322811 0.000565026 0.00119236 0.000718312 0.00210222 0.00520034 0.00115031 0.000658934 0.000758255 0.00151233 0.00629732 0.00175508 0.0024618 0.0108573 0.016773 0.00371017 0.00151233 0.00197088 0.00068697 0.00112285 0.00456459 0.00131769 0.00283609 0.0194172 0.00683726 0.00520796 0.00129785 0.000715333 0.000890715 0.000328752 0.000283699 0.000103932 3.96204e-05 2.15751e-05 1e-05 2.39627e-05 7.84868e-05 3.31417e-05 3.37503e-05 8.57431e-05 0.000151057 0.000143256 0.000154178 0.000477414 0.00118738 0.000601909 0.00165291 0.000745773 0.000146164 0.000152286 0.000260487 0.00125894 0.000365421 0.000237763 6.16238e-05 0.000208264 6.72575e-05 7.09368e-05 0.000336378 0.000135803 7.90639e-05 0.000273695 0.00129785 0.000356762 0.000600533 0.00302802 0.00141638 0.000324277 0.000421779 0.000664291 0.000283756 9.66926e-05 0.000907224 1e-05 0.00255821 1e-05 1e-05 1e-05 1e-05 1e-05 1e-05 1e-05 2.4316e-05 1.19282e-05 1e-05 4.49615e-05 6.5804e-05 2.12509e-05 1.14732e-05 5.44051e-05 0.000164457 
0.000617959 0.00208012 0.00121671 0.00290358 0.0198793 0.0313546 0.0355938 0.223246 0.0449804 0.0234268 0.00691823 0.00204304 0.00105231 0.00178009 0.00105101 0.00451916 0.00842037 0.00126292 0.00344839 0.0110274 0.00267491 0.000693287 0.00103106 0.00519884 0.00090352 0.000206859 0.000494184 0.000584433 0.00354783 0.00237774 0.0104865 0.00704305 0.0330083 0.0236551 0.0310964 0.00862019 0.0148895 0.0171208 0.013202 0.0291901 0.0903876 0.14606 0.0355125 0.185567 1 0.204999 0.0860688 0.120649 0.0420535 0.145418 0.0621162 0.0398999 0.139292 0.0344597 0.0102865 0.00275273 0.000779841 0.000773526 0.0019785 0.0012261 0.00473065 0.0192309 0.00425385 0.00243674 0.00280403 0.00559261 0.0232875 0.00945791 0.00910376 0.0401502 0.0903876 0.0199937 0.00645681 0.0106208 0.003702 0.00605093 0.024598 0.00710089 0.0152834 0.104637 0.034996 0.0280651 0.00683424 0.00130428 0.00479996 0.00131945 0.000478132 0.00041713 0.000159017 5.21207e-05 4.28163e-05 5.78886e-05 0.000189607 0.000143558 0.000181876 0.000317079 0.000814031 0.000771993 0.000830845 0.00257273 0.00639866 0.00324362 0.00890734 0.00401889 0.000633134 0.000820653 0.000201192 0.000835965 0.000242648 0.000642187 0.000166443 0.000289807 9.35913e-05 0.000197119 0.000934728 0.00037737 0.000219703 0.000760545 0.00360646 0.000991372 0.00166876 0.00841426 0.00402493 0.000921502 0.00117204 0.00265659 0.00113478 0.000386687 0.001242 1e-05 0.000474719 1e-05 1e-05 1.4462e-05 1.35891e-05 1.88695e-05 2.84713e-05 1.45475e-05 8.24506e-05 3.31462e-05 2.3301e-05 0.000125567 0.000182856 5.90522e-05 6.18276e-05 0.000293183 0.000456994 
0.000126681 0.000426422 0.000249424 0.000595231 0.00407524 0.00865084 0.00729669 0.0457652 0.00922094 0.00635143 0.00187566 0.000553905 0.000285299 0.000586791 0.000215457 0.000926423 0.0027757 0.00041631 0.000706917 0.00226061 0.000881759 0.000228536 0.000211367 0.00106576 0.000185221 4.2406e-05 0.000101307 0.000119808 0.000727301 0.000656028 0.00289328 0.00144382 0.00676666 0.00779769 0.00688796 0.00300905 0.00448661 0.0105034 0.0105034 0.0101894 0.0245057 0.116204 0.0844547 0.0611705 0.204999 1 0.322943 0.15754 0.0549121 0.0298106 0.0127338 0.00817944 0.0285547 0.0070642 0.00276931 0.000746313 0.000620435 0.000209717 0.000813688 0.000975473 0.00376367 0.0152999 0.00338433 0.00193865 0.00223086 0.00444943 0.0185274 0.00367445 0.00724287 0.0319432 0.0185294 0.00409868 0.00444943 0.00273446 0.000953127 0.00194822 0.00791985 0.00205268 0.00313307 0.0214505 0.00717413 0.00575331 0.00140101 0.000321807 0.000983987 0.000270486 0.000105298 8.55113e-05 3.25983e-05 4.14668e-05 2.03669e-05 4.60557e-05 0.00015085 3.5762e-05 8.65151e-05 0.000252265 0.000316255 0.000158258 0.000385309 0.00119312 0.00131172 0.00126016 0.00182599 0.000823867 0.000129792 0.000168233 4.12441e-05 0.000171372 4.97426e-05 0.000131648 3.41207e-05 5.94102e-05 1.91861e-05 4.04093e-05 0.000191618 7.73604e-05 4.50389e-05 0.000155911 0.00073932 0.00020323 0.000342095 0.00172491 0.000825107 0.000188907 0.000240267 0.000544599 0.000232629 7.92705e-05 0.000336728 1e-05 0.000156487 1e-05 1e-05 1.15059e-05 1e-05 1e-05 1e-05 1e-05 1.69023e-05 1e-05 1e-05 2.5741e-05 3.74853e-05 1.21056e-05 2.40204e-05 0.000113903 9.36832e-05 
0.000134879 0.000454016 0.000265564 0.000644406 0.00433895 0.0234561 0.00356781 0.0192145 0.00387141 0.00267424 0.0014695 0.000433961 0.0007201 0.00181701 0.00044178 0.00128911 0.008595 0.00128911 0.000296799 0.000949117 0.00273038 0.000707666 0.000140348 0.000521116 0.000146114 4.12113e-05 4.95355e-05 7.70829e-05 0.000355623 0.00177877 0.00784488 0.00169698 0.0064341 0.0241457 0.00828084 0.0017669 0.00165636 0.00339201 0.00339201 0.00509608 0.010055 0.0375274 0.0307703 0.189416 0.0860688 0.322943 1 0.427156 0.14889 0.0298405 0.0127465 0.00343414 0.0119887 0.0029659 0.00116601 0.000380866 0.000200365 0.000107025 0.000262775 0.000315022 0.00121545 0.00494101 0.00109295 0.000626074 0.000720442 0.00143691 0.00598328 0.00118664 0.00233904 0.0103158 0.00777955 0.00172083 0.00143691 0.000914122 0.000318627 0.000629165 0.00255766 0.000662899 0.00131542 0.009006 0.00301206 0.00241553 0.000588215 0.000135495 0.000413127 0.000113564 5.3737e-05 3.59019e-05 1.36864e-05 1.33914e-05 1e-05 1.48734e-05 4.87159e-05 1.23559e-05 2.79395e-05 8.14673e-05 0.000102132 6.64445e-05 0.000124433 0.000385309 0.000550725 0.000406961 0.000766644 0.000345901 5.44931e-05 7.06327e-05 4.93403e-05 0.000238463 6.92165e-05 5.52723e-05 1.43256e-05 3.94485e-05 1.27396e-05 1.69658e-05 8.0451e-05 3.24798e-05 1.89096e-05 6.54592e-05 0.000310404 8.53262e-05 0.000143628 0.000724206 0.000403447 9.23685e-05 0.000100876 0.00022865 9.76692e-05 3.32817e-05 0.000171842 1e-05 0.000484565 1e-05 1e-05 1e-05 1e-05 1e-05 1e-05 1e-05 1e-05 1e-05 1e-05 1.08074e-05 1.57382e-05 1e-05 1e-05 3.67842e-05 3.93329e-05 
0.000315759 0.00106288 0.000621703 0.0015086 0.0101578 0.0549121 0.00835248 0.0269344 0.00542685 0.00282643 0.000834679 0.000246491 0.000307595 0.000776147 0.000188709 0.000550652 0.00367141 0.000550652 0.000416046 0.00133045 0.0011663 0.000302284 0.00024195 0.00121997 0.000342063 7.83147e-05 0.000115966 0.000180456 0.000832538 0.00416421 0.0183654 0.00397273 0.0119755 0.010314 0.00375175 0.00104002 0.00179641 0.00206561 0.00165471 0.00352175 0.0109052 0.0183068 0.013305 0.0809101 0.120649 0.15754 0.427156 1 0.348561 0.0555408 0.0237246 0.00506217 0.0168055 0.00415753 0.00124106 0.000332114 9.77431e-05 9.33252e-05 0.000238705 0.000153676 0.000592927 0.00241035 0.000533166 0.000305414 0.000351449 0.000700962 0.00291879 0.00114109 0.00114104 0.00503232 0.0109052 0.00241222 0.000779009 0.00128139 0.000446644 0.00073004 0.00296773 0.000856716 0.00184392 0.0126244 0.00422223 0.00338603 0.000824545 0.00015736 0.000579111 0.000159191 5.76862e-05 5.03264e-05 1.91853e-05 1e-05 1e-05 1e-05 2.37648e-05 1.73202e-05 2.19432e-05 3.97417e-05 9.82121e-05 9.31402e-05 0.000100241 0.000310398 0.000771993 0.00039134 0.00107466 0.000484875 7.63871e-05 9.90111e-05 2.42736e-05 0.000101861 2.95663e-05 7.74793e-05 2.00812e-05 6.80065e-05 2.19622e-05 2.50089e-05 0.00011859 5.59642e-05 2.78741e-05 9.64916e-05 0.000457557 0.000167332 0.000211719 0.00106753 0.000944495 0.000216241 0.000148699 0.000320516 0.00013691 4.66535e-05 0.000149846 1e-05 0.000206985 1e-05 1e-05 1e-05 1e-05 1e-05 1e-05 1e-05 1e-05 1e-05 1e-05 1.51495e-05 2.31993e-05 1e-05 1e-05 3.53723e-05 5.79795e-05 
0.000905895 0.00304934 0.00178363 0.00432807 0.029142 0.15754 0.0239628 0.0211464 0.00426066 0.00189239 0.000558846 0.000165034 0.000228364 0.000576226 0.000140101 0.000428067 0.00272572 0.000408815 0.000326641 0.00104455 0.00101996 0.000264356 0.000694142 0.00350001 0.000981357 0.00022468 0.000332699 0.000517718 0.0023885 0.0119469 0.0526892 0.0113975 0.0313546 0.00765729 0.00294553 0.000628494 0.000743271 0.000854655 0.000576766 0.00145714 0.00451206 0.00638103 0.00463759 0.0282021 0.0420535 0.0549121 0.14889 0.348561 1 0.145418 0.0621162 0.0132539 0.00585772 0.00157275 0.000825109 0.000222362 3.56986e-05 6.24844e-05 0.000159821 6.10549e-05 0.000206671 0.000840152 0.000185841 0.000106455 0.000122501 0.000244328 0.00101738 0.000397738 0.000397722 0.00175407 0.00380112 0.00107264 0.000346401 0.000446644 0.000155682 0.000307104 0.00124843 0.000356082 0.000982642 0.00672764 0.00631118 0.00118024 0.00119799 0.000228629 0.000219072 6.02202e-05 3.13733e-05 1.9038e-05 1e-05 1e-05 1e-05 1e-05 1e-05 1.76775e-05 1e-05 2.17232e-05 6.72664e-05 4.14166e-05 4.4574e-05 0.000138024 0.000343281 0.00028428 0.00109684 0.000494879 7.79631e-05 6.55265e-05 1.63841e-05 7.91848e-05 2.29842e-05 6.08296e-05 5.48399e-05 0.000195107 6.30084e-05 6.54787e-05 0.000310496 0.000160558 7.29805e-05 0.000252636 0.00119799 0.000480065 0.000554326 0.00279503 0.0027097 0.000620382 0.000389326 0.000613179 0.000261923 8.92528e-05 0.000100327 1e-05 0.000153669 1e-05 1e-05 1e-05 1e-05 1e-05 1e-05 1e-05 2.2445e-05 1.10105e-05 1e-05 1.79375e-05 6.07408e-05 1.96158e-05 1e-05 3.70728e-05 0.000151803 
0.00424953 0.0143044 0.00836696 0.0199671 0.136705 0.215616 0.0689372 0.145418 0.0292994 0.0130134 0.00384303 0.00113489 0.0015704 0.00396255 0.000963436 0.0029437 0.018744 0.0028113 0.00224622 0.00718305 0.00595443 0.00154328 0.00199694 0.010069 0.00174991 0.00040064 0.000976476 0.0024286 0.00687134 0.0163511 0.072113 0.0460066 0.215616 0.052657 0.0202556 0.00432198 0.00511127 0.00587723 0.00295913 0.0100203 0.0310282 0.0212398 0.0255921 0.15754 0.145418 0.0298106 0.0298405 0.0555408 0.145418 1 0.427156 0.0911432 0.0261078 0.0108154 0.00567404 0.00152912 0.000245489 0.000429688 0.00109904 0.000419857 0.000805227 0.00279652 0.000618588 0.000354346 0.000407757 0.000813267 0.00338643 0.00193043 0.00132385 0.00583857 0.013144 0.00737624 0.00238211 0.00296415 0.00103319 0.00211187 0.0085851 0.00244868 0.00675736 0.0462641 0.0434002 0.00673918 0.00823822 0.00157222 0.0015065 0.000414118 0.000215745 0.000130919 4.99084e-05 1.64073e-05 1.57962e-05 1.8223e-05 5.96872e-05 0.000121563 6.70994e-05 0.000149385 0.000462572 0.00028481 0.000306523 0.000949154 0.00236065 0.00195491 0.00754263 0.00340315 0.00053613 0.000450607 0.000112669 0.000544531 0.000158056 0.000418308 0.000157766 0.000561292 0.000181265 0.000450279 0.0021352 0.000862024 0.000501866 0.00173731 0.00823822 0.00226459 0.00381195 0.0192207 0.00784459 0.00179601 0.00267728 0.00421666 0.00180117 0.000613767 0.00068992 1e-05 0.00105674 1e-05 1e-05 1e-05 1e-05 1e-05 2.41091e-05 2.72331e-05 0.000154348 7.57158e-05 2.55508e-05 0.000123351 0.000417698 0.000134893 5.37627e-05 0.000254939 0.00104391 
0.00994843 0.0334875 0.0195876 0.0467443 0.320034 0.120649 0.0527192 0.0621162 0.0125154 0.00555876 0.00164157 0.000484777 0.000670805 0.00169263 0.000411538 0.00154967 0.00800662 0.00120087 0.00104886 0.00335408 0.00254347 0.000659222 0.00152714 0.00770019 0.00133823 0.000685953 0.00228599 0.00568552 0.0140823 0.00914931 0.0403511 0.019652 0.0921019 0.0224928 0.0086523 0.00184616 0.00218331 0.00251049 0.00126401 0.00428025 0.0132539 0.00907272 0.0109318 0.067294 0.0621162 0.0127338 0.0127465 0.0237246 0.0621162 0.427156 1 0.213372 0.06112 0.0253195 0.00755808 0.00181717 0.000291734 0.000510632 0.000469463 0.000179345 0.000343958 0.00119455 0.000264233 0.00031085 0.000660084 0.000474885 0.00239447 0.00451925 0.000835981 0.00249398 0.0107257 0.0144112 0.00465399 0.00579116 0.00201857 0.00412602 0.016773 0.00478405 0.013202 0.0903876 0.101603 0.0157769 0.0192862 0.00368067 0.00352681 0.000969476 0.000351311 0.000306489 0.000116839 3.53981e-05 3.08614e-05 3.00999e-05 9.32049e-05 0.000284588 0.000131094 0.000349719 0.00108291 0.000556443 0.000598863 0.00185439 0.00461207 0.00457657 0.0176578 0.00796698 0.00125512 0.0010549 0.00025862 0.000449578 0.000130495 0.000662169 0.000256297 0.000429244 0.000256297 0.00105413 0.00499863 0.00201805 0.0011749 0.00406715 0.0192862 0.00530154 0.00892401 0.0449968 0.0183647 0.00420457 0.0062677 0.00987147 0.00421666 0.00143687 0.000819888 1e-05 0.000451393 1e-05 1e-05 1e-05 1e-05 1.38645e-05 5.6441e-05 6.37543e-05 0.000361339 0.000177256 5.9816e-05 0.000288774 0.000977857 0.000315792 0.000125862 0.000596829 0.00244386 
0.00973262 0.013214 0.00772918 0.0184451 0.126284 0.0257432 0.152106 0.0398999 0.00803919 0.0154445 0.00456097 0.00134691 0.000693752 0.000410678 0.00168909 0.00726277 0.00170839 0.000974892 0.00491562 0.0157194 0.00253686 0.00103723 0.00522994 0.0222167 0.00386109 0.00123503 0.00553214 0.00249751 0.0151613 0.00253686 0.0094706 0.0283481 0.019652 0.00479933 0.00555774 0.00118587 0.0021513 0.0016126 0.000811929 0.00274939 0.00851353 0.0058278 0.00233255 0.0143587 0.0398999 0.00817944 0.00343414 0.00506217 0.0132539 0.0911432 0.213372 1 0.286448 0.118664 0.0354221 0.00851645 0.00136726 0.00239315 0.00130436 0.000398233 0.000338915 0.000804317 0.000657311 0.00145684 0.00241471 0.000962754 0.00485441 0.0165322 0.00305817 0.00458561 0.0217447 0.0157528 0.00508725 0.00520999 0.001816 0.00371196 0.0150897 0.00499964 0.0118772 0.0813168 0.243136 0.0577146 0.0903876 0.01725 0.0165289 0.00454359 0.00164647 0.00143641 0.000547583 0.000165898 0.000135838 0.000120551 0.000394851 0.00129818 0.00028701 0.000836878 0.00259141 0.000942605 0.00126331 0.00391187 0.00504143 0.0109518 0.0422551 0.0363424 0.00572537 0.00494395 0.00121206 0.00210701 0.000611584 0.00310335 0.00120117 0.00147001 0.00120117 0.00494035 0.0234268 0.00945791 0.00550635 0.0190613 0.0903876 0.0248465 0.0418237 0.210884 0.0860688 0.0197053 0.0293745 0.0462641 0.019762 0.00673409 0.00384252 1e-05 0.000366452 1e-05 1e-05 4.60321e-05 4.31126e-05 6.49781e-05 0.000257463 0.000298794 0.00169347 0.000830734 0.000280337 0.00135338 0.00458287 0.00148001 0.00058987 0.00279713 0.0114535 
0.00278789 0.00378513 0.00221401 0.00528356 0.0361738 0.00737408 0.0435705 0.139292 0.0280651 0.0368056 0.0108692 0.0032098 0.00165327 0.000856188 0.00352144 0.0151415 0.00390924 0.00203247 0.0102482 0.032772 0.00491527 0.00127395 0.00296218 0.00769029 0.00133651 0.000487959 0.00158467 0.000715407 0.00434292 0.000726679 0.00271283 0.00812026 0.0205952 0.0107093 0.0194023 0.0041399 0.00512672 0.00562963 0.00283447 0.0095982 0.029721 0.020345 0.00494661 0.025848 0.139292 0.0285547 0.0119887 0.0168055 0.00585772 0.0261078 0.06112 0.286448 1 0.247392 0.0738484 0.0177552 0.00285048 0.00498928 0.0031084 0.000949021 0.000807662 0.0028079 0.00159378 0.00353241 0.00842982 0.00336101 0.0169469 0.0577146 0.0106762 0.0160085 0.0759115 0.0549935 0.0177598 0.00891984 0.00310911 0.006047 0.0245821 0.0174539 0.0193486 0.13247 0.0821435 0.201484 0.0490641 0.00936363 0.0344597 0.00947255 0.00343259 0.00299465 0.00114161 0.000345867 0.000227276 0.000251327 0.000823192 0.00103063 0.000965429 0.0016042 0.00496743 0.0021234 0.00441026 0.0136565 0.0175998 0.0197934 0.0639472 0.0288522 0.00454537 0.0058916 0.00144439 0.00439274 0.00127504 0.00389669 0.00100995 0.000832599 0.000344074 0.00141515 0.00671057 0.0027092 0.00157728 0.00546008 0.0258913 0.00711722 0.0119803 0.0604074 0.0246542 0.00564455 0.00841426 0.0132523 0.00566079 0.00192897 0.00801095 1e-05 0.000763985 1e-05 1.93361e-05 9.59684e-05 7.21331e-05 0.000135467 0.0002044 0.000104439 0.000591926 0.000237962 0.000167282 0.000901463 0.00131275 0.000423945 0.000377289 0.00178908 0.00328083 
0.0014237 0.00156802 0.00137315 0.00218876 0.0149853 0.00930962 0.0612047 0.0344597 0.0612047 0.130154 0.0384361 0.0113507 0.00584637 0.00346086 0.0142343 0.0612047 0.00917972 0.00821559 0.0414248 0.13247 0.0198684 0.00514952 0.0119736 0.0310855 0.00540242 0.00197242 0.00553214 0.00222433 0.00610061 0.00102078 0.00381079 0.0114067 0.00509508 0.0144151 0.0420323 0.00896853 0.0181294 0.00774409 0.00321714 0.010894 0.0337335 0.00711387 0.00172964 0.00639459 0.0344597 0.0070642 0.0029659 0.00415753 0.00157275 0.0108154 0.0253195 0.118664 0.247392 1 0.298508 0.0717697 0.0115221 0.0201675 0.0109921 0.00335598 0.0028561 0.00169522 0.00265994 0.00589541 0.00208547 0.00535111 0.0269814 0.0142781 0.0026412 0.00396038 0.0187799 0.0136049 0.00439362 0.00220669 0.000769167 0.00149598 0.0060814 0.00431796 0.00478669 0.032772 0.0288514 0.0498454 0.198325 0.0378494 0.139292 0.0382897 0.0138751 0.0121049 0.00461458 0.00139805 0.000298052 0.00101591 0.00332748 0.00284843 0.00060069 0.00117532 0.00363939 0.0013238 0.00109106 0.0033785 0.00435405 0.0153807 0.0359784 0.0797414 0.0125624 0.0238149 0.00583847 0.0177562 0.00515393 0.0157511 0.00408239 0.00336551 0.00120117 0.00494035 0.0234268 0.00945791 0.00550635 0.0190613 0.0903876 0.0248465 0.00496295 0.0250243 0.0125903 0.00288252 0.00348568 0.00548987 0.00234503 0.000799092 0.0323817 1e-05 0.00308816 3.52648e-05 7.81598e-05 0.000387921 0.000100542 0.000547583 0.000564917 0.00042216 0.00239267 0.000830734 0.000462331 0.00249145 0.00458287 0.00148001 0.000806751 0.00382556 0.00464378 
0.000424987 0.000468068 0.000409895 0.000653363 0.00447324 0.002779 0.0182701 0.0390188 0.0812602 0.436015 0.128761 0.0380246 0.0195853 0.004675 0.0182707 0.0785604 0.0220143 0.0033018 0.0123656 0.0395434 0.00593087 0.00153717 0.00357423 0.00927927 0.00161267 0.000588782 0.00165139 0.00066398 0.00182108 0.000650764 0.00157304 0.00727195 0.0117933 0.0482905 0.140808 0.0300445 0.0607334 0.0259426 0.0107774 0.0364949 0.113007 0.0238314 0.00579426 0.00615582 0.0102865 0.00276931 0.00116601 0.00124106 0.000825109 0.00567404 0.00755808 0.0354221 0.0738484 0.298508 1 0.240428 0.038599 0.0675611 0.0368235 0.0112425 0.00956791 0.00567897 0.00891078 0.0197496 0.0066624 0.0179262 0.0903876 0.0179262 0.00331602 0.0109052 0.0201787 0.0044635 0.00151901 0.00237106 0.000826457 0.00135085 0.00549141 0.00158524 0.00142887 0.0097827 0.00861237 0.0148793 0.0592018 0.116204 0.0415798 0.0393095 0.0339223 0.0124273 0.00473748 0.00257977 0.000699742 0.00286525 0.00938479 0.0053838 0.00113536 0.00222063 0.00383002 0.00143402 0.00136983 0.0042417 0.0045496 0.0161864 0.0107398 0.0238034 0.0237441 0.00710894 0.00813351 0.0393095 0.01141 0.0054755 0.00141915 0.00100463 0.000367818 0.00147473 0.0069931 0.00282326 0.00164369 0.00568996 0.0269814 0.00741687 0.00148148 0.00746995 0.0037583 0.000860457 0.0010405 0.00163877 0.000700011 0.000238535 0.108478 1e-05 0.00124111 6.50725e-05 0.000144225 0.000715813 0.000222085 0.000562167 0.00106774 0.000492743 0.00122435 0.000419894 0.000873848 0.00470906 0.00172891 0.000558341 0.00152483 0.00723066 0.00468902 
0.000102179 0.000112537 9.85503e-05 0.000157087 0.00107549 0.000668148 0.00439264 0.0105153 0.0218991 0.117503 0.259182 0.0765396 0.0394232 0.0094103 0.0168046 0.0722565 0.0443125 0.00664617 0.00653109 0.0134665 0.00268476 0.00069584 0.00132625 0.002231 0.00038773 0.000218473 0.00039704 0.000159639 0.000437839 0.000175377 0.000423925 0.00195974 0.00385219 0.0157737 0.0379468 0.0150936 0.0173354 0.00740491 0.00290444 0.00983513 0.0304547 0.00642241 0.00156152 0.00201074 0.00275273 0.000746313 0.000380866 0.000332114 0.000222362 0.00152912 0.00181717 0.00851645 0.0177552 0.0717697 0.240428 1 0.160543 0.281004 0.131664 0.0401981 0.0104186 0.00819812 0.0370622 0.0821435 0.0277106 0.00676737 0.0217317 0.00502757 0.00853509 0.00262191 0.00485151 0.00107315 0.000965144 0.000570068 0.000198703 0.000324781 0.00132029 0.000381137 0.000343539 0.00235204 0.00207065 0.00357739 0.0142338 0.0279388 0.0546972 0.163498 0.141091 0.0516881 0.0197044 0.0107299 0.0029104 0.0119173 0.0390337 0.00724337 0.00316758 0.00923618 0.0138177 0.00446234 0.00124652 0.00385986 0.00155195 0.00389165 0.00258216 0.00572301 0.0176573 0.00935163 0.0338293 0.163498 0.0474571 0.022774 0.0059026 0.00165908 0.00152985 0.00180376 0.00301687 0.000736768 0.000395189 0.00136802 0.00648709 0.00178322 0.000954914 0.00179599 0.0009036 0.000206878 0.000250166 0.000394006 0.000168302 5.73506e-05 0.451188 1e-05 0.00249823 0.000270653 0.000599866 0.00297724 0.000923707 0.00233819 0.00143655 0.00061099 0.00285704 0.000979832 0.00108355 0.00583912 0.00172437 0.000556872 0.00113394 0.00537706 0.00348698 
1.96407e-05 1.80669e-05 2.30946e-05 2.52192e-05 0.000172663 0.000107266 0.000705207 0.00168816 0.00351575 0.0188643 0.0416098 0.0165695 0.00632911 0.00151076 0.00487504 0.0209617 0.00711406 0.001067 0.00189468 0.00390665 0.000585934 0.000182301 0.000919202 0.000622866 0.000108249 0.00015142 0.00011691 4.70066e-05 0.000102605 2.81555e-05 6.80581e-05 0.000314623 0.000618441 0.00253235 0.0060921 0.00444582 0.0134853 0.00777375 0.00412665 0.00374179 0.00488928 0.00533917 0.00129814 0.000322811 0.000779841 0.000620435 0.000200365 9.77431e-05 3.56986e-05 0.000245489 0.000291734 0.00136726 0.00285048 0.0115221 0.038599 0.160543 1 0.305308 0.102422 0.0312703 0.00873567 0.035512 0.160543 0.320034 0.172606 0.0421531 0.0334875 0.0252108 0.0531639 0.0120545 0.00747595 0.00351167 0.00601175 0.00132979 0.000463514 0.000500472 0.0020345 0.00111454 0.000403877 0.000887123 0.00112137 0.00722159 0.00876336 0.0346785 0.0712459 0.259182 0.097788 0.0819375 0.031236 0.0668351 0.0181285 0.0742313 0.243136 0.045118 0.0197304 0.0575309 0.0860688 0.0277953 0.00776438 0.0240426 0.00966687 0.0203656 0.00583876 0.0129409 0.0821435 0.0153091 0.0234465 0.113318 0.0328917 0.0157842 0.00409099 0.00114988 0.00106031 0.00295286 0.00209094 0.000510641 0.000999879 0.00346128 0.00104146 0.000670572 0.00444236 0.000916973 0.000173689 0.000502341 0.000566288 0.00017016 8.92129e-05 7.88795e-05 0.312711 1e-05 0.000401073 0.00168586 0.00373649 0.0185449 0.00575365 0.00409062 0.00894805 0.00249752 0.00423567 0.00145264 0.0030231 0.0162911 0.00598123 0.0019316 0.0052752 0.0250147 0.0162218 
2.87126e-05 3.16232e-05 4.59962e-05 4.4142e-05 0.000302217 0.000187752 0.00123435 0.00295484 0.00615373 0.0330188 0.072831 0.0376241 0.0110781 0.00264433 0.00970933 0.0417483 0.012452 0.0018676 0.00377353 0.00778064 0.00116697 0.000363079 0.00183072 0.00124053 0.000215594 0.000301574 0.000232844 9.36202e-05 0.000204352 4.92815e-05 0.000119124 0.000550695 0.00108248 0.00443246 0.0106632 0.0100951 0.0306209 0.0130799 0.00289924 0.00849643 0.00855787 0.00180472 0.00102509 0.000565026 0.000773526 0.000209717 0.000107025 9.33252e-05 6.24844e-05 0.000429688 0.000510632 0.00239315 0.00498928 0.0201675 0.0675611 0.281004 0.305308 1 0.232568 0.071005 0.0184032 0.0123686 0.0559159 0.0977091 0.0526979 0.0128697 0.010224 0.00769707 0.0162314 0.00368034 0.00228247 0.00107214 0.00183544 0.000405997 0.000141515 0.000152798 0.00062115 0.000340278 0.000123307 0.00066093 0.000581861 0.00220481 0.00763088 0.014052 0.0620389 0.225688 0.194759 0.0713488 0.0271994 0.0204053 0.00553478 0.0226634 0.0742313 0.0137749 0.00602385 0.0175647 0.0262775 0.00848614 0.00237053 0.00734039 0.00295138 0.0062178 0.00178262 0.00395095 0.0250791 0.0123445 0.046697 0.225688 0.0655084 0.0314365 0.00814778 0.00229015 0.00211176 0.00238104 0.0041644 0.00101701 0.000324652 0.00112385 0.0018229 0.000501092 0.00135629 0.000798474 0.000253915 0.000153369 0.000172893 0.00014817 6.32919e-05 2.40826e-05 0.622808 1e-05 0.000702012 0.000514707 0.00114078 0.0056619 0.00175664 0.00322757 0.00273191 0.000843393 0.00394378 0.00135253 0.0014957 0.00806016 0.00238027 0.000768691 0.00161056 0.00763719 0.00495264 
1.56495e-05 2.07704e-05 2.70346e-05 2.89929e-05 0.000198499 0.000258311 0.001205 0.00755782 0.0157398 0.0844547 0.0477746 0.161776 0.030643 0.00731448 0.00273319 0.0117522 0.00816807 0.00140028 0.00120668 0.00385879 0.00105771 0.00027414 0.000425768 0.000615236 0.000106923 7.01366e-05 6.08099e-05 2.58102e-05 0.000120109 0.000126051 0.000304693 0.00140855 0.00228433 0.00935372 0.0272741 0.0434069 0.131664 0.056241 0.0124662 0.036533 0.0218891 0.00700221 0.00440768 0.00119236 0.0019785 0.000813688 0.000262775 0.000238705 0.000159821 0.00109904 0.000469463 0.00130436 0.0031084 0.0109921 0.0368235 0.131664 0.102422 0.232568 1 0.305308 0.0791303 0.0531825 0.240428 0.320034 0.0467443 0.0435822 0.0334875 0.0195876 0.0143976 0.00932821 0.00747595 0.0027284 0.00162808 0.000878448 0.000306192 0.000500472 0.0020345 0.000865942 0.000313793 0.000887123 0.000871249 0.00561083 0.00515823 0.0270284 0.0144283 0.0524879 0.0452947 0.0165935 0.00632571 0.00684538 0.00185676 0.00760292 0.0249024 0.00462108 0.00202083 0.00589243 0.00881534 0.00284685 0.00210272 0.00651111 0.00261794 0.00671763 0.00235218 0.0052133 0.0084133 0.00287094 0.0108602 0.0524879 0.0152352 0.00731114 0.00189492 0.000532616 0.000491127 0.000553754 0.000968507 0.000236525 0.00010241 0.000354511 0.00099355 0.000273115 0.000454996 0.000539743 0.000138394 5.14507e-05 7.51819e-05 0.000100159 4.27833e-05 1.45788e-05 0.144845 1e-05 0.000526352 0.000172669 0.000382698 0.0018994 0.0005893 0.000750632 0.000916477 0.000255801 0.000917199 0.000314556 0.000347853 0.00187454 0.000612609 0.000197838 0.000540296 0.00256205 0.00166147 
1e-05 1e-05 1.11484e-05 1.10759e-05 7.58308e-05 9.05281e-05 0.000460335 0.00288724 0.0048055 0.0257847 0.0411347 0.139292 0.0263841 0.00629788 0.00235332 0.0101188 0.00703283 0.00120566 0.000914616 0.00188585 0.000426097 0.000122499 0.000170457 0.000300675 5.22551e-05 2.80794e-05 2.28247e-05 1.26138e-05 4.95302e-05 3.84844e-05 9.30254e-05 0.000430043 0.000697425 0.00285577 0.00832699 0.027081 0.0821435 0.0350881 0.0408314 0.0227925 0.0135315 0.00839446 0.00335403 0.000718312 0.0012261 0.000975473 0.000315022 0.000153676 6.10549e-05 0.000419857 0.000179345 0.000398233 0.000949021 0.00335598 0.0112425 0.0401981 0.0312703 0.071005 0.305308 1 0.259182 0.0637567 0.0734046 0.0977091 0.0142714 0.013306 0.010224 0.00598026 0.00439572 0.0111829 0.00235831 0.000833002 0.0015577 0.0005454 0.000190105 0.000157875 0.000641789 0.000264379 9.58036e-05 0.000279845 0.000266 0.00171303 0.00157485 0.00825199 0.00440507 0.016025 0.0138288 0.00506613 0.00193129 0.00208995 0.000566883 0.00232123 0.00760292 0.00141085 0.000616975 0.00179901 0.0026914 0.000869168 0.000641978 0.0019879 0.00079928 0.00205095 0.00071814 0.00159166 0.00256865 0.000876522 0.00331572 0.016025 0.00465143 0.00223215 0.000578533 0.000162612 0.000149945 0.000169066 0.000295693 7.22131e-05 3.12665e-05 0.000108235 0.000303339 8.33842e-05 0.000138914 0.000164788 5.20545e-05 1.57083e-05 2.29536e-05 3.05792e-05 1.30621e-05 1e-05 0.0442225 1e-05 0.000453197 5.27173e-05 0.000116841 0.000579903 0.000179918 0.000229174 0.000279808 7.80981e-05 0.000280028 9.60366e-05 0.000106202 0.000572312 0.000187035 6.04015e-05 0.000164957 0.000782216 0.00050726 
1.12891e-05 1.52177e-05 1.98072e-05 2.1242e-05 0.000145433 0.00017362 0.000882857 0.00553732 0.00408971 0.021944 0.0106614 0.036102 0.00683828 0.00163229 0.000609937 0.00262261 0.00182278 0.000312486 0.000313535 0.00100264 0.000429772 0.000111389 9.06259e-05 0.000159858 2.77821e-05 1.49288e-05 1.58004e-05 1.44961e-05 8.79992e-05 3.27521e-05 7.9169e-05 0.000365987 0.000928172 0.00380062 0.011082 0.0519376 0.15754 0.067294 0.15754 0.0465235 0.0259515 0.0323883 0.0129409 0.00210222 0.00473065 0.00376367 0.00121545 0.000592927 0.000206671 0.000805227 0.000343958 0.000338915 0.000807662 0.0028561 0.00956791 0.0104186 0.00873567 0.0184032 0.0791303 0.259182 1 0.245992 0.0544133 0.0253244 0.00989619 0.0405223 0.0113806 0.00225707 0.00978328 0.0431471 0.00909904 0.0020127 0.00601005 0.00210431 0.000733481 0.000609129 0.00247621 0.000714825 0.000259032 0.00107973 0.000361115 0.0014129 0.000566437 0.00213877 0.00114171 0.00415338 0.00358418 0.00131305 0.000500556 0.000583849 0.000158364 0.00064846 0.00212395 0.000394136 0.000383784 0.00111906 0.000851754 0.000275068 0.000520454 0.0016116 0.00064798 0.000774068 0.000448428 0.00041253 0.000717578 0.000227179 0.000859375 0.00415338 0.00120557 0.000578533 0.000149945 4.21461e-05 3.88631e-05 4.38187e-05 7.66383e-05 2.70127e-05 1.57267e-05 5.4441e-05 0.000258156 7.0964e-05 3.8807e-05 7.14719e-05 9.98331e-05 2.28566e-05 1e-05 2.74127e-05 1.17095e-05 1e-05 0.0114617 1e-05 0.00011746 1.47271e-05 3.26407e-05 0.000162002 5.02619e-05 5.93977e-05 7.81672e-05 2.18175e-05 7.25782e-05 2.48909e-05 2.75257e-05 0.000148333 5.225e-05 1.68738e-05 4.60824e-05 0.00021852 0.000141708 
1.80372e-05 4.00025e-05 3.1647e-05 5.58385e-05 0.000382297 0.000602976 0.00141059 0.00884728 0.00242742 0.0130247 0.00384637 0.00888081 0.00168216 0.000401532 0.000220051 0.000946177 0.00142278 0.000213394 0.000186097 0.000595108 0.000451976 0.000117144 5.37904e-05 0.000206031 3.58067e-05 1e-05 1.95846e-05 2.31612e-05 0.000140601 4.57261e-05 0.000201665 0.000279117 0.00130812 0.00399697 0.0116546 0.0308272 0.0935067 0.218905 0.116204 0.0343166 0.0414641 0.131664 0.0320122 0.00520034 0.0192309 0.0152999 0.00494101 0.00241035 0.000840152 0.00279652 0.00119455 0.000804317 0.0028079 0.00169522 0.00567897 0.00819812 0.035512 0.0123686 0.0531825 0.0637567 0.245992 1 0.221199 0.0998025 0.0402297 0.16473 0.0462641 0.00917535 0.0397706 0.1754 0.0369891 0.00818196 0.0244318 0.00855439 0.00298172 0.00247621 0.0100662 0.00290588 0.00105301 0.00438926 0.00146799 0.00574367 0.00160859 0.00842879 0.00253008 0.00920405 0.00347264 0.00290976 0.00110925 0.00237344 0.000643778 0.0026361 0.00863422 0.00160223 0.00156015 0.00454915 0.00346252 0.0011182 0.00211573 0.00655141 0.00263415 0.00314672 0.00182293 0.00162576 0.00291708 0.000543656 0.000832631 0.00402413 0.00116805 0.000560529 0.000145279 4.08344e-05 3.76536e-05 0.000104862 9.84533e-05 2.40439e-05 3.55076e-05 0.000122917 0.000153227 4.21202e-05 0.000157757 0.000169618 0.000159509 3.65193e-05 2.48779e-05 0.000111437 4.76011e-05 1.62205e-05 0.011105 1e-05 8.02127e-05 5.98682e-05 0.00013269 0.000658564 0.000204323 0.000145266 0.000317763 8.86917e-05 0.000150417 5.1586e-05 0.000107356 0.00057853 0.000212405 6.85948e-05 0.000187333 0.00088832 0.000576067 
1.62985e-05 1e-05 1e-05 1.23514e-05 8.45638e-05 0.000133378 0.000312021 0.00195701 0.0037843 0.0203053 0.0114864 0.0388956 0.00736744 0.0017586 0.000782653 0.00336526 0.00196383 0.000336667 0.000304178 0.00092776 0.000254304 6.5911e-05 0.000147571 0.00014792 2.57074e-05 2.43094e-05 3.37873e-05 1.3585e-05 3.11009e-05 3.03062e-05 7.32568e-05 0.000338656 0.000549217 0.0022489 0.00655745 0.0104362 0.0316557 0.0484216 0.0257043 0.00878356 0.00917182 0.0291239 0.00708107 0.00115031 0.00425385 0.00338433 0.00109295 0.000533166 0.000185841 0.000618588 0.000264233 0.000657311 0.00159378 0.00265994 0.00891078 0.0370622 0.160543 0.0559159 0.240428 0.0734046 0.0544133 0.221199 1 0.451188 0.0759115 0.181269 0.0472111 0.0276148 0.0233813 0.0387984 0.0105397 0.00384653 0.0054043 0.00189222 0.000659554 0.000705571 0.00286827 0.00122082 0.000442389 0.00125068 0.0012283 0.00791022 0.00727214 0.038105 0.011438 0.0416098 0.0156992 0.0131545 0.00501471 0.0107299 0.0029104 0.0119173 0.0390337 0.00724337 0.00316758 0.00923618 0.0138177 0.00446234 0.00341476 0.0105739 0.00425147 0.0094706 0.00331613 0.00734977 0.0131876 0.00245777 0.00376417 0.0181923 0.00528052 0.00253405 0.000656779 0.000184605 0.000170225 0.00047406 0.000445089 0.000108698 0.000160523 0.000555683 0.000552039 0.000151749 0.00071319 0.000760936 0.000144133 8.06472e-05 0.000105992 0.000141205 6.03165e-05 2.05534e-05 0.0502035 1e-05 0.00012655 0.000270653 0.000599866 0.00297724 0.000923707 0.00065672 0.00143655 0.000400959 0.000680007 0.000233211 0.000485337 0.00261543 0.000960244 0.000310104 0.000846896 0.00401593 0.00260429 
3.61236e-05 1.92508e-05 1.12602e-05 2.68716e-05 0.000183976 8.26684e-05 0.000385642 0.00241876 0.00503729 0.0270284 0.0212901 0.051774 0.00980682 0.00234088 0.00156018 0.00670848 0.00363999 0.00054594 0.000606363 0.00125026 0.000338505 8.77344e-05 0.000294176 0.000199339 3.46435e-05 4.84596e-05 7.48852e-05 3.01093e-05 3.8439e-05 4.03406e-05 9.75123e-05 0.000450785 0.000731064 0.00299351 0.00872863 0.0138917 0.042137 0.0218473 0.0115975 0.0116918 0.00945791 0.0166831 0.00405626 0.000658934 0.00243674 0.00193865 0.000626074 0.000305414 0.000106455 0.000354346 0.00031085 0.00145684 0.00353241 0.00589541 0.0197496 0.0821435 0.320034 0.0977091 0.320034 0.0977091 0.0253244 0.0998025 0.451188 1 0.14606 0.0817866 0.104637 0.0612047 0.0449878 0.0175054 0.0233598 0.00852532 0.0050872 0.00274485 0.000956748 0.00156381 0.00635714 0.00270578 0.000980498 0.00277196 0.00272236 0.017532 0.0161177 0.0844547 0.0228011 0.0829471 0.0312955 0.0262228 0.00999658 0.0213895 0.00580174 0.0237566 0.0778118 0.0144393 0.00631441 0.0184119 0.027545 0.00889546 0.00657029 0.020345 0.0081802 0.0209903 0.00734977 0.0162898 0.0262887 0.00489944 0.00750368 0.0362655 0.0105265 0.0050515 0.00130926 0.000368001 0.000339335 0.000945016 0.000986481 0.000240915 0.000319996 0.00110773 0.00122352 0.000336331 0.00142171 0.00168652 0.000319453 0.000160766 0.000234918 0.000312962 0.000133684 4.5554e-05 0.100078 1e-05 0.000205213 0.000539533 0.0011958 0.00593499 0.00184136 0.00130914 0.00286368 0.000799291 0.00135556 0.000464894 0.000967496 0.00521373 0.0019142 0.000618177 0.00168825 0.00800556 0.00519153 
2.5708e-05 3.1908e-05 1.86637e-05 4.45395e-05 0.000304939 8.79191e-05 0.000367292 0.00117421 0.000735749 0.00394778 0.00718208 0.00756214 0.00143239 0.00034191 0.000841458 0.00361811 0.00122793 0.000184169 0.000327032 0.000674309 0.000101136 3.14662e-05 0.000158659 0.00010751 1.86845e-05 2.61359e-05 2.30668e-05 1e-05 3.661e-05 1e-05 2.94046e-05 6.84523e-05 0.000173614 0.000437234 0.00127491 0.00202902 0.00615454 0.00880648 0.00467487 0.00170771 0.00437786 0.0191977 0.00466766 0.000758255 0.00280403 0.00223086 0.000720442 0.000351449 0.000122501 0.000407757 0.000660084 0.00241471 0.00842982 0.00208547 0.0066624 0.0277106 0.172606 0.0526979 0.0467443 0.0142714 0.00989619 0.0402297 0.0759115 0.14606 1 0.244216 0.0484343 0.14606 0.308008 0.0698385 0.0152834 0.020345 0.0348294 0.00770424 0.00268539 0.0014593 0.00415921 0.00645714 0.00233989 0.00445175 0.00649671 0.0418387 0.00496473 0.0123355 0.0122974 0.0447362 0.0168787 0.0141429 0.0053915 0.0115361 0.0091296 0.0128127 0.0419666 0.00973262 0.038781 0.11308 0.0860688 0.0277953 0.0449834 0.139292 0.0560056 0.0500919 0.0132788 0.00966184 0.0141784 0.00264244 0.00404699 0.0195592 0.00567728 0.00272445 0.000706127 0.000198475 0.000183015 0.000509679 0.000360907 8.81394e-05 0.000172585 0.000597436 0.00037688 0.000115744 0.000766777 0.00120024 0.000227345 8.67068e-05 0.000167184 0.000493175 0.000210663 7.17853e-05 0.0539756 1e-05 6.92275e-05 0.000290989 0.000644938 0.00320094 0.00289757 0.000706063 0.00267912 0.000747777 0.0007311 0.000250733 0.000521804 0.00281194 0.00103239 0.000825203 0.00350532 0.00551252 0.00279997 
1e-05 1.59027e-05 1.36819e-05 2.21982e-05 0.00015198 0.000175354 0.00060984 0.00382494 0.00226225 0.0121384 0.00358464 0.00705058 0.00133549 0.000318781 0.000327523 0.00140829 0.00061511 9.22566e-05 0.000221668 0.000708861 0.000195403 5.06448e-05 6.40723e-05 0.000166342 2.89089e-05 1.05546e-05 2.96031e-05 1.19026e-05 6.07861e-05 1.8117e-05 5.86471e-05 0.000202448 0.000565541 0.00172801 0.00503862 0.00507816 0.0154033 0.0360602 0.0191423 0.00578913 0.0179262 0.0382897 0.00930959 0.00151233 0.00559261 0.00444943 0.00143691 0.000700962 0.000244328 0.000813267 0.000474885 0.000962754 0.00336101 0.00535111 0.0179262 0.00676737 0.0421531 0.0128697 0.0435822 0.013306 0.0405223 0.16473 0.181269 0.0817866 0.244216 1 0.198325 0.039333 0.103351 0.139292 0.0442754 0.00979367 0.0194023 0.00679337 0.0023679 0.00296398 0.0120491 0.00347829 0.00126044 0.00525387 0.00175716 0.0112669 0.00133697 0.00690726 0.00300323 0.0109253 0.00412206 0.00345392 0.00131669 0.0028173 0.0022296 0.00312908 0.0102489 0.00237686 0.00947095 0.0276159 0.0210194 0.00678807 0.0109857 0.0340174 0.0136775 0.0134894 0.00357589 0.00260186 0.0034626 0.000645326 0.000988342 0.00477668 0.00138648 0.000665354 0.000172448 4.84709e-05 4.46953e-05 0.000124472 0.000125359 5.06103e-05 4.2148e-05 0.000145903 0.000483674 0.000132956 0.000187259 0.000323216 8.28631e-05 2.11752e-05 4.50214e-05 0.000133389 5.69777e-05 1.94157e-05 0.0131817 1e-05 3.46784e-05 7.10641e-05 0.000157504 0.000781722 0.000707632 0.000172432 0.000654284 0.000182619 0.000178547 6.12331e-05 0.000127433 0.000686722 0.000252127 0.000201528 0.000856056 0.00134625 0.000683798 
4.72462e-05 8.01849e-05 6.89873e-05 0.000111928 0.000766314 0.00073017 0.00307494 0.0192862 0.0114067 0.0612047 0.0180745 0.00541749 0.00274925 0.000656244 0.00165144 0.00710089 0.00310152 0.000465178 0.0011177 0.00357423 0.000985263 0.000255362 0.000323066 0.000838731 0.000145765 5.32186e-05 0.000149265 6.00155e-05 0.000306497 9.13497e-05 0.000244205 0.00102078 0.00285158 0.008713 0.0254058 0.0224527 0.0681047 0.159438 0.0272592 0.0291901 0.0903876 0.159438 0.038765 0.00629732 0.0232875 0.0185274 0.00598328 0.00291879 0.00101738 0.00338643 0.00239447 0.00485441 0.0169469 0.0269814 0.0903876 0.0217317 0.0334875 0.010224 0.0334875 0.010224 0.0113806 0.0462641 0.0472111 0.104637 0.0484343 0.198325 1 0.198325 0.0366867 0.120649 0.223246 0.0493818 0.0168055 0.0262321 0.00914348 0.014945 0.0607541 0.0175383 0.00635539 0.0264912 0.00885998 0.0568099 0.00674127 0.0105034 0.0037583 0.00867935 0.00327468 0.00274388 0.00104601 0.00223814 0.00078099 0.00248582 0.00814201 0.00193023 0.00331752 0.00551252 0.0170696 0.00585409 0.015155 0.0469279 0.0239278 0.0680164 0.0180304 0.0131192 0.00275078 0.00064256 0.000785165 0.00379472 0.00110146 0.000528575 0.000136997 9.08062e-05 3.55071e-05 0.000133298 0.000632089 0.000255188 0.000148569 0.000514302 0.00243879 0.000670393 0.000411161 0.00162973 0.000417814 9.56578e-05 0.000227008 0.000672574 0.000287294 9.78982e-05 0.0104719 1e-05 0.000174856 5.64552e-05 0.000125126 0.000621021 0.000247872 0.000136985 0.000382813 0.000106848 0.000221991 0.000100349 0.000151127 0.000814404 0.00055359 0.00030521 0.00129648 0.00614784 0.0015014 
0.00017601 0.000218457 0.000127781 0.000304939 0.00208776 0.000545244 0.00251466 0.00803919 0.00226225 0.0121384 0.00358464 0.00316881 0.000600223 0.000143273 0.000327523 0.00140829 0.00061511 0.000117303 0.000591468 0.00189142 0.000283683 9.21107e-05 0.000464442 0.000443842 7.71364e-05 7.65075e-05 0.000157927 6.34981e-05 0.00025065 4.194e-05 0.000182357 0.000468658 0.00118864 0.00172801 0.00503862 0.00445295 0.0135069 0.0316205 0.00540619 0.00578913 0.0179262 0.0316205 0.00768808 0.00175508 0.00945791 0.00367445 0.00118664 0.00114109 0.000397738 0.00193043 0.00451925 0.0165322 0.0577146 0.0142781 0.0179262 0.00502757 0.0252108 0.00769707 0.0195876 0.00598026 0.00225707 0.00917535 0.0276148 0.0612047 0.14606 0.039333 0.198325 1 0.184982 0.0419433 0.104637 0.139292 0.0449834 0.0122952 0.00428563 0.00700486 0.0284759 0.0442087 0.01602 0.0304788 0.0444796 0.286448 0.033991 0.0477706 0.00962501 0.00653419 0.00246532 0.00206571 0.000787484 0.00203633 0.00393792 0.00239231 0.00740784 0.00973262 0.0167276 0.0277953 0.0860688 0.0295176 0.076415 0.236621 0.120649 0.342953 0.0909133 0.0661496 0.0104212 0.00261292 0.00110884 0.00285683 0.000829226 0.00108839 0.000282091 0.000130544 0.000122537 0.000503986 0.00208041 0.000508069 0.000466624 0.00161531 0.0025803 0.000709294 0.00207316 0.00821743 0.00155651 0.000356361 0.00114462 0.00337651 0.0014423 0.000491477 0.0078837 1e-05 4.40931e-05 5.13646e-05 0.000113843 0.000565023 0.00124982 0.000430915 0.00193023 0.000538752 0.00111933 0.000505981 0.000762013 0.0041064 0.00279132 0.00153894 0.00653714 0.0309987 0.00757039 
3.25587e-05 4.04107e-05 2.36371e-05 5.64083e-05 0.000386198 0.000285444 0.000465167 0.00280459 0.000634912 0.00340672 0.00221214 0.0023292 0.000441187 0.000105311 0.000259176 0.00111441 0.000451022 6.76461e-05 0.000109411 0.00034988 0.000143277 3.71347e-05 8.59136e-05 8.2103e-05 1.42689e-05 1.41525e-05 2.92136e-05 1.1746e-05 4.63658e-05 2.16464e-05 9.54669e-05 8.84804e-05 0.000414676 0.00126704 0.00369451 0.00125355 0.00371882 0.008706 0.00563374 0.00424481 0.0131441 0.0623287 0.0151543 0.0024618 0.00910376 0.00724287 0.00233904 0.00114104 0.000397722 0.00132385 0.000835981 0.00305817 0.0106762 0.0026412 0.00331602 0.00853509 0.0531639 0.0162314 0.0143976 0.00439572 0.00978328 0.0397706 0.0233813 0.0449878 0.308008 0.103351 0.0366867 0.184982 1 0.226742 0.0478164 0.0487707 0.11308 0.0250131 0.00871858 0.00473788 0.0130127 0.0154789 0.00560912 0.00777588 0.00822794 0.0529878 0.00628772 0.00883672 0.00378771 0.0137791 0.00519879 0.00435612 0.00166062 0.00355321 0.00281199 0.00394643 0.012926 0.00299773 0.0119449 0.0348294 0.0265099 0.0141781 0.0531984 0.16473 0.0662334 0.0634403 0.0168173 0.0122365 0.00436707 0.000813892 0.00124651 0.0060244 0.00174865 0.000839151 0.000217493 6.1132e-05 5.63702e-05 0.000156985 0.000384838 9.39837e-05 8.63171e-05 0.000298804 0.00047731 0.000131207 0.000383498 0.00152008 0.000287927 6.59204e-05 0.000211735 0.000624595 0.0002668 9.09145e-05 0.0166249 1e-05 2.54275e-05 8.96269e-05 0.000198646 0.000985917 0.000892473 0.000217473 0.00082519 0.000230321 0.000225185 9.35975e-05 0.00016072 0.000866101 0.000516345 0.000284676 0.00120925 0.00573421 0.00140039 
4.463e-05 8.35172e-05 4.88511e-05 0.00011658 0.00079816 0.00125889 0.0019721 0.0123691 0.00280015 0.0150246 0.00443697 0.0015577 0.00067489 0.00042051 0.000253839 0.00109146 0.00198914 0.000298339 0.000214671 0.000686485 0.000631892 0.000163775 6.20498e-05 0.000288045 5.00601e-05 1.14612e-05 2.73806e-05 3.23809e-05 0.00019657 9.54669e-05 0.000421037 0.000390224 0.00182884 0.00558803 0.0162939 0.0055285 0.0164011 0.038396 0.0248465 0.0187209 0.0579695 0.274888 0.0668351 0.0108573 0.0401502 0.0319432 0.0103158 0.00503232 0.00175407 0.00583857 0.00249398 0.00458561 0.0160085 0.00396038 0.0109052 0.00262191 0.0120545 0.00368034 0.00932821 0.0111829 0.0431471 0.1754 0.0387984 0.0175054 0.0698385 0.139292 0.120649 0.0419433 0.226742 1 0.210884 0.0466474 0.139292 0.0487707 0.0169995 0.0141175 0.0573899 0.0165672 0.00600347 0.0250243 0.00836938 0.0327461 0.00388577 0.00200366 0.000858834 0.00312431 0.00117879 0.000987716 0.000376534 0.000805663 0.000637597 0.000894822 0.00293088 0.000679711 0.0027084 0.0078973 0.00601091 0.00321477 0.0120623 0.0373512 0.0150179 0.0143846 0.010393 0.0046892 0.000990199 0.000212541 0.000282636 0.00136599 0.000396493 0.000190271 4.93148e-05 1.74407e-05 1.27815e-05 5.0154e-05 0.000237827 5.80813e-05 4.49941e-05 0.000155756 0.000414482 0.000113936 0.000191787 0.000967033 0.000394678 9.0361e-05 0.000141835 0.000635332 0.000271386 9.24773e-05 0.00376957 1e-05 0.000112143 2.03222e-05 4.50415e-05 0.000223549 0.000202361 4.93104e-05 0.000187105 5.22236e-05 5.10589e-05 2.12225e-05 3.6442e-05 0.000196382 0.000117077 6.4548e-05 0.000274189 0.00130019 0.000317527 
0.000211633 0.000359178 0.000210091 0.000501367 0.0034326 0.00283406 0.0033075 0.0201787 0.00406567 0.0136637 0.00403506 0.00120943 0.000613758 0.000160898 0.000368678 0.00158524 0.000761097 0.000154288 0.000777952 0.00248777 0.000373126 9.67074e-05 0.000251768 0.000583782 0.000101457 4.14737e-05 0.000120295 6.09813e-05 0.000329677 0.000214918 0.000947853 0.000636604 0.00298354 0.00213813 0.00567174 0.00501248 0.0152041 0.0355938 0.0060855 0.00651656 0.0201787 0.0579695 0.0140945 0.016773 0.0903876 0.0185294 0.00777955 0.0109052 0.00380112 0.013144 0.0107257 0.0217447 0.0759115 0.0187799 0.0201787 0.00485151 0.00747595 0.00228247 0.00747595 0.00235831 0.00909904 0.0369891 0.0105397 0.0233598 0.0152834 0.0442754 0.223246 0.104637 0.0478164 0.210884 1 0.221199 0.0714347 0.117503 0.040957 0.0669443 0.27214 0.0785604 0.0284681 0.118664 0.0396871 0.15528 0.0184261 0.00499859 0.00261589 0.00193763 0.000731058 0.000612561 0.000233518 0.000499656 0.000473696 0.00055495 0.00181767 0.00101839 0.00201218 0.00290843 0.009006 0.00854091 0.00919203 0.0284633 0.0707913 0.0358857 0.049283 0.0222359 0.00350304 0.00100786 0.000372732 0.000847156 0.000245896 0.000295803 7.66668e-05 7.07661e-05 5.78243e-05 0.000237827 0.00112776 0.000275418 0.000213359 0.000738586 0.00196545 0.000540278 0.000909444 0.00458561 0.00187154 0.000428486 0.000672574 0.0030127 0.0012869 0.000438522 0.00233781 1e-05 5.79953e-05 1.26034e-05 2.79338e-05 0.00013864 0.000150342 4.50898e-05 0.000201974 7.26958e-05 0.000191462 8.65482e-05 0.000128921 0.000694741 0.000477457 0.00016103 0.000684028 0.00324362 0.00129492 
0.000292241 0.000482595 0.00028228 0.000673641 0.00461207 0.0017387 0.0023961 0.00766016 0.0015434 0.0030224 0.000892552 0.00044139 0.000135763 4.70848e-05 0.000193656 0.000832686 0.000214983 0.000111773 0.000563582 0.00180225 0.000270308 8.77679e-05 0.000442545 0.000422916 7.34997e-05 7.29003e-05 0.000150481 8.1935e-05 0.000238832 0.000131852 0.000581508 0.000446562 0.00159044 0.000588942 0.00125458 0.00110876 0.00336314 0.00787332 0.00134611 0.00144146 0.0044635 0.0128228 0.00311768 0.00371017 0.0199937 0.00409868 0.00172083 0.00241222 0.00107264 0.00737624 0.0144112 0.0157528 0.0549935 0.0136049 0.0044635 0.00107315 0.00351167 0.00107214 0.0027284 0.000833002 0.0020127 0.00818196 0.00384653 0.00852532 0.020345 0.00979367 0.0493818 0.139292 0.0487707 0.0466474 0.221199 1 0.322943 0.0722565 0.0251858 0.0202352 0.0822595 0.317381 0.11501 0.159438 0.062263 0.272943 0.0323884 0.0131366 0.00398382 0.00115875 0.000419899 0.0012945 0.000493486 0.00072037 0.00214149 0.000953221 0.0026206 0.00436621 0.0090967 0.0110751 0.021285 0.0386119 0.0415554 0.128677 0.320034 0.0899541 0.150949 0.0681066 0.0107295 0.00199966 0.00114165 0.000507836 0.000147405 0.000450488 0.000116758 0.000124389 0.00010164 0.00041804 0.00198232 0.000484115 0.000375032 0.00129825 0.00245865 0.000675853 0.00270594 0.013644 0.00258438 0.00059169 0.00190049 0.00472648 0.00201894 0.000687975 0.00109814 1e-05 4.20143e-05 1.81707e-05 4.02731e-05 0.000199882 0.00067967 0.000193316 0.000865931 0.000241693 0.00058643 0.00026509 0.000394874 0.00212793 0.00146241 0.000556337 0.00236323 0.00813073 0.00396622 
9.43771e-05 0.000155851 9.11605e-05 0.000217548 0.00148944 0.0005615 0.000773803 0.0024738 0.00049843 0.00209281 0.000618034 0.000263385 9.40069e-05 5.85737e-05 6.254e-05 0.00026891 0.000277071 4.15562e-05 0.000182005 0.000582023 8.80175e-05 2.8344e-05 0.000142917 0.000136578 2.37362e-05 2.35427e-05 4.85967e-05 2.64604e-05 7.71292e-05 4.25808e-05 0.000187794 0.000144214 0.000513621 0.000778368 0.0022696 0.000770077 0.00228454 0.00534826 0.00346091 0.00260767 0.00807469 0.0382897 0.00930959 0.00151233 0.00645681 0.00444943 0.00143691 0.000779009 0.000346401 0.00238211 0.00465399 0.00508725 0.0177598 0.00439362 0.00151901 0.000965144 0.00601175 0.00183544 0.00162808 0.0015577 0.00601005 0.0244318 0.0054043 0.0050872 0.0348294 0.0194023 0.0168055 0.0449834 0.11308 0.139292 0.0714347 0.322943 1 0.221199 0.0771013 0.0418986 0.0763728 0.102496 0.0371417 0.0514893 0.0201074 0.088145 0.0104596 0.00424236 0.00128655 0.00155814 0.000587877 0.000492588 0.000187783 0.000401796 0.00069158 0.00044626 0.00146167 0.00141004 0.00293772 0.0039385 0.00687384 0.0124694 0.01342 0.0415554 0.103353 0.02905 0.0487481 0.0219946 0.00346502 0.000645776 0.000368687 0.000681237 0.000197737 0.000145482 3.77063e-05 4.01705e-05 3.28241e-05 0.000135003 0.000640177 0.000156341 0.000121114 0.00041926 0.000794004 0.000218262 0.000873866 0.00440622 0.000834608 0.000191082 0.000613751 0.00152638 0.000652004 0.000222177 0.00187994 1e-05 1.56206e-05 1.0135e-05 2.24628e-05 0.000111487 0.000219495 6.243e-05 0.000279647 7.8053e-05 0.000189384 8.56089e-05 0.000127522 0.000687201 0.000472275 0.000179665 0.000763188 0.00262576 0.00128086 
5.76129e-05 0.000193931 0.000113435 0.000270704 0.00185337 0.000698698 0.000792472 0.00237106 0.00047773 0.00160553 0.000474133 0.000142112 7.21186e-05 3.59973e-05 4.33208e-05 0.000186271 0.000170278 2.5539e-05 9.14119e-05 0.000292321 5.40925e-05 1.40198e-05 3.19767e-05 0.000115749 2.01163e-05 1e-05 2.88224e-05 3.29257e-05 8.15529e-05 5.29851e-05 0.00023368 0.000147693 0.00063912 0.000478357 0.00139482 0.000588982 0.00178653 0.00418238 0.00212696 0.00160258 0.00496242 0.0235315 0.00572135 0.00197088 0.0106208 0.00273446 0.000914122 0.00128139 0.000446644 0.00296415 0.00579116 0.00520999 0.00891984 0.00220669 0.00237106 0.000570068 0.00132979 0.000405997 0.000878448 0.0005454 0.00210431 0.00855439 0.00189222 0.00274485 0.00770424 0.00679337 0.0262321 0.0122952 0.0250131 0.0487707 0.117503 0.0722565 0.221199 1 0.348561 0.189416 0.345267 0.103351 0.0374515 0.0640702 0.0214283 0.0197219 0.00234027 0.000949202 0.000307375 0.000344658 0.000130038 0.00010896 4.15374e-05 8.88769e-05 0.000154737 9.87124e-05 0.00032332 0.000315487 0.000657296 0.000871192 0.00153798 0.00278996 0.00300265 0.00929777 0.0231246 0.00649977 0.0109071 0.00492115 0.000775276 0.000144488 8.24914e-05 0.000150689 4.37391e-05 3.47578e-05 1e-05 1e-05 1e-05 3.02061e-05 0.000143236 4.92756e-05 2.8688e-05 9.93092e-05 0.000470918 0.00012945 0.000322607 0.00162665 0.000448417 0.000102665 0.000363144 0.00162665 0.000694835 0.000236772 0.000415841 1e-05 1e-05 1e-05 1e-05 2.46608e-05 4.91106e-05 1.39683e-05 6.25692e-05 1.74639e-05 4.23734e-05 1.91545e-05 2.85322e-05 0.000153757 0.000105668 4.0199e-05 0.000170759 0.000587498 0.000286585 
2.00816e-05 6.75968e-05 3.95389e-05 9.43567e-05 0.000646011 0.000243539 0.000276225 0.000826457 0.000166518 0.000559624 0.000165264 4.95347e-05 2.51377e-05 1.25473e-05 1.50999e-05 6.49269e-05 5.93523e-05 1e-05 3.18626e-05 0.000101892 1.88545e-05 1e-05 1.11458e-05 4.03455e-05 1e-05 1e-05 1.00464e-05 1.14766e-05 2.84261e-05 1.84685e-05 8.14516e-05 5.14801e-05 0.000222772 0.000166737 0.000486179 0.000205296 0.000622714 0.00145781 0.000741373 0.000558596 0.0017297 0.00820215 0.00199424 0.00068697 0.003702 0.000953127 0.000318627 0.000446644 0.000155682 0.00103319 0.00201857 0.001816 0.00310911 0.000769167 0.000826457 0.000198703 0.000463514 0.000141515 0.000306192 0.000190105 0.000733481 0.00298172 0.000659554 0.000956748 0.00268539 0.0023679 0.00914348 0.00428563 0.00871858 0.0169995 0.040957 0.0251858 0.0771013 0.348561 1 0.259182 0.120347 0.0360241 0.0130541 0.0223324 0.00746907 0.00687427 0.000815726 0.000330855 0.000107139 0.000120134 4.53261e-05 3.79792e-05 1.44783e-05 3.0979e-05 5.39352e-05 3.44072e-05 0.000112697 0.000109966 0.000229107 0.000303663 0.000536079 0.00097247 0.00104661 0.00324084 0.00806031 0.00226556 0.00380178 0.00171532 0.000270231 5.0363e-05 2.87533e-05 5.25243e-05 1.52457e-05 1.21152e-05 1e-05 1e-05 1e-05 1.05287e-05 4.99263e-05 1.71755e-05 1e-05 3.46153e-05 0.000164144 4.51211e-05 0.000112448 0.000566988 0.000156301 3.57848e-05 0.000126578 0.000566988 0.000242192 8.25294e-05 0.000144946 1e-05 1e-05 1e-05 1e-05 1e-05 1.7118e-05 1e-05 2.18092e-05 1e-05 1.47697e-05 1e-05 1e-05 5.35936e-05 3.68319e-05 1.40118e-05 5.95197e-05 0.000204779 9.98923e-05 
4.10474e-05 0.00013817 8.08189e-05 0.000192868 0.00132047 0.000497801 0.000564612 0.00135085 0.000272174 0.000916356 0.000270612 8.09646e-05 4.11617e-05 2.5647e-05 2.46809e-05 0.000106123 0.000121318 1.81958e-05 6.19706e-05 0.000198172 3.85392e-05 1e-05 1.94133e-05 8.24675e-05 1.43322e-05 1e-05 2.05351e-05 2.34586e-05 5.8104e-05 3.77503e-05 0.00016649 0.000105227 0.000455354 0.000340815 0.000993766 0.000337185 0.00101783 0.0023828 0.00151539 0.00114179 0.00353557 0.0167655 0.00407629 0.00112285 0.00605093 0.00194822 0.000629165 0.00073004 0.000307104 0.00211187 0.00412602 0.00371196 0.006047 0.00149598 0.00135085 0.000324781 0.000500472 0.000152798 0.000500472 0.000157875 0.000609129 0.00247621 0.000705571 0.00156381 0.0014593 0.00296398 0.014945 0.00700486 0.00473788 0.0141175 0.0669443 0.0202352 0.0418986 0.189416 0.259182 1 0.245992 0.0637567 0.0231036 0.0456481 0.015267 0.0103951 0.00123352 0.000334627 0.000208378 0.000129713 4.89401e-05 4.10074e-05 1.56327e-05 3.34491e-05 4.33335e-05 3.71507e-05 0.000121683 8.83512e-05 0.000184074 0.000224107 0.0006029 0.000781319 0.000840883 0.00260381 0.00647596 0.00240234 0.00329921 0.00148857 0.000234508 6.74701e-05 2.49523e-05 5.67123e-05 1.64614e-05 2.35633e-05 1e-05 1e-05 1e-05 1.83384e-05 8.69594e-05 3.51074e-05 2.04393e-05 7.07548e-05 0.000335515 9.2229e-05 0.000229848 0.00115894 0.000319484 7.31453e-05 0.000258729 0.00115894 0.000495049 0.000168693 0.000156503 1e-05 1e-05 1e-05 1e-05 1e-05 1.37533e-05 1e-05 1.75223e-05 1e-05 1.28173e-05 1e-05 1e-05 4.6509e-05 3.1963e-05 1.12576e-05 4.78204e-05 0.000217142 8.66873e-05 
0.000166865 0.000561685 0.000328542 0.000784041 0.00536793 0.00202364 0.00229524 0.00549141 0.00110643 0.00372514 0.00110008 0.000329135 0.000167329 0.000104259 0.000100332 0.000431408 0.000493178 7.39688e-05 0.000251921 0.000805604 0.000156668 4.06056e-05 7.89184e-05 0.000335244 5.82629e-05 1.86362e-05 8.34786e-05 9.5363e-05 0.000236202 0.000153461 0.000676808 0.000427765 0.00185109 0.00138547 0.00403982 0.00137071 0.00413764 0.00968648 0.00616032 0.00464156 0.0143727 0.0681545 0.0165708 0.00456459 0.024598 0.00791985 0.00255766 0.00296773 0.00124843 0.0085851 0.016773 0.0150897 0.0245821 0.0060814 0.00549141 0.00132029 0.0020345 0.00062115 0.0020345 0.000641789 0.00247621 0.0100662 0.00286827 0.00635714 0.00415921 0.0120491 0.0607541 0.0284759 0.0130127 0.0573899 0.27214 0.0822595 0.0763728 0.345267 0.120347 0.245992 1 0.259182 0.0939202 0.185567 0.062063 0.0422578 0.00501447 0.00136031 0.000847091 0.000527306 0.00019895 0.000166702 6.35496e-05 0.000135976 0.000176158 0.000151024 0.00049466 0.000359162 0.00074829 0.000911032 0.00245089 0.00317619 0.00341833 0.0105849 0.0263259 0.00976591 0.0134118 0.00605127 0.000953315 0.000274277 0.000101435 0.000230545 6.69182e-05 9.57887e-05 2.48267e-05 2.21821e-05 1.81254e-05 7.45485e-05 0.000353504 0.000142717 8.30893e-05 0.00028763 0.00136392 0.000374926 0.00093437 0.00471129 0.00129876 0.000297348 0.00105178 0.00471129 0.00201246 0.000685764 0.000636211 1e-05 2.78041e-05 1e-05 1e-05 3.77295e-05 5.59093e-05 1.5902e-05 7.12311e-05 1.98815e-05 5.21043e-05 2.35532e-05 3.50846e-05 0.000189067 0.000129935 4.5764e-05 0.000194398 0.000882717 0.000352398 
9.27517e-05 0.000160206 9.37081e-05 0.000223627 0.00153106 0.000577192 0.000760477 0.00243119 0.000489846 0.00107343 0.000316996 0.000140089 4.82171e-05 2.70221e-05 6.1463e-05 0.000264279 0.000127823 3.54746e-05 0.00017887 0.000572 8.57908e-05 2.78559e-05 0.000140455 0.000134226 2.33274e-05 2.31372e-05 4.77598e-05 2.71998e-05 7.58009e-05 4.37708e-05 0.000193042 0.00014173 0.000527975 0.000359089 0.00104705 0.000393783 0.00119444 0.00279626 0.00159664 0.00120301 0.00372514 0.0176644 0.00429484 0.00131769 0.00710089 0.00205268 0.000662899 0.000856716 0.000356082 0.00244868 0.00478405 0.00499964 0.0174539 0.00431796 0.00158524 0.000381137 0.00111454 0.000340278 0.000865942 0.000264379 0.000714825 0.00290588 0.00122082 0.00270578 0.00645714 0.00347829 0.0175383 0.0442087 0.0154789 0.0165672 0.0785604 0.317381 0.102496 0.103351 0.0360241 0.0637567 0.259182 1 0.362372 0.0529282 0.0197611 0.0866269 0.0102795 0.0041693 0.00126439 0.000367766 0.000133268 0.000410852 0.000156623 0.000228632 0.00067967 0.000302534 0.000831728 0.00138575 0.00288712 0.00351503 0.00675546 0.0122547 0.0131889 0.0408398 0.101573 0.0285497 0.0479085 0.0216158 0.00340534 0.000634655 0.000362337 0.000161178 4.67836e-05 0.000142977 3.70569e-05 3.94787e-05 3.22588e-05 0.000132678 0.000629151 0.000153649 0.000119028 0.000412039 0.000780329 0.000214503 0.000858816 0.00433034 0.000820234 0.000187791 0.000603181 0.0015001 0.000640775 0.00021835 0.000348528 1e-05 1.33345e-05 1e-05 1.27819e-05 6.3439e-05 0.000215715 6.13548e-05 0.000274831 7.67088e-05 0.000186122 8.41345e-05 0.000125326 0.000675366 0.000464141 0.000176571 0.000750044 0.00258054 0.0012588 
0.00013134 0.000442104 0.000258596 0.000617121 0.00422511 0.00159282 0.00180659 0.00341195 0.000687452 0.000712137 0.000210303 6.21052e-05 3.19884e-05 2.72058e-05 6.8135e-05 0.000292968 0.000128691 3.93255e-05 0.000198288 0.000634093 9.51038e-05 2.46492e-05 6.21169e-05 0.000263871 4.58589e-05 1.46686e-05 6.57062e-05 7.50605e-05 0.000185915 0.00012079 0.000532718 0.000336695 0.001457 0.000361529 0.000475257 0.000142696 0.000432832 0.00101329 0.000578578 0.000446122 0.00138143 0.00640108 0.00155633 0.00283609 0.0152834 0.00313307 0.00131542 0.00184392 0.000982642 0.00675736 0.013202 0.0118772 0.0193486 0.00478669 0.00142887 0.000343539 0.000403877 0.000123307 0.000313793 9.58036e-05 0.000259032 0.00105301 0.000442389 0.000980498 0.00233989 0.00126044 0.00635539 0.01602 0.00560912 0.00600347 0.0284681 0.11501 0.0371417 0.0374515 0.0130541 0.0231036 0.0939202 0.362372 1 0.14606 0.0488499 0.0313912 0.00372499 0.00151084 0.000666748 0.000183281 6.64158e-05 0.000148881 5.67559e-05 8.28498e-05 0.000246293 0.00010963 0.000301395 0.000502159 0.00104621 0.00127375 0.00244799 0.00444075 0.00477929 0.0147992 0.0368072 0.0103456 0.0173607 0.00783295 0.001234 0.000229981 0.000131301 8.49934e-05 2.46703e-05 7.53955e-05 1.95411e-05 1.74596e-05 1.42665e-05 5.86773e-05 0.000278244 0.000112333 6.53998e-05 0.000226394 0.00107355 0.000295105 0.000735445 0.00370827 0.00102225 0.000234043 0.000827856 0.00370827 0.00158401 0.000539767 0.000155001 1e-05 1.47821e-05 1e-05 1e-05 2.29885e-05 7.81689e-05 2.22333e-05 9.95908e-05 2.77971e-05 6.74454e-05 3.0488e-05 4.54145e-05 0.000244734 0.000168192 6.39844e-05 0.000271795 0.000935116 0.000456155 
0.000899214 0.00302686 0.00177048 0.00422511 0.0289271 0.0109052 0.0123688 0.0233598 0.00470663 0.00487564 0.00143984 0.000425202 0.000219008 0.000186264 0.000466485 0.0020058 0.000881084 0.000269241 0.00135757 0.00434131 0.000651126 0.00016876 0.000425282 0.00180659 0.000313972 0.000100429 0.000449856 0.0005139 0.00127287 0.000826984 0.00364724 0.00230518 0.00997531 0.0024752 0.00325384 0.000901993 0.00180417 0.00422369 0.00138143 0.00305437 0.00945791 0.0152834 0.00371593 0.0194172 0.104637 0.0214505 0.009006 0.0126244 0.00672764 0.0462641 0.0903876 0.0813168 0.13247 0.032772 0.0097827 0.00235204 0.000887123 0.00066093 0.000887123 0.000279845 0.00107973 0.00438926 0.00125068 0.00277196 0.00445175 0.00525387 0.0264912 0.0304788 0.00777588 0.0250243 0.118664 0.159438 0.0514893 0.0640702 0.0223324 0.0456481 0.185567 0.0529282 0.14606 1 0.33445 0.106403 0.0126261 0.00505839 0.00456488 0.00125483 0.000454715 0.000498465 0.000190023 0.000114854 0.000341434 0.000151979 0.000417821 0.000936791 0.00145036 0.00176579 0.00356467 0.00615618 0.0066255 0.020516 0.0510255 0.0150649 0.0581249 0.0262253 0.00413152 0.000780461 0.000439605 0.000581906 0.000168905 0.000516194 0.000133788 0.000119537 9.76757e-05 0.000401733 0.00190499 0.000769087 0.000447759 0.00155001 0.00735003 0.00202043 0.00503521 0.0253886 0.00699884 0.00160237 0.00566791 0.0253886 0.0108449 0.0036955 0.00106121 1e-05 0.000101205 1e-05 1e-05 3.18688e-05 0.000108365 4.14768e-05 0.00018579 8.57383e-05 0.000225812 0.000102076 0.000152051 0.000819386 0.000563118 0.000181855 0.000376787 0.00136168 0.00152724 
0.00236635 0.00340242 0.00199015 0.00474935 0.0325164 0.0122583 0.0369825 0.0114419 0.00230536 0.00375512 0.00110893 0.000327482 0.000168676 0.000171975 0.000410678 0.00176584 0.000813495 0.000237031 0.00119516 0.00382194 0.000616802 0.000252188 0.00127159 0.00540167 0.00093877 0.00030028 0.00134506 0.000607234 0.00368625 0.000929595 0.00409979 0.00689244 0.0093578 0.00228533 0.00159377 0.000340066 0.000603407 0.00141261 0.000462018 0.00102153 0.0031632 0.00511152 0.00124279 0.00683726 0.034996 0.00717413 0.00301206 0.00422223 0.00631118 0.0434002 0.101603 0.243136 0.0821435 0.0288514 0.00861237 0.00207065 0.00112137 0.000581861 0.000871249 0.000266 0.000361115 0.00146799 0.0012283 0.00272236 0.00649671 0.00175716 0.00885998 0.0444796 0.00822794 0.00836938 0.0396871 0.062263 0.0201074 0.0214283 0.00746907 0.015267 0.062063 0.0197611 0.0488499 0.33445 1 0.15528 0.0315278 0.0151245 0.00401876 0.0013341 0.000483442 0.0014904 0.000568165 0.000252167 0.000293088 0.000296251 0.000917347 0.00280099 0.00118045 0.00344202 0.0106583 0.00387687 0.00339891 0.0105248 0.0199263 0.0450438 0.173792 0.0784131 0.0123532 0.00230227 0.00131441 0.00051229 0.000148698 0.000754535 0.000292048 0.000357413 0.000292048 0.00120117 0.0056959 0.00229955 0.00133879 0.00463449 0.0219765 0.00604106 0.0150552 0.0759115 0.0209264 0.00479107 0.0169469 0.0759115 0.032426 0.0110495 0.000934255 1e-05 8.90976e-05 1e-05 1.40977e-05 6.99694e-05 9.30205e-05 0.000124015 0.000555507 0.000256356 0.000675174 0.000305205 0.00045463 0.00244995 0.00168371 0.000543743 0.000858595 0.0040714 0.00456642 
0.000614456 0.000762642 0.000446087 0.00106455 0.00728844 0.00190347 0.00877876 0.0280651 0.00565466 0.00741573 0.00218996 0.0009077 0.000333106 0.000172508 0.000709513 0.00305077 0.000787649 0.00040951 0.00206484 0.00660302 0.000990348 0.000321562 0.00162138 0.00154947 0.000269286 0.00026709 0.000551327 0.000221674 0.000875027 0.000146414 0.000636615 0.0016361 0.00414959 0.00215775 0.00390924 0.00127554 0.00386903 0.00905764 0.00154859 0.00193388 0.00598831 0.00905764 0.00220224 0.00520796 0.0280651 0.00575331 0.00241553 0.00338603 0.00118024 0.00673918 0.0157769 0.0577146 0.201484 0.0498454 0.0148793 0.00357739 0.00722159 0.00220481 0.00561083 0.00171303 0.0014129 0.00574367 0.00791022 0.017532 0.0418387 0.0112669 0.0568099 0.286448 0.0529878 0.0327461 0.15528 0.272943 0.088145 0.0197219 0.00687427 0.0103951 0.0422578 0.0866269 0.0313912 0.106403 0.15528 1 0.118664 0.0276205 0.0145958 0.00401221 0.00145391 0.00272178 0.00103759 0.000583301 0.00112801 0.000685273 0.00212196 0.00511519 0.0047916 0.00796192 0.0246542 0.0105388 0.0218889 0.0677795 0.087351 0.0982383 0.317381 0.143199 0.0225595 0.00649057 0.00240039 0.00186059 0.000540058 0.00165049 0.000427776 0.000455732 0.000372387 0.0015316 0.00726277 0.00177369 0.00137403 0.00475648 0.00900793 0.00247617 0.00568943 0.0286873 0.00543383 0.00124407 0.00399592 0.0117875 0.00503511 0.00171576 0.00225827 1e-05 0.000153931 1.47133e-05 3.26101e-05 0.00016185 0.000358009 0.000226477 0.00101447 0.00046816 0.00123301 0.000557369 0.00083025 0.00447412 0.00307481 0.000992989 0.00187255 0.00887952 0.00833925 
0.00224123 0.00119438 0.000698622 0.00166721 0.0114145 0.00232686 0.0137485 0.00683424 0.0121384 0.0258128 0.00762286 0.00225113 0.00115948 0.0008555 0.00351861 0.0151294 0.00226916 0.00162936 0.00821559 0.0262722 0.00394041 0.00270986 0.0136637 0.00686146 0.00119247 0.00225082 0.00464614 0.00186809 0.00143212 0.000229301 0.000856025 0.00256232 0.0017763 0.00285889 0.00833608 0.00177869 0.00359552 0.00153585 0.000638041 0.00216056 0.00669022 0.00141086 0.000343031 0.00129785 0.00683424 0.00140101 0.000588215 0.000824545 0.00119799 0.00823822 0.0192862 0.0903876 0.0490641 0.198325 0.0592018 0.0142338 0.00876336 0.00763088 0.00515823 0.00157485 0.000566437 0.00160859 0.00727214 0.0161177 0.00496473 0.00133697 0.00674127 0.033991 0.00628772 0.00388577 0.0184261 0.0323884 0.0104596 0.00234027 0.000815726 0.00123352 0.00501447 0.0102795 0.00372499 0.0126261 0.0315278 0.118664 1 0.190845 0.123002 0.0338116 0.0122524 0.0106892 0.00407489 0.00123455 0.00150284 0.000897095 0.00293833 0.0143624 0.00302881 0.0059262 0.0183506 0.00667488 0.00283043 0.0087645 0.0217983 0.0775528 0.181411 0.402073 0.0633425 0.0546972 0.0134096 0.0156796 0.00455117 0.013909 0.00360495 0.00384054 0.00313818 0.0129071 0.0612047 0.0149472 0.0115792 0.0400837 0.0759115 0.0208671 0.0207522 0.104637 0.0198199 0.00453774 0.0145751 0.0194172 0.00829419 0.00282632 0.0122524 1e-05 0.000612461 3.11405e-05 6.90188e-05 0.000342553 0.000476975 0.000635901 0.00284843 0.0013145 0.0054954 0.00188467 0.00233117 0.0125624 0.00963725 0.00311228 0.00406781 0.0192893 0.0234149 
0.000427727 0.000227942 0.000133328 0.000318178 0.0021784 0.00044407 0.00262383 0.00453416 0.0094428 0.0506668 0.0149626 0.00441863 0.0022759 0.00140136 0.0057637 0.0247828 0.00371702 0.000557494 0.00257637 0.00501391 0.000752006 0.000517163 0.00260765 0.00130947 0.000227577 0.000429557 0.000886691 0.000356515 0.000273313 7.56216e-05 0.000182794 0.000845032 0.00137044 0.00561157 0.0163625 0.0034913 0.00705749 0.00301465 0.00125238 0.00424086 0.0131319 0.00276931 0.000673319 0.000715333 0.00130428 0.000321807 0.000135495 0.00015736 0.000228629 0.00157222 0.00368067 0.01725 0.00936363 0.0378494 0.116204 0.0279388 0.0346785 0.014052 0.0270284 0.00825199 0.00213877 0.00842879 0.038105 0.0844547 0.0123355 0.00690726 0.0105034 0.0477706 0.00883672 0.00200366 0.00499859 0.0131366 0.00424236 0.000949202 0.000330855 0.000334627 0.00136031 0.0041693 0.00151084 0.00505839 0.0151245 0.0276205 0.190845 1 0.201484 0.062263 0.0225624 0.0246523 0.00939787 0.00284722 0.00484788 0.00262486 0.0085974 0.0463304 0.00977035 0.010644 0.0329593 0.0123405 0.00508372 0.0157418 0.0391517 0.139292 0.0870263 0.192882 0.204331 0.0546972 0.0217413 0.0256841 0.00745508 0.0227837 0.00590512 0.00165979 0.00256511 0.0105501 0.0116806 0.00285259 0.00248718 0.00860987 0.0144873 0.00398239 0.0110503 0.0199695 0.00378253 0.00124956 0.00278159 0.00370568 0.0015829 0.000539389 0.0225624 1e-05 0.000209557 7.18189e-05 0.000159177 0.000790024 0.00153863 0.00205129 0.0091885 0.00424031 0.0105362 0.00361341 0.00751992 0.040524 0.0148782 0.00480482 0.013122 0.0622236 0.0403514 
0.000275675 0.000218413 0.000191268 0.000304877 0.00208734 0.00129676 0.00852532 0.00479996 0.0123579 0.0181294 0.0302574 0.0089354 0.00460235 0.0069552 0.0286063 0.123002 0.0184483 0.00276694 0.012787 0.0229238 0.00343821 0.00130602 0.00658524 0.00432996 0.000752514 0.00108479 0.000875903 0.000352177 0.000849766 0.000142187 0.000530813 0.00158887 0.00160375 0.00656692 0.00585477 0.00176206 0.00252528 0.00107869 0.000448122 0.00151745 0.00469881 0.000990905 0.000240924 0.000890715 0.00479996 0.000983987 0.000413127 0.000579111 0.000219072 0.0015065 0.00352681 0.0165289 0.0344597 0.139292 0.0415798 0.0546972 0.0712459 0.0620389 0.0144283 0.00440507 0.00114171 0.00253008 0.011438 0.0228011 0.0122974 0.00300323 0.0037583 0.00962501 0.00378771 0.000858834 0.00261589 0.00398382 0.00128655 0.000307375 0.000107139 0.000208378 0.000847091 0.00126439 0.000666748 0.00456488 0.00401876 0.0145958 0.123002 0.201484 1 0.274888 0.0996116 0.0869029 0.0331288 0.0100369 0.00178116 0.00729337 0.0238885 0.00933482 0.00196857 0.00565252 0.00664077 0.00248642 0.00102429 0.00317173 0.00788843 0.0280651 0.0223138 0.0494556 0.0411693 0.170971 0.0419153 0.127475 0.0370009 0.11308 0.0293082 0.00823783 0.00801795 0.0329773 0.0156655 0.00382576 0.00449642 0.0155653 0.0125903 0.00346091 0.00255256 0.0128705 0.00243788 0.000558149 0.00179276 0.00238835 0.0010202 0.000347642 0.0996116 1e-05 0.00104007 0.000253172 0.000561122 0.00278495 0.000721807 0.00393118 0.00202764 0.00303076 0.0171774 0.00589103 0.00151514 0.00816492 0.00507269 0.00163819 0.00264387 0.012537 0.00813016 
7.57796e-05 6.00391e-05 5.25773e-05 8.3807e-05 0.000573783 0.000356462 0.00234351 0.00171923 0.00384543 0.0192115 0.0423757 0.0125141 0.00644561 0.00216426 0.00890146 0.0382746 0.00724501 0.00108664 0.00351499 0.00713325 0.00106987 0.000359009 0.0018102 0.00119025 0.000206857 0.000298194 0.000240775 9.68092e-05 0.00023359 3.90855e-05 0.000145914 0.00043676 0.000629825 0.00257896 0.00620423 0.00246777 0.00691076 0.00295197 0.00106955 0.00191754 0.00497928 0.00138381 0.000336455 0.000328752 0.00131945 0.000270486 0.000113564 0.000159191 6.02202e-05 0.000414118 0.000969476 0.00454359 0.00947255 0.0382897 0.0393095 0.163498 0.259182 0.225688 0.0524879 0.016025 0.00415338 0.00920405 0.0416098 0.0829471 0.0447362 0.0109253 0.00867935 0.00653419 0.0137791 0.00312431 0.00193763 0.00115875 0.00155814 0.000344658 0.000120134 0.000129713 0.000527306 0.000367766 0.000183281 0.00125483 0.0013341 0.00401221 0.0338116 0.062263 0.274888 1 0.362372 0.316139 0.120518 0.0365126 0.00647958 0.0265322 0.0869029 0.0244875 0.00705215 0.020563 0.0223075 0.00720404 0.00238951 0.0062314 0.00250548 0.00867275 0.00767642 0.0170138 0.107997 0.0546972 0.0428116 0.20691 0.0600578 0.0310842 0.00805646 0.00226448 0.00256511 0.0105501 0.00430625 0.00105166 0.0014385 0.00497966 0.00346091 0.000951363 0.00584053 0.00353795 0.000670144 0.000660444 0.000744519 0.000656528 0.00028044 0.000103706 0.362372 1e-05 0.000408456 0.000920999 0.00204127 0.0101312 0.00262582 0.014301 0.00737624 0.00224117 0.00556878 0.00190983 0.00397457 0.0214185 0.00786372 0.00253954 0.00693548 0.0328876 0.0213273 
2.74604e-05 2.17565e-05 3.54197e-05 3.03693e-05 0.000207923 0.000129172 0.000849221 0.00148362 0.00322994 0.0165787 0.0365683 0.0107991 0.00556227 0.00181786 0.00747673 0.0321485 0.00625212 0.000937718 0.00290583 0.00599153 0.000898634 0.000279591 0.00140976 0.000955275 0.00016602 0.000232229 0.000179303 7.20928e-05 0.000157362 2.58667e-05 6.25255e-05 0.000289047 0.000543511 0.00222553 0.00535398 0.00212957 0.00596368 0.00254742 0.000564651 0.00165475 0.0042969 0.000906147 0.000220317 0.000283699 0.000478132 0.000105298 5.3737e-05 5.76862e-05 3.13733e-05 0.000215745 0.000351311 0.00164647 0.00343259 0.0138751 0.0339223 0.141091 0.097788 0.194759 0.0452947 0.0138288 0.00358418 0.00347264 0.0156992 0.0312955 0.0168787 0.00412206 0.00327468 0.00246532 0.00519879 0.00117879 0.000731058 0.000419899 0.000587877 0.000130038 4.53261e-05 4.89401e-05 0.00019895 0.000133268 6.64158e-05 0.000454715 0.000483442 0.00145391 0.0122524 0.0225624 0.0996116 0.362372 1 0.213372 0.081341 0.0246435 0.00437327 0.0179074 0.0586534 0.0108841 0.00475971 0.0138786 0.0084165 0.00271805 0.00161275 0.00235107 0.000945304 0.00314276 0.00278172 0.00616532 0.039135 0.0198207 0.0359593 0.173792 0.0504452 0.0242079 0.00627425 0.00176354 0.00162617 0.00382307 0.00320682 0.000783157 0.000521272 0.00180449 0.00125414 0.000344747 0.00211644 0.00128206 0.000242841 0.000239326 0.000269793 0.000237907 0.000101624 3.758e-05 0.312711 1e-05 0.000352479 0.000621611 0.00137772 0.00683787 0.00177225 0.00965222 0.00497845 0.00138955 0.00303693 0.00104153 0.00144027 0.00776147 0.00284959 0.000920256 0.00251322 0.0119176 0.00772843 
2.77169e-05 1.89807e-05 1.66218e-05 2.64947e-05 0.000181395 0.000112692 0.000740875 0.000543517 0.00121569 0.00607352 0.0133966 0.00395619 0.00203771 0.000684209 0.0028141 0.0121001 0.00229043 0.000343528 0.00111123 0.0022551 0.000338229 0.000113497 0.000572276 0.000376286 6.53956e-05 9.42709e-05 8.71447e-05 3.50385e-05 7.38471e-05 1.23565e-05 4.61291e-05 0.000138077 0.000199112 0.000815312 0.0019614 0.000780158 0.00218476 0.000933234 0.000338127 0.00060621 0.00157415 0.000437478 0.000106367 0.000103932 0.00041713 8.55113e-05 3.59019e-05 5.03264e-05 1.9038e-05 0.000130919 0.000306489 0.00143641 0.00299465 0.0121049 0.0124273 0.0516881 0.0819375 0.0713488 0.0165935 0.00506613 0.00131305 0.00290976 0.0131545 0.0262228 0.0141429 0.00345392 0.00274388 0.00206571 0.00435612 0.000987716 0.000612561 0.0012945 0.000492588 0.00010896 3.79792e-05 4.10074e-05 0.000166702 0.000410852 0.000148881 0.000498465 0.0014904 0.00272178 0.0106892 0.0246523 0.0869029 0.316139 0.213372 1 0.381217 0.115495 0.020496 0.0839255 0.274888 0.0510102 0.0223071 0.0650441 0.0236593 0.0076406 0.00755841 0.00559827 0.00225091 0.00559827 0.00857575 0.019007 0.120649 0.0224854 0.0275454 0.0654123 0.0189866 0.00982694 0.00254696 0.000715891 0.00105449 0.00433704 0.00136137 0.00038063 0.00146858 0.00508379 0.00109413 0.00098491 0.00652477 0.00129403 0.000245109 0.000737818 0.000831742 0.000240129 0.000131032 0.000115855 0.11456 1e-05 0.000129129 0.00291327 0.00645688 0.0320467 0.00830591 0.0452365 0.0233322 0.00651233 0.00622119 0.00213358 0.00444021 0.0239278 0.00878499 0.00283705 0.00774801 0.0367406 0.0238259 
1.05661e-05 1e-05 1e-05 1.01002e-05 6.9151e-05 4.296e-05 0.000282434 0.000207198 0.000463442 0.00231533 0.00510701 0.00150817 0.000776809 0.000260832 0.00107278 0.00461276 0.000873151 0.000130959 0.000427414 0.000859682 0.000128939 4.36547e-05 0.000220116 0.000143446 2.49299e-05 3.62597e-05 4.0288e-05 1.61987e-05 2.81517e-05 1e-05 1.75852e-05 5.26373e-05 7.59049e-05 0.00031081 0.000747719 0.000297409 0.000832868 0.000355764 0.0001289 0.000231097 0.00060009 0.000166774 4.05487e-05 3.96204e-05 0.000159017 3.25983e-05 1.36864e-05 1.91853e-05 1e-05 4.99084e-05 0.000116839 0.000547583 0.00114161 0.00461458 0.00473748 0.0197044 0.031236 0.0271994 0.00632571 0.00193129 0.000500556 0.00110925 0.00501471 0.00999658 0.0053915 0.00131669 0.00104601 0.000787484 0.00166062 0.000376534 0.000233518 0.000493486 0.000187783 4.15374e-05 1.44783e-05 1.56327e-05 6.35496e-05 0.000156623 5.67559e-05 0.000190023 0.000568165 0.00103759 0.00407489 0.00939787 0.0331288 0.120518 0.081341 0.381217 1 0.139292 0.0194023 0.0319938 0.104792 0.0462641 0.00975637 0.0247959 0.00901931 0.00523153 0.00288139 0.00213415 0.000858086 0.00213415 0.00326922 0.00724579 0.0459935 0.0177144 0.0722565 0.0249362 0.00723802 0.00377977 0.000979647 0.000275355 0.000830746 0.0034168 0.000720549 0.00017597 0.000559848 0.00193802 0.000417101 0.000375464 0.00248735 0.000493305 9.34398e-05 0.000281269 0.000317074 9.15412e-05 4.99517e-05 4.41659e-05 0.0436722 1e-05 4.92261e-05 0.00351353 0.00778727 0.0386496 0.0157194 0.118664 0.0612047 0.017083 0.0061024 0.00364504 0.00904949 0.0124719 0.0036831 0.00171412 0.00295367 0.0140061 0.00908284 
1e-05 1e-05 1e-05 1e-05 2.09503e-05 1.30154e-05 8.55675e-05 0.000112828 0.000234975 0.0012608 0.00278099 0.00110742 0.000423007 0.000100972 0.000325823 0.00140098 0.000475469 7.13127e-05 0.000128341 0.000261101 3.9161e-05 1.31084e-05 6.60951e-05 4.34592e-05 1e-05 1.08878e-05 1.84285e-05 1e-05 1e-05 1e-05 1e-05 2.10278e-05 4.13336e-05 0.00016925 0.000407166 0.000297136 0.000901289 0.000519559 0.000275805 0.000250082 0.000326776 0.000356844 8.67614e-05 2.15751e-05 5.21207e-05 4.14668e-05 1.33914e-05 1e-05 1e-05 1.64073e-05 3.53981e-05 0.000165898 0.000345867 0.00139805 0.00257977 0.0107299 0.0668351 0.0204053 0.00684538 0.00208995 0.000583849 0.00237344 0.0107299 0.0213895 0.0115361 0.0028173 0.00223814 0.00203633 0.00355321 0.000805663 0.000499656 0.00072037 0.000401796 8.88769e-05 3.0979e-05 3.34491e-05 0.000135976 0.000228632 8.28498e-05 0.000114854 0.000252167 0.000583301 0.00123455 0.00284722 0.0100369 0.0365126 0.0246435 0.115495 0.139292 1 0.139292 0.130642 0.274888 0.0612047 0.0327913 0.0650441 0.0236593 0.0076406 0.00755841 0.00559827 0.00225091 0.00559827 0.00145097 0.00219522 0.0139344 0.00259696 0.0100648 0.00757359 0.00219832 0.00113496 0.000294162 8.26819e-05 0.000121788 0.000500907 0.000157232 8.04919e-05 0.000310562 0.00107507 0.000226715 0.000113752 0.000753579 0.000149454 3.15796e-05 8.52144e-05 9.60622e-05 2.77338e-05 1.51336e-05 1.33807e-05 0.0209 1e-05 2.68058e-05 0.0252242 0.0559061 0.277472 0.0719157 0.0612047 0.0408758 0.011409 0.00300295 0.00243436 0.00604374 0.0151415 0.00447149 0.00144404 0.00296393 0.00975833 0.00275178 
1e-05 1e-05 1e-05 1e-05 1.71542e-05 1e-05 2.06619e-05 3.16577e-05 6.37352e-05 0.000341981 0.000754323 0.000300379 0.000114737 2.73877e-05 8.83771e-05 0.000380005 0.000128967 2.1159e-05 0.000106688 7.08216e-05 1.06221e-05 1.08968e-05 5.49441e-05 5.26111e-05 1e-05 1.05624e-05 4.73127e-05 1.90232e-05 1e-05 1e-05 1e-05 1e-05 1.12114e-05 4.59077e-05 0.000110441 8.05959e-05 0.000244468 0.000140926 7.48099e-05 6.78329e-05 8.86353e-05 0.000175268 4.26138e-05 1e-05 4.28163e-05 2.03669e-05 1e-05 1e-05 1e-05 1.57962e-05 3.08614e-05 0.000135838 0.000227276 0.000298052 0.000699742 0.0029104 0.0181285 0.00553478 0.00185676 0.000566883 0.000158364 0.000643778 0.0029104 0.00580174 0.0091296 0.0022296 0.00078099 0.00393792 0.00281199 0.000637597 0.000473696 0.00214149 0.00069158 0.000154737 5.39352e-05 4.33335e-05 0.000176158 0.00067967 0.000246293 0.000341434 0.000293088 0.00112801 0.00150284 0.00484788 0.00178116 0.00647958 0.00437327 0.020496 0.0194023 0.139292 1 0.244216 0.0745612 0.104637 0.235414 0.0807361 0.0260732 0.0387797 0.0515334 0.0166424 0.00669145 0.00616944 0.00168642 0.00373774 0.0237257 0.00442176 0.00670984 0.00205428 0.000596276 0.000943481 0.000244533 6.87325e-05 0.000207366 0.00085288 0.000179859 0.000206652 0.000797325 0.0027601 0.000582061 0.000193683 0.0012831 0.000254471 8.10765e-05 0.000145092 0.000163562 4.72215e-05 2.57676e-05 2.27829e-05 0.00566897 1e-05 1e-05 0.00747797 0.016574 0.0822595 0.317381 0.0655124 0.293454 0.0819069 0.0144516 0.0174766 0.043389 0.0388739 0.0114799 0.00821856 0.0212785 0.0166831 0.00468537 
1e-05 1e-05 1e-05 1e-05 1.52237e-05 1e-05 6.21783e-05 0.000125314 0.000260979 0.00140032 0.00308875 0.00122997 0.000469818 0.000112145 0.000361881 0.00155602 0.000528086 7.92045e-05 0.000140645 0.000289996 4.34947e-05 1.35325e-05 6.82336e-05 4.62362e-05 1e-05 1.12401e-05 1.70587e-05 1e-05 1e-05 1e-05 1e-05 2.33549e-05 4.59077e-05 0.00018798 0.000452224 0.000330019 0.00100103 0.000577056 0.000306326 0.000277758 0.000362938 0.000396333 9.63628e-05 2.39627e-05 5.78886e-05 4.60557e-05 1.48734e-05 1e-05 1e-05 1.8223e-05 3.00999e-05 0.000120551 0.000251327 0.00101591 0.00286525 0.0119173 0.0742313 0.0226634 0.00760292 0.00232123 0.00064846 0.0026361 0.0119173 0.0237566 0.0128127 0.00312908 0.00248582 0.00239231 0.00394643 0.000894822 0.00055495 0.000953221 0.00044626 9.87124e-05 3.44072e-05 3.71507e-05 0.000151024 0.000302534 0.00010963 0.000151979 0.000296251 0.000685273 0.000897095 0.00262486 0.00729337 0.0265322 0.0179074 0.0839255 0.0319938 0.130642 0.244216 1 0.305308 0.0566552 0.0612047 0.0860688 0.0277953 0.0100822 0.013398 0.00740784 0.00297849 0.00657695 0.00170462 0.00202377 0.0128461 0.00239414 0.00241924 0.00841171 0.00244159 0.00117168 0.000303679 8.5357e-05 0.000112277 0.000461787 0.000155213 7.45087e-05 0.000287477 0.000995157 0.000209863 0.000104868 0.000694725 0.000154077 2.92322e-05 7.85592e-05 8.85598e-05 2.85916e-05 1.39517e-05 1.23357e-05 0.0232129 1e-05 2.97722e-05 0.00329533 0.00730368 0.0362494 0.0775097 0.0159992 0.0716662 0.020003 0.00352931 0.00426808 0.0105963 0.014016 0.00413911 0.0020071 0.00553214 0.00903297 0.00253687 
1.0827e-05 1e-05 1e-05 1e-05 4.98634e-05 3.09776e-05 0.000203658 0.000410452 0.000854804 0.00458659 0.0101168 0.00402863 0.00153883 0.000367319 0.0011853 0.00509655 0.00172968 0.000259425 0.000460665 0.000949845 0.000142462 4.43239e-05 0.000223491 0.000151441 2.63193e-05 3.68156e-05 5.58736e-05 2.24653e-05 2.49469e-05 1e-05 1.65474e-05 7.64961e-05 0.000150365 0.000615705 0.00148121 0.00108094 0.00327875 0.00189008 0.00100333 0.000909762 0.00118876 0.00129814 0.000315625 7.84868e-05 0.000189607 0.00015085 4.87159e-05 2.37648e-05 1e-05 5.96872e-05 9.32049e-05 0.000394851 0.000823192 0.00332748 0.00938479 0.0390337 0.243136 0.0742313 0.0249024 0.00760292 0.00212395 0.00863422 0.0390337 0.0778118 0.0419666 0.0102489 0.00814201 0.00740784 0.012926 0.00293088 0.00181767 0.0026206 0.00146167 0.00032332 0.000112697 0.000121683 0.00049466 0.000831728 0.000301395 0.000417821 0.000917347 0.00212196 0.00293833 0.0085974 0.0238885 0.0869029 0.0586534 0.274888 0.104792 0.274888 0.0745612 0.305308 1 0.185567 0.0811498 0.236621 0.0860688 0.0277953 0.0274964 0.0203656 0.00818848 0.0203656 0.0052784 0.00662863 0.0420759 0.0078417 0.00792394 0.0275515 0.00799714 0.00383771 0.000994665 0.000279577 0.000367749 0.00151253 0.000508382 0.000244044 0.000941595 0.00325952 0.000687381 0.000343484 0.00227549 0.000477102 9.57466e-05 0.000257311 0.000290067 8.85345e-05 4.56971e-05 4.0404e-05 0.0760311 1e-05 9.75152e-05 0.00693382 0.0153679 0.0762737 0.0236643 0.0168244 0.0368027 0.0102721 0.00910468 0.00312248 0.00851898 0.0459078 0.0135571 0.00437819 0.00733493 0.0295864 0.0083092 
5.83454e-05 1.72301e-05 3.51398e-05 2.39451e-05 0.00016394 3.43353e-05 0.000197462 0.000210069 0.000437488 0.00234741 0.00187735 0.000747581 0.000285557 9.24166e-05 0.000380103 0.00163437 0.000320972 0.000202213 0.0010196 0.000525091 7.87553e-05 0.000104139 0.000525091 0.000334815 5.81883e-05 8.64981e-05 0.000301096 0.000121063 5.5154e-05 1e-05 1.34981e-05 6.23996e-05 6.34929e-05 0.000259986 0.000758081 0.000200586 0.000608429 0.000350736 0.000186186 0.000196481 0.000608407 0.000307751 7.48252e-05 3.31417e-05 0.000143558 3.5762e-05 1.23559e-05 1.73202e-05 1.76775e-05 0.000121563 0.000284588 0.00129818 0.00103063 0.00284843 0.0053838 0.00724337 0.045118 0.0137749 0.00462108 0.00141085 0.000394136 0.00160223 0.00724337 0.0144393 0.00973262 0.00237686 0.00193023 0.00973262 0.00299773 0.000679711 0.00101839 0.00436621 0.00141004 0.000315487 0.000109966 8.83512e-05 0.000359162 0.00138575 0.000502159 0.000936791 0.00280099 0.00511519 0.0143624 0.0463304 0.00933482 0.0244875 0.0108841 0.0510102 0.0462641 0.0612047 0.104637 0.0566552 0.185567 1 0.210884 0.0723234 0.11308 0.11308 0.0461636 0.0149082 0.013643 0.0267569 0.0161169 0.0357209 0.226742 0.042258 0.0427012 0.00883528 0.00256454 0.00901669 0.00233696 0.000656864 0.00198176 0.00815083 0.00171888 0.00131513 0.00507415 0.0175652 0.00370421 0.00185099 0.0122623 0.00243194 0.000515968 0.00138662 0.00156314 0.000451287 0.000246256 0.000217733 0.0141089 1e-05 7.601e-05 0.00154384 0.00342171 0.0169826 0.0332099 0.0442754 0.198325 0.0553552 0.0490641 0.0168267 0.0459078 0.247392 0.0730579 0.0235935 0.0336229 0.159438 0.0447773 
1.315e-05 1e-05 1e-05 1e-05 4.19546e-05 1.58164e-05 4.3656e-05 0.000134477 9.22594e-05 0.000495033 0.000820978 0.000326922 0.000124876 2.98078e-05 9.61865e-05 0.000413584 0.000140363 4.26436e-05 0.000215018 0.000110733 1.66082e-05 2.19613e-05 0.000110733 7.06072e-05 1.2271e-05 1.82411e-05 6.34964e-05 2.55302e-05 1.16311e-05 1e-05 1e-05 1.31591e-05 1.98832e-05 5.4827e-05 0.000159867 8.77177e-05 0.00026607 0.000528937 0.000181296 9.68385e-05 0.000299862 0.000744508 0.000181016 3.37503e-05 0.000181876 8.65151e-05 2.79395e-05 2.19432e-05 1e-05 6.70994e-05 0.000131094 0.00028701 0.000965429 0.00060069 0.00113536 0.00316758 0.0197304 0.00602385 0.00202083 0.000616975 0.000383784 0.00156015 0.00316758 0.00631441 0.038781 0.00947095 0.00331752 0.0167276 0.0119449 0.0027084 0.00201218 0.0090967 0.00293772 0.000657296 0.000229107 0.000184074 0.00074829 0.00288712 0.00104621 0.00145036 0.00118045 0.0047916 0.00302881 0.00977035 0.00196857 0.00705215 0.00475971 0.0223071 0.00975637 0.0327913 0.235414 0.0612047 0.0811498 0.210884 1 0.342953 0.110754 0.16473 0.218905 0.0706939 0.0284241 0.0262068 0.00679231 0.00753297 0.0478164 0.00891155 0.009005 0.0022358 0.000648966 0.00190148 0.000492828 0.000138522 0.000417921 0.00171888 0.000362485 0.000277339 0.00107006 0.00370421 0.00078116 0.000390345 0.00258593 0.000613941 0.00011629 0.000292416 0.000329641 0.000113927 5.19315e-05 4.59164e-05 0.00616991 1e-05 1.60293e-05 0.00176042 0.00390174 0.0193651 0.0747161 0.0154226 0.0690833 0.019282 0.0103468 0.00411425 0.0102144 0.052171 0.0154068 0.0212785 0.0903876 0.0336229 0.00944283 
3.83435e-05 1.17112e-05 1e-05 1.63474e-05 0.000111922 4.21933e-05 0.000127294 0.000223452 0.000202264 0.00108528 0.00239385 0.000953256 0.000364119 8.69152e-05 0.000280465 0.00120595 0.000409278 6.13852e-05 0.000175206 0.000224753 3.37093e-05 1.7895e-05 9.02303e-05 4.06623e-05 1e-05 1.48636e-05 2.81428e-05 1.13155e-05 2.45011e-05 1e-05 1.41116e-05 2.37239e-05 3.55795e-05 0.000145688 0.000350484 0.000255772 0.00077582 0.000995833 0.000528632 0.000215268 0.000498264 0.00217087 0.000527817 8.57431e-05 0.000317079 0.000252265 8.14673e-05 3.97417e-05 2.17232e-05 0.000149385 0.000349719 0.000836878 0.0016042 0.00117532 0.00222063 0.00923618 0.0575309 0.0175647 0.00589243 0.00179901 0.00111906 0.00454915 0.00923618 0.0184119 0.11308 0.0276159 0.00551252 0.0277953 0.0348294 0.0078973 0.00290843 0.0110751 0.0039385 0.000871192 0.000303663 0.000224107 0.000911032 0.00351503 0.00127375 0.00176579 0.00344202 0.00796192 0.0059262 0.010644 0.00565252 0.020563 0.0138786 0.0650441 0.0247959 0.0650441 0.0807361 0.0860688 0.236621 0.0723234 0.342953 1 0.322943 0.104292 0.116204 0.0860688 0.034606 0.076415 0.0198054 0.0147391 0.0389628 0.00726151 0.00414575 0.00651926 0.00189229 0.0015494 0.000401577 0.000112874 0.00034054 0.00140062 0.000362711 0.000122922 0.000474269 0.00164177 0.000449866 0.00031807 0.00210713 0.00179016 0.000339084 0.000238273 0.000268605 0.000332195 0.000141899 4.83535e-05 0.0179905 1e-05 2.30741e-05 0.00164068 0.00363636 0.0180479 0.0256241 0.00528921 0.0236923 0.00661284 0.00354848 0.001411 0.00350306 0.0178922 0.0052838 0.00729754 0.0309987 0.0206838 0.00769442 
0.000118731 3.6264e-05 2.12116e-05 5.062e-05 0.000346569 0.000130652 0.00039417 0.000691923 0.000311228 0.00166995 0.00358131 0.00142611 0.000544739 0.000130029 0.000419589 0.00180415 0.000612299 0.000107597 0.000542529 0.00048211 7.23088e-05 5.54121e-05 0.0002794 0.000125912 2.18825e-05 4.60255e-05 8.71447e-05 3.50385e-05 7.5868e-05 1.05678e-05 4.36967e-05 7.34616e-05 0.000102305 0.000217957 0.000539298 0.00038326 0.00116252 0.00272154 0.000465305 0.000498264 0.00154288 0.00272154 0.000661704 0.000151057 0.000814031 0.000316255 0.000102132 9.82121e-05 6.72664e-05 0.000462572 0.00108291 0.00259141 0.00496743 0.00363939 0.00383002 0.0138177 0.0860688 0.0262775 0.00881534 0.0026914 0.000851754 0.00346252 0.0138177 0.027545 0.0860688 0.0210194 0.0170696 0.0860688 0.0265099 0.00601091 0.009006 0.021285 0.00687384 0.00153798 0.000536079 0.0006029 0.00245089 0.00675546 0.00244799 0.00356467 0.0106583 0.0246542 0.0183506 0.0329593 0.00664077 0.0223075 0.0084165 0.0236593 0.00901931 0.0236593 0.0260732 0.0277953 0.0860688 0.11308 0.110754 0.322943 1 0.322943 0.066203 0.11308 0.0665084 0.236621 0.0613277 0.0456399 0.120649 0.0224854 0.0128374 0.00975311 0.00283095 0.00479776 0.00124349 0.000349516 0.00105449 0.00433704 0.00112314 0.00038063 0.00146858 0.00508379 0.00139302 0.00098491 0.00652477 0.00554327 0.00104998 0.000737818 0.000831742 0.00102865 0.000439393 0.000149727 0.0269146 1e-05 4.04448e-05 0.000596786 0.0013227 0.00656478 0.00827514 0.00500664 0.0224266 0.00625955 0.00622119 0.00213358 0.00519123 0.0279749 0.00878499 0.00465311 0.0197656 0.0640479 0.0238259 
5.63439e-05 1.86339e-05 2.06746e-05 2.60105e-05 0.000178081 6.71343e-05 0.000143376 0.000295773 0.000116529 0.000625255 0.00115656 0.000460554 0.00017592 4.1992e-05 0.000135503 0.000582638 0.000197738 5.38614e-05 0.000271581 0.000175364 2.63017e-05 2.77384e-05 0.000139863 0.00019699 3.42353e-05 3.95483e-05 0.000177151 7.12277e-05 3.60031e-05 1e-05 2.24531e-05 3.6713e-05 6.14098e-05 7.03876e-05 0.000201922 0.00013144 0.000398691 0.000933362 0.000159578 0.000170881 0.000529137 0.000933362 0.000226934 0.000143256 0.000771993 0.000158258 6.64445e-05 9.31402e-05 4.14166e-05 0.00028481 0.000556443 0.000942605 0.0021234 0.0013238 0.00143402 0.00446234 0.0277953 0.00848614 0.00284685 0.000869168 0.000275068 0.0011182 0.00446234 0.00889546 0.0277953 0.00678807 0.00585409 0.0295176 0.0141781 0.00321477 0.00854091 0.0386119 0.0124694 0.00278996 0.00097247 0.000781319 0.00317619 0.0122547 0.00444075 0.00615618 0.00387687 0.0105388 0.00667488 0.0123405 0.00248642 0.00720404 0.00271805 0.0076406 0.00523153 0.0076406 0.0387797 0.0100822 0.0277953 0.11308 0.16473 0.104292 0.322943 1 0.204999 0.0860688 0.120649 0.0860688 0.0223075 0.0166012 0.0603949 0.0112558 0.00642618 0.0031497 0.000914235 0.00240168 0.000622471 0.000174962 0.000527859 0.00217105 0.000564858 0.00077376 0.00298539 0.0103345 0.00217939 0.00200216 0.0132638 0.00263055 0.000498268 0.00149987 0.0016908 0.000488144 0.000266368 0.000235515 0.0086919 1e-05 2.0246e-05 0.000289994 0.000642733 0.00319 0.012308 0.00500664 0.0224266 0.00625955 0.00716131 0.0032372 0.00519123 0.0279749 0.0178585 0.0144085 0.0612047 0.198325 0.0484343 
1.83134e-05 2.00544e-05 1.17303e-05 2.79935e-05 0.000191657 7.22523e-05 0.000192158 0.000614314 0.00017287 0.000927559 0.000323074 0.000340171 6.44337e-05 1.53803e-05 3.78517e-05 0.000162755 5.52363e-05 1.10415e-05 5.56738e-05 0.000144533 2.16776e-05 1e-05 3.86742e-05 4.03827e-05 1e-05 1e-05 3.63158e-05 1.46016e-05 1.91534e-05 1e-05 2.41648e-05 3.58125e-05 9.08301e-05 0.000132046 0.000385026 0.000340272 0.00103213 0.00241628 0.000413114 0.000442376 0.00136983 0.00331578 0.000806186 0.000154178 0.000830845 0.000385309 0.000124433 0.000100241 4.4574e-05 0.000306523 0.000598863 0.00126331 0.00441026 0.00109106 0.00136983 0.00124652 0.00776438 0.00237053 0.00210272 0.000641978 0.000520454 0.00211573 0.00341476 0.00657029 0.0449834 0.0109857 0.015155 0.076415 0.0531984 0.0120623 0.00919203 0.0415554 0.01342 0.00300265 0.00104661 0.000840883 0.00341833 0.0131889 0.00477929 0.0066255 0.00339891 0.0218889 0.00283043 0.00508372 0.00102429 0.00238951 0.00161275 0.00755841 0.00288139 0.00755841 0.0515334 0.013398 0.0274964 0.0461636 0.218905 0.116204 0.066203 0.204999 1 0.322943 0.129847 0.0364969 0.00945932 0.0070396 0.0123809 0.00230743 0.00197124 0.000879841 0.000255384 0.000492341 0.000127606 3.5867e-05 0.000108211 0.000445063 0.000173236 0.00015862 0.000612003 0.00211857 0.000446772 0.000410442 0.00271907 0.000855005 0.000161951 0.000307471 0.000346612 0.000258016 0.000110213 4.82803e-05 0.00242801 1e-05 1e-05 0.000385365 0.000854112 0.00423911 0.0163557 0.00337608 0.0151227 0.00422094 0.00226498 0.000900631 0.00223598 0.0114205 0.00366097 0.00465798 0.0197863 0.0406565 0.00992898 
5.67078e-05 6.20989e-05 3.63231e-05 8.66823e-05 0.000593469 0.000223731 0.00059502 0.00190224 0.000535294 0.00287221 0.00100041 0.00105335 0.00019952 4.76254e-05 0.000117208 0.000503974 0.00017104 2.77563e-05 0.000139954 0.000447549 6.71253e-05 2.37505e-05 0.000119755 0.000105022 1.82521e-05 1.97273e-05 4.0721e-05 1.63728e-05 5.93089e-05 1.69664e-05 7.48268e-05 0.000110894 0.000281257 0.000408883 0.00119224 0.00105366 0.00319601 0.00748207 0.00127922 0.00136983 0.0042417 0.0102674 0.00249637 0.000477414 0.00257273 0.00119312 0.000385309 0.000310398 0.000138024 0.000949154 0.00185439 0.00391187 0.0136565 0.0033785 0.0042417 0.00385986 0.0240426 0.00734039 0.00651111 0.0019879 0.0016116 0.00655141 0.0105739 0.020345 0.139292 0.0340174 0.0469279 0.236621 0.16473 0.0373512 0.0284633 0.128677 0.0415554 0.00929777 0.00324084 0.00260381 0.0105849 0.0408398 0.0147992 0.020516 0.0105248 0.0677795 0.0087645 0.0157418 0.00317173 0.0062314 0.00235107 0.00559827 0.00213415 0.00559827 0.0166424 0.00740784 0.0203656 0.0149082 0.0706939 0.0860688 0.11308 0.0860688 0.322943 1 0.402073 0.113013 0.029291 0.0217983 0.013643 0.00254264 0.00145165 0.00272445 0.0007908 0.000542529 0.000140614 3.95231e-05 0.000119241 0.000490431 0.000536428 0.000131004 0.000256949 0.000889481 0.000665326 0.00018289 0.0011416 0.00264754 0.000501486 0.000129092 0.000368781 0.000798953 0.000341277 0.000116294 0.00751837 1e-05 1.04333e-05 0.000141212 0.000312977 0.00155336 0.00528197 0.00109028 0.00488377 0.00136312 0.000731459 0.000290852 0.000722095 0.00368817 0.00153706 0.00150426 0.00638985 0.0170696 0.00416868 
0.000141039 0.000154447 9.03394e-05 0.000215588 0.00147602 0.000556443 0.000766834 0.00245151 0.00049394 0.00198369 0.000585809 0.000423522 8.91053e-05 5.48656e-05 0.000225658 0.000970289 0.000145528 3.57711e-05 0.000180366 0.000576781 8.65079e-05 5.90702e-05 0.000297845 0.000149568 2.59937e-05 4.90639e-05 0.000101278 4.0721e-05 9.0122e-05 4.21973e-05 0.000186102 0.000142915 0.000508995 0.000219703 0.00064062 0.000537244 0.0016296 0.00381499 0.000652252 0.000698454 0.00216278 0.00412824 0.00100372 0.00118738 0.00639866 0.00131172 0.000550725 0.000771993 0.000343281 0.00236065 0.00461207 0.00504143 0.0175998 0.00435405 0.0045496 0.00155195 0.00966687 0.00295138 0.00261794 0.00079928 0.00064798 0.00263415 0.00425147 0.0081802 0.0560056 0.0136775 0.0239278 0.120649 0.0662334 0.0150179 0.0707913 0.320034 0.103353 0.0231246 0.00806031 0.00647596 0.0263259 0.101573 0.0368072 0.0510255 0.0199263 0.087351 0.0217983 0.0391517 0.00788843 0.00250548 0.000945304 0.00225091 0.000858086 0.00225091 0.00669145 0.00297849 0.00818848 0.013643 0.0284241 0.034606 0.0665084 0.120649 0.129847 0.402073 1 0.281076 0.0728498 0.0542146 0.00854096 0.00214149 0.00090878 0.00109543 0.00031796 0.00089202 0.000231195 8.37171e-05 0.000100428 0.000413055 0.00133416 0.000325822 0.000382434 0.00132387 0.00165474 0.000454867 0.00169912 0.00658472 0.00124725 0.000285556 0.000917199 0.00151264 0.000646132 0.000220176 0.00302294 1e-05 1.3446e-05 5.67775e-05 0.00012584 0.000624566 0.00212374 0.000604047 0.00270575 0.000755209 0.000917375 0.00041469 0.000626318 0.00337515 0.0022877 0.00173837 0.00738429 0.0254058 0.00620451 
0.00050178 0.000153258 8.96441e-05 0.000213929 0.00146466 0.00055216 0.00166583 0.00275707 0.00131531 0.00705749 0.00208416 0.00108675 0.000317015 0.000195198 0.000802837 0.00345205 0.000517752 0.000126362 0.000637142 0.00203748 0.00030559 0.000210157 0.00105966 0.000532125 9.24793e-05 0.000174557 0.000360321 0.000144875 0.000320632 4.46614e-05 0.00018467 0.000310462 0.000421511 0.000781647 0.00227917 0.00152715 0.00463224 0.0108444 0.00185407 0.0019854 0.00614784 0.0108444 0.00263665 0.000601909 0.00324362 0.00126016 0.000406961 0.00039134 0.00028428 0.00195491 0.00457657 0.0109518 0.0197934 0.0153807 0.0161864 0.00389165 0.0203656 0.0062178 0.00671763 0.00205095 0.000774068 0.00314672 0.0094706 0.0209903 0.0500919 0.0134894 0.0680164 0.342953 0.0634403 0.0143846 0.0358857 0.0899541 0.02905 0.00649977 0.00226556 0.00240234 0.00976591 0.0285497 0.0103456 0.0150649 0.0450438 0.0982383 0.0775528 0.139292 0.0280651 0.00867275 0.00314276 0.00559827 0.00213415 0.00559827 0.00616944 0.00657695 0.0203656 0.0267569 0.0262068 0.076415 0.236621 0.0860688 0.0364969 0.113013 0.281076 1 0.259182 0.192882 0.0303866 0.00761889 0.00323322 0.00357758 0.00103843 0.00317359 0.000822536 0.000297845 0.0003573 0.00146955 0.0047466 0.0011592 0.0013606 0.00471 0.00588715 0.00161831 0.00604503 0.0234268 0.00443741 0.00101594 0.00326317 0.00434725 0.00185695 0.000632775 0.00636856 1e-05 4.74981e-05 0.000141212 0.000312977 0.00155336 0.00195807 0.00118467 0.00530658 0.00148114 0.00326379 0.00147536 0.00222192 0.0119736 0.00813907 0.00448731 0.0190613 0.0903876 0.0220741 
0.00193602 0.000591315 0.000345874 0.000825401 0.0056511 0.0021304 0.00642727 0.00890734 0.00220205 0.00468273 0.00138287 0.000408378 0.000210343 0.000155197 0.000638314 0.00274463 0.000411651 0.000295584 0.0014904 0.00476606 0.000714832 0.000491598 0.00247874 0.00124474 0.000216327 0.000408323 0.000842859 0.000338891 0.00123709 0.000172317 0.000712512 0.00119785 0.00162631 0.000684829 0.00151225 0.000404832 0.00122796 0.00287473 0.000491495 0.000613778 0.00190058 0.00287473 0.000698949 0.00165291 0.00890734 0.00182599 0.000766644 0.00107466 0.00109684 0.00754263 0.0176578 0.0422551 0.0639472 0.0359784 0.0107398 0.00258216 0.00583876 0.00178262 0.00235218 0.00071814 0.000448428 0.00182293 0.00331613 0.00734977 0.0132788 0.00357589 0.0180304 0.0909133 0.0168173 0.010393 0.049283 0.150949 0.0487481 0.0109071 0.00380178 0.00329921 0.0134118 0.0479085 0.0173607 0.0581249 0.173792 0.317381 0.181411 0.0870263 0.0223138 0.00767642 0.00278172 0.00857575 0.00326922 0.00145097 0.00168642 0.00170462 0.0052784 0.0161169 0.00679231 0.0198054 0.0613277 0.0223075 0.00945932 0.029291 0.0728498 0.259182 1 0.451188 0.0710801 0.0132472 0.00756311 0.00284444 0.000825631 0.00282659 0.0007326 0.000696715 0.000621249 0.00255515 0.0111032 0.00271158 0.00210059 0.00727162 0.0137712 0.00378552 0.0179262 0.0903876 0.0171208 0.00391979 0.0125903 0.016773 0.00716468 0.00244143 0.00278172 1e-05 0.000111107 3.65995e-05 8.1118e-05 0.000402603 0.000535239 0.00071358 0.00319638 0.00147507 0.00388494 0.00175615 0.00261594 0.014097 0.00968807 0.00312869 0.00494035 0.0234268 0.0262752 
0.000901139 0.000480229 0.000280897 0.00067034 0.00458947 0.00096121 0.00552791 0.00401889 0.00488055 0.0103787 0.00306495 0.000905118 0.000466198 0.000343974 0.00141474 0.00608311 0.00091237 0.000655123 0.00330327 0.0105633 0.00158433 0.00108956 0.00549381 0.00275881 0.00047946 0.000904994 0.00186809 0.000751108 0.000575817 9.21957e-05 0.000344185 0.00103024 0.000733774 0.00114948 0.00335171 0.000715162 0.00144566 0.00209169 0.000357617 0.000868703 0.00268996 0.00209169 0.000508564 0.000745773 0.00401889 0.000823867 0.000345901 0.000484875 0.000494879 0.00340315 0.00796698 0.0363424 0.0288522 0.0797414 0.0238034 0.00572301 0.0129409 0.00395095 0.0052133 0.00159166 0.00041253 0.00162576 0.00734977 0.0162898 0.00966184 0.00260186 0.0131192 0.0661496 0.0122365 0.0046892 0.0222359 0.0681066 0.0219946 0.00492115 0.00171532 0.00148857 0.00605127 0.0216158 0.00783295 0.0262253 0.0784131 0.143199 0.402073 0.192882 0.0494556 0.0170138 0.00616532 0.019007 0.00724579 0.00219522 0.00373774 0.00202377 0.00662863 0.0357209 0.00753297 0.0147391 0.0456399 0.0166012 0.0070396 0.0217983 0.0542146 0.192882 0.451188 1 0.15754 0.0293607 0.0167626 0.00630433 0.0018299 0.00626476 0.00162371 0.00154418 0.00137692 0.00566316 0.0246088 0.00600986 0.00465569 0.0161166 0.030522 0.00839012 0.0159479 0.0420718 0.00796907 0.00182451 0.00586027 0.00780715 0.00333487 0.00113639 0.00616532 1e-05 0.000246254 5.53726e-05 0.000122726 0.000609112 0.00118629 0.00158156 0.00708437 0.0032693 0.00861047 0.00389228 0.00579788 0.0312441 0.0214723 0.00693434 0.0101171 0.0479746 0.0582355 
0.000229731 7.56552e-05 8.42967e-05 0.000105605 0.000723024 0.000151429 0.000870866 0.000926467 0.00192945 0.0103528 0.00457644 0.00136107 0.000696105 0.000286341 0.0011777 0.00506389 0.000782438 0.00089182 0.00449675 0.00231581 0.000347334 0.000459283 0.00231581 0.000803186 0.000139588 0.000381482 0.000722298 0.000290417 0.000146795 2.04474e-05 5.42227e-05 0.000172666 0.000280022 0.00114662 0.00334336 0.00071338 0.00144206 0.000638563 0.000338977 0.000866538 0.00268325 0.000565856 0.00013758 0.000146164 0.000633134 0.000129792 5.44931e-05 7.63871e-05 7.79631e-05 0.00053613 0.00125512 0.00572537 0.00454537 0.0125624 0.0237441 0.0176573 0.0821435 0.0250791 0.0084133 0.00256865 0.000717578 0.00291708 0.0131876 0.0262887 0.0141784 0.0034626 0.00275078 0.0104212 0.00436707 0.000990199 0.00350304 0.0107295 0.00346502 0.000775276 0.000270231 0.000234508 0.000953315 0.00340534 0.001234 0.00413152 0.0123532 0.0225595 0.0633425 0.204331 0.0411693 0.107997 0.039135 0.120649 0.0459935 0.0139344 0.0237257 0.0128461 0.0420759 0.226742 0.0478164 0.0389628 0.120649 0.0603949 0.0123809 0.013643 0.00854096 0.0303866 0.0710801 0.15754 1 0.18637 0.106403 0.0223456 0.0070452 0.0397662 0.0103067 0.00289696 0.00874013 0.0359475 0.00758077 0.00315485 0.0121723 0.042137 0.00888602 0.00816343 0.0540805 0.0107255 0.00203159 0.0061154 0.00689389 0.00199031 0.00108606 0.000960265 0.039135 1e-05 0.000335226 0.000351484 0.000779017 0.0038664 0.00753009 0.0100391 0.0449688 0.0207522 0.0515643 0.0176841 0.0368027 0.198325 0.0728144 0.0235149 0.0642193 0.304524 0.197481 
0.000302405 8.93039e-05 0.000265425 9.11917e-05 0.000624342 0.000221707 0.00145758 0.000820653 0.00304632 0.0030996 0.00517314 0.00152769 0.000786867 0.00118914 0.00489084 0.0210297 0.00315411 0.0047852 0.024128 0.0124258 0.00186368 0.00246436 0.0124258 0.00246436 0.000468636 0.0020469 0.0022743 0.000914437 0.000405953 5.6546e-05 9.93505e-05 0.000459283 0.000274194 0.00112275 0.00100099 0.00030126 0.00043175 0.000184424 7.66158e-05 0.00025944 0.00080336 0.000169416 4.11911e-05 0.000152286 0.000820653 0.000168233 7.06327e-05 9.90111e-05 6.55265e-05 0.000450607 0.0010549 0.00494395 0.0058916 0.0238149 0.00710894 0.00935163 0.0153091 0.0123445 0.00287094 0.000876522 0.000227179 0.000543656 0.00245777 0.00489944 0.00264244 0.000645326 0.00064256 0.00261292 0.000813892 0.000212541 0.00100786 0.00199966 0.000645776 0.000144488 5.0363e-05 6.74701e-05 0.000274277 0.000634655 0.000229981 0.000780461 0.00230227 0.00649057 0.0546972 0.0546972 0.170971 0.0546972 0.0198207 0.0224854 0.0177144 0.00259696 0.00442176 0.00239414 0.0078417 0.042258 0.00891155 0.00726151 0.0224854 0.0112558 0.00230743 0.00254264 0.00214149 0.00761889 0.0132472 0.0293607 0.18637 1 0.24516 0.050726 0.0378021 0.213372 0.0553022 0.0155441 0.0468966 0.192882 0.0406758 0.0099337 0.0262993 0.0910404 0.019199 0.00527757 0.010079 0.00572336 0.00267426 0.00113973 0.00128482 0.00106207 0.000453669 0.000178965 0.0198207 1e-05 0.00179871 6.55061e-05 0.000145186 0.000720583 0.00140339 0.00210206 0.00838085 0.0177267 0.100469 0.0344563 0.00841479 0.042316 0.0296699 0.00958169 0.0119686 0.0567543 0.0368046 
7.41376e-05 2.18938e-05 6.50718e-05 2.23566e-05 0.000153064 5.64314e-05 0.000357341 0.000774792 0.00384543 0.00480028 0.0162549 0.00480028 0.00247247 0.00216426 0.00890146 0.0382746 0.00574058 0.00117314 0.00591524 0.00713325 0.00106987 0.000604163 0.00304632 0.00113731 0.000197656 0.00050182 0.00055757 0.000224184 0.000187349 3.07957e-05 7.44402e-05 0.000344126 0.000499041 0.00204344 0.00155022 0.000946612 0.0014299 0.000610792 0.000135386 0.000401788 0.00124415 0.000262371 6.37917e-05 0.000260487 0.000201192 4.12441e-05 4.93403e-05 2.42736e-05 1.63841e-05 0.000112669 0.00025862 0.00121206 0.00144439 0.00583847 0.00813351 0.0338293 0.0234465 0.046697 0.0108602 0.00331572 0.000859375 0.000832631 0.00376417 0.00750368 0.00404699 0.000988342 0.000785165 0.00110884 0.00124651 0.000282636 0.000372732 0.00114165 0.000368687 8.24914e-05 2.87533e-05 2.49523e-05 0.000101435 0.000362337 0.000131301 0.000439605 0.00131441 0.00240039 0.0134096 0.0217413 0.0419153 0.0428116 0.0359593 0.0275454 0.0722565 0.0100648 0.00670984 0.00241924 0.00792394 0.0427012 0.009005 0.00414575 0.0128374 0.00642618 0.00197124 0.00145165 0.00090878 0.00323322 0.00756311 0.0167626 0.106403 0.24516 1 0.20691 0.0600578 0.0523104 0.0135579 0.0038108 0.0114972 0.0472871 0.0099721 0.00243535 0.00644756 0.0223195 0.00470683 0.00129385 0.00575431 0.00140314 0.000655624 0.000650695 0.000733529 0.000260377 0.00011556 0.000102175 0.0749782 1e-05 0.000440973 0.000253875 0.000562681 0.00279269 0.00212958 0.00857422 0.0228651 0.018061 0.0844547 0.028964 0.0320299 0.172606 0.0509726 0.0164612 0.0131027 0.0324022 0.0210125 
7.53284e-05 5.273e-05 0.000203804 3.88641e-05 0.000266082 0.000272734 0.00108676 0.00374459 0.0185851 0.0231999 0.0785604 0.0231999 0.0119495 0.0104599 0.043021 0.184982 0.0277444 0.00416121 0.0167201 0.0344752 0.00517073 0.00160876 0.00811174 0.00549665 0.000955275 0.00133624 0.00103171 0.000414821 0.000905461 0.000148837 0.000359771 0.00166317 0.00241188 0.00987601 0.00749225 0.004575 0.00691076 0.00295197 0.000654323 0.00194185 0.00601299 0.00126804 0.000308307 0.00125894 0.000835965 0.000171372 0.000238463 0.000101861 7.91848e-05 0.000544531 0.000449578 0.00210701 0.00439274 0.0177562 0.0393095 0.163498 0.113318 0.225688 0.0524879 0.016025 0.00415338 0.00402413 0.0181923 0.0362655 0.0195592 0.00477668 0.00379472 0.00285683 0.0060244 0.00136599 0.000847156 0.000507836 0.000681237 0.000150689 5.25243e-05 5.67123e-05 0.000230545 0.000161178 8.49934e-05 0.000581906 0.00051229 0.00186059 0.0156796 0.0256841 0.127475 0.20691 0.173792 0.0654123 0.0249362 0.00757359 0.00205428 0.00841171 0.0275515 0.00883528 0.0022358 0.00651926 0.00975311 0.0031497 0.000879841 0.00272445 0.00109543 0.00357758 0.00284444 0.00630433 0.0223456 0.050726 0.20691 1 0.290261 0.139292 0.036102 0.0101474 0.00935697 0.00978416 0.018452 0.00450628 0.00133406 0.00461812 0.00478243 0.00150713 0.00120846 0.00164067 0.000666154 0.000152515 0.000228532 0.000304454 0.000130049 4.43155e-05 0.362372 1e-05 0.00156416 0.000191037 0.00042341 0.00210146 0.000651989 0.00295902 0.004731 0.00373699 0.0174745 0.00599293 0.0066273 0.0357137 0.0105467 0.00340599 0.00271108 0.00680477 0.00441283 
9.58101e-05 2.82939e-05 0.000153145 2.77605e-05 7.72333e-05 7.91642e-05 0.000315445 0.00108691 0.00539452 0.00673402 0.022803 0.00673402 0.00346849 0.00303611 0.0124873 0.0536931 0.00805311 0.00397321 0.0200338 0.0103173 0.00154743 0.00204618 0.0103173 0.00204618 0.000389113 0.00169957 0.00131223 0.000527611 0.000337068 4.69508e-05 0.000104428 0.000482754 0.000700075 0.00286662 0.00217471 0.00132795 0.00200592 0.000856842 0.000189924 0.000563644 0.00174534 0.000368064 8.94895e-05 0.000365421 0.000242648 4.97426e-05 6.92165e-05 2.95663e-05 2.29842e-05 0.000158056 0.000130495 0.000611584 0.00127504 0.00515393 0.01141 0.0474571 0.0328917 0.0655084 0.0152352 0.00465143 0.00120557 0.00116805 0.00528052 0.0105265 0.00567728 0.00138648 0.00110146 0.000829226 0.00174865 0.000396493 0.000245896 0.000147405 0.000197737 4.37391e-05 1.52457e-05 1.64614e-05 6.69182e-05 4.67836e-05 2.46703e-05 0.000168905 0.000148698 0.000540058 0.00455117 0.00745508 0.0370009 0.0600578 0.0504452 0.0189866 0.00723802 0.00219832 0.000596276 0.00244159 0.00799714 0.00256454 0.000648966 0.00189229 0.00283095 0.000914235 0.000255384 0.0007908 0.00031796 0.00103843 0.000825631 0.0018299 0.0070452 0.0378021 0.0600578 0.290261 1 0.177165 0.045918 0.0129065 0.0119011 0.0111643 0.0234691 0.00573153 0.00148551 0.00344152 0.00608276 0.00191691 0.000381008 0.000549806 0.00084728 0.000193984 7.65836e-05 0.000178678 7.63234e-05 2.60079e-05 0.105182 1e-05 0.00149349 5.54507e-05 0.000122899 0.000609971 0.000189247 0.000858889 0.00137322 0.0010847 0.00507216 0.00173951 0.00192365 0.0103663 0.0030613 0.000988626 0.000786922 0.00214543 0.00139129 
0.000540795 0.000159703 0.000864418 0.000156692 0.000391904 0.000256594 0.00168694 0.00287659 0.014277 0.00323156 0.0109428 0.00323156 0.00166448 0.00429333 0.0134184 0.0257666 0.00386457 0.0224266 0.11308 0.0582355 0.00873439 0.0115496 0.0582355 0.0115496 0.00219633 0.00959312 0.00740679 0.00297807 0.00190256 0.000265011 0.000465621 0.0021525 0.000559809 0.00186518 0.00104361 0.000637262 0.000962613 0.000411186 9.11419e-05 0.000270485 0.000837561 0.000176628 4.29447e-05 0.000237763 0.000642187 0.000131648 5.52723e-05 7.74793e-05 6.08296e-05 0.000418308 0.000662169 0.00310335 0.00389669 0.0157511 0.0054755 0.022774 0.0157842 0.0314365 0.00731114 0.00223215 0.000578533 0.000560529 0.00253405 0.0050515 0.00272445 0.000665354 0.000528575 0.00108839 0.000839151 0.000190271 0.000295803 0.000450488 0.000145482 3.47578e-05 1.21152e-05 2.35633e-05 9.57887e-05 0.000142977 7.53955e-05 0.000516194 0.000754535 0.00165049 0.013909 0.0227837 0.11308 0.0310842 0.0242079 0.00982694 0.00377977 0.00113496 0.000943481 0.00117168 0.00383771 0.00901669 0.00190148 0.0015494 0.00479776 0.00240168 0.000492341 0.000542529 0.00089202 0.00317359 0.00282659 0.00626476 0.0397662 0.213372 0.0523104 0.139292 0.177165 1 0.259182 0.0728498 0.0671752 0.0630163 0.13247 0.0323513 0.00838487 0.0194255 0.0343338 0.0108199 0.00215058 0.00310335 0.00478243 0.00109493 0.000432272 0.00100854 0.000430803 0.0001468 0.0504755 1e-05 0.00842992 2.86285e-05 6.34514e-05 0.000314921 0.000299443 0.000448521 0.00178824 0.00378239 0.0214374 0.00735202 0.00179548 0.00902906 0.00633073 0.00204447 0.00255376 0.0121098 0.00785308 
0.000209318 0.00015031 0.000580955 0.000105309 0.000376991 0.000348102 0.00228854 0.00074556 0.00370035 0.000837561 0.00283619 0.000837561 0.000431402 0.00111275 0.00347781 0.00667822 0.00100163 0.00581256 0.0293082 0.0150936 0.00406098 0.0156685 0.0790039 0.0156685 0.0029796 0.0130143 0.00494762 0.00198931 0.00258107 0.000359522 0.000631674 0.00292014 0.000623077 0.00048342 0.000270485 0.000165167 0.000249492 0.000106572 2.36223e-05 7.01047e-05 0.000217081 4.57789e-05 1.11305e-05 6.16238e-05 0.000166443 3.41207e-05 1.43256e-05 2.00812e-05 5.48399e-05 0.000157766 0.000256297 0.00120117 0.00100995 0.00408239 0.00141915 0.0059026 0.00409099 0.00814778 0.00189492 0.000578533 0.000149945 0.000145279 0.000656779 0.00130926 0.000706127 0.000172448 0.000136997 0.000282091 0.000217493 4.93148e-05 7.66668e-05 0.000116758 3.77063e-05 1e-05 1e-05 1e-05 2.48267e-05 3.70569e-05 1.95411e-05 0.000133788 0.000292048 0.000427776 0.00360495 0.00590512 0.0293082 0.00805646 0.00627425 0.00254696 0.000979647 0.000294162 0.000244533 0.000303679 0.000994665 0.00233696 0.000492828 0.000401577 0.00124349 0.000622471 0.000127606 0.000140614 0.000231195 0.000822536 0.0007326 0.00162371 0.0103067 0.0553022 0.0135579 0.036102 0.045918 0.259182 1 0.281076 0.259182 0.243136 0.0512735 0.0216102 0.0274937 0.0338669 0.0132892 0.00722754 0.00197892 0.00120117 0.00185107 0.00068779 0.000252262 0.000390362 0.000166746 5.68201e-05 0.0130823 1e-05 0.00218488 1e-05 1.64454e-05 8.16217e-05 7.76103e-05 0.000116248 0.000463479 0.00148766 0.00843159 0.00289164 0.000706185 0.00240459 0.00814254 0.00262958 0.000661888 0.00313863 0.00722625 
0.000534764 0.000534764 0.0020669 0.000374665 0.00134124 0.00123846 0.00814208 0.00129815 0.0062285 0.00116081 0.00116475 0.000343964 0.000372065 0.00155872 0.00487163 0.00473489 0.00138963 0.00814208 0.0410541 0.0254058 0.014448 0.0557446 0.281076 0.0557446 0.0106007 0.0463016 0.0176024 0.00707746 0.00918279 0.00127909 0.00224734 0.0103891 0.00221675 0.00163377 0.000560307 0.000119554 0.000161691 6.90674e-05 3.66009e-05 0.000123939 0.00030086 6.34466e-05 3.38323e-05 0.000208264 0.000289807 5.94102e-05 3.94485e-05 6.80065e-05 0.000195107 0.000561292 0.000429244 0.00147001 0.000832599 0.00336551 0.00100463 0.00165908 0.00114988 0.00229015 0.000532616 0.000162612 4.21461e-05 4.08344e-05 0.000184605 0.000368001 0.000198475 4.84709e-05 9.08062e-05 0.000130544 6.1132e-05 1.74407e-05 7.07661e-05 0.000124389 4.01705e-05 1e-05 1e-05 1e-05 2.21821e-05 3.94787e-05 1.74596e-05 0.000119537 0.000357413 0.000455732 0.00384054 0.00165979 0.00823783 0.00226448 0.00176354 0.000715891 0.000275355 8.26819e-05 6.87325e-05 8.5357e-05 0.000279577 0.000656864 0.000138522 0.000112874 0.000349516 0.000174962 3.5867e-05 3.95231e-05 8.37171e-05 0.000297845 0.000696715 0.00154418 0.00289696 0.0155441 0.0038108 0.0101474 0.0129065 0.0728498 0.281076 1 0.322943 0.078519 0.0627491 0.0768837 0.0307321 0.0109371 0.0162634 0.0257138 0.00388148 0.00147001 0.00455559 0.00244699 0.00049479 0.000960703 0.00041037 0.000139837 0.00367713 1e-05 0.00306053 1e-05 1e-05 2.29419e-05 2.18144e-05 3.26747e-05 0.000134094 0.00048043 0.00272292 0.000933835 0.000228058 0.000776547 0.00262958 0.000849204 0.000199915 0.000882196 0.00233367 
0.000515144 0.000261872 0.00205431 0.000372384 0.000433145 0.000399952 0.00262943 0.00041923 0.00201145 0.000374875 0.000735088 0.000217081 0.000120156 0.000503377 0.00157326 0.00173087 0.000448771 0.00262943 0.0132581 0.00820463 0.00466588 0.0180023 0.0907716 0.0180023 0.00342342 0.0149528 0.0176024 0.00707746 0.00296552 0.000413073 0.000725764 0.0033551 0.000715885 0.000527615 0.000180947 4.28082e-05 6.46637e-05 2.76215e-05 1.182e-05 4.00254e-05 9.71607e-05 2.04897e-05 1.09259e-05 6.72575e-05 9.35913e-05 1.91861e-05 1.27396e-05 2.19622e-05 6.30084e-05 0.000181265 0.000256297 0.00120117 0.000344074 0.00120117 0.000367818 0.00152985 0.00106031 0.00211176 0.000491127 0.000149945 3.88631e-05 3.76536e-05 0.000170225 0.000339335 0.000183015 4.46953e-05 3.55071e-05 0.000122537 5.63702e-05 1.27815e-05 5.78243e-05 0.00010164 3.28241e-05 1e-05 1e-05 1e-05 1.81254e-05 3.22588e-05 1.42665e-05 9.76757e-05 0.000292048 0.000372387 0.00313818 0.00256511 0.00801795 0.00256511 0.00162617 0.00105449 0.000830746 0.000121788 0.000207366 0.000112277 0.000367749 0.00198176 0.000417921 0.00034054 0.00105449 0.000527859 0.000108211 0.000119241 0.000100428 0.0003573 0.000621249 0.00137692 0.00874013 0.0468966 0.0114972 0.00935697 0.0119011 0.0671752 0.259182 0.322943 1 0.243136 0.0512735 0.0768837 0.0951625 0.0338669 0.0132892 0.0257138 0.00388148 0.00120117 0.00455559 0.00244699 0.00049479 0.000960703 0.00041037 0.000139837 0.0033907 1e-05 0.000988376 1e-05 1e-05 3.37929e-05 6.5814e-05 9.85794e-05 0.000415226 0.00148766 0.00843159 0.00289164 0.000706185 0.00240459 0.00814254 0.00262958 0.00061904 0.00266158 0.00722625 
0.000860912 0.000254238 0.0013761 0.000249445 0.000623887 0.000258436 0.00169905 0.000790755 0.00392466 0.00073144 0.000997807 0.000294665 0.000151773 0.00027055 0.000943356 0.00405625 0.000875622 0.00141324 0.00712586 0.0160085 0.00241997 0.00933697 0.047079 0.00933697 0.00177557 0.00775532 0.0117912 0.00474091 0.00164241 0.000228775 0.00037642 0.00174014 0.000371296 0.000512725 0.000236213 5.81078e-05 0.000101884 4.35203e-05 1.80797e-05 6.12222e-05 0.000189576 3.99786e-05 1.15236e-05 7.09368e-05 0.000197119 4.04093e-05 1.69658e-05 2.50089e-05 6.54787e-05 0.000450279 0.00105413 0.00494035 0.00141515 0.00494035 0.00147473 0.00180376 0.00295286 0.00238104 0.000553754 0.000169066 4.38187e-05 0.000104862 0.00047406 0.000945016 0.000509679 0.000124472 0.000133298 0.000503986 0.000156985 5.0154e-05 0.000237827 0.00041804 0.000135003 3.02061e-05 1.05287e-05 1.83384e-05 7.45485e-05 0.000132678 5.86773e-05 0.000401733 0.00120117 0.0015316 0.0129071 0.0105501 0.0329773 0.0105501 0.00382307 0.00433704 0.0034168 0.000500907 0.00085288 0.000461787 0.00151253 0.00815083 0.00171888 0.00140062 0.00433704 0.00217105 0.000445063 0.000490431 0.000413055 0.00146955 0.00255515 0.00566316 0.0359475 0.192882 0.0472871 0.00978416 0.0111643 0.0630163 0.243136 0.078519 0.243136 1 0.210884 0.0515013 0.11308 0.139292 0.0546573 0.0172246 0.00813916 0.00494035 0.00761333 0.00174306 0.00103754 0.00160553 0.000685812 0.000233697 0.00382307 1e-05 0.000531223 1.2635e-05 2.80038e-05 0.000138988 0.000270688 0.00040545 0.00170779 0.00611865 0.0346785 0.0118931 0.00290449 0.00988993 0.0334897 0.0108153 0.00254607 0.0109469 0.029721 
0.00408239 0.00120558 0.00652538 0.00118285 0.00295843 0.00122549 0.00805679 0.00374971 0.0186105 0.00346844 0.00348021 0.00102775 0.000529362 0.00123802 0.00386931 0.0141476 0.00415215 0.00646688 0.0326074 0.0759115 0.0114754 0.0442754 0.223246 0.0442754 0.00841964 0.0367753 0.0559129 0.0224811 0.00778822 0.00108484 0.00178496 0.00825161 0.00176066 0.00243131 0.00112011 0.000239 0.000483126 0.00020637 8.57328e-05 0.000290312 0.000898957 0.000189576 5.46441e-05 0.000336378 0.000934728 0.000191618 8.0451e-05 0.00011859 0.000310496 0.0021352 0.00499863 0.0234268 0.00671057 0.0234268 0.0069931 0.00301687 0.00209094 0.0041644 0.000968507 0.000295693 7.66383e-05 9.84533e-05 0.000445089 0.000986481 0.000360907 0.000125359 0.000632089 0.00208041 0.000384838 0.000237827 0.00112776 0.00198232 0.000640177 0.000143236 4.99263e-05 8.69594e-05 0.000353504 0.000629151 0.000278244 0.00190499 0.0056959 0.00726277 0.0612047 0.0116806 0.0156655 0.00430625 0.00320682 0.00136137 0.000720549 0.000157232 0.000179859 0.000155213 0.000508382 0.00171888 0.000362485 0.000362711 0.00112314 0.000564858 0.000173236 0.000536428 0.00133416 0.0047466 0.0111032 0.0246088 0.00758077 0.0406758 0.0099721 0.018452 0.0234691 0.13247 0.0512735 0.0627491 0.0512735 0.210884 1 0.244216 0.0632964 0.0546573 0.259182 0.0816782 0.0123293 0.0234268 0.036102 0.00826549 0.00326317 0.00761333 0.00325208 0.00110818 0.00668649 1e-05 0.00243084 1e-05 1e-05 4.36275e-05 5.70839e-05 0.000114767 0.000514083 0.00129033 0.00731315 0.00250807 0.000803851 0.00388075 0.0131412 0.00424384 0.000999062 0.00284814 0.0116624 
0.0067003 0.00340608 0.0267197 0.00484346 0.00175119 0.00101916 0.0067003 0.00106828 0.00454498 0.00123098 0.000849924 0.000250993 0.000129279 0.000302344 0.000944948 0.00345508 0.00101402 0.00157932 0.00796325 0.0185388 0.00280247 0.0108128 0.0545203 0.0173798 0.0145022 0.0511118 0.228948 0.0920541 0.0318907 0.00444212 0.00100722 0.00323908 0.00069113 0.000593765 0.000397538 8.48235e-05 0.000171466 7.32428e-05 3.04274e-05 0.000103035 0.000319049 6.72823e-05 2.2061e-05 0.000135803 0.00037737 7.73604e-05 3.24798e-05 5.59642e-05 0.000160558 0.000862024 0.00201805 0.00945791 0.0027092 0.00945791 0.00282326 0.000736768 0.000510641 0.00101701 0.000236525 7.22131e-05 2.70127e-05 2.40439e-05 0.000108698 0.000240915 8.81394e-05 5.06103e-05 0.000255188 0.000508069 9.39837e-05 5.80813e-05 0.000275418 0.000484115 0.000156341 4.92756e-05 1.71755e-05 3.51074e-05 0.000142717 0.000153649 0.000112333 0.000769087 0.00229955 0.00177369 0.0149472 0.00285259 0.00382576 0.00105166 0.000783157 0.00038063 0.00017597 8.04919e-05 0.000206652 7.45087e-05 0.000244044 0.00131513 0.000277339 0.000122922 0.00038063 0.00077376 0.00015862 0.000131004 0.000325822 0.0011592 0.00271158 0.00600986 0.00315485 0.0099337 0.00243535 0.00450628 0.00573153 0.0323513 0.0216102 0.0768837 0.0768837 0.0515013 0.244216 1 0.259182 0.0748713 0.104637 0.33445 0.0504851 0.0112235 0.059253 0.0318271 0.00643556 0.0124955 0.00533754 0.00181882 0.00163295 1e-05 0.000593649 1e-05 1e-05 2.23342e-05 6.55876e-05 0.000157211 0.000704206 0.00111566 0.00632323 0.00326306 0.00110114 0.00531597 0.0180012 0.00581335 0.00136855 0.00390146 0.0159755 
0.00203549 0.000882795 0.00692526 0.00125534 0.000695364 0.00030961 0.00203549 0.000324533 0.00117798 0.000716673 0.000220285 6.50529e-05 3.35067e-05 7.8362e-05 0.000244913 0.000895495 0.000262816 0.00040933 0.00206393 0.00480492 0.000726349 0.00280247 0.0141307 0.00550635 0.0037587 0.0132473 0.0593393 0.0238587 0.00826549 0.00115132 0.000261052 0.00102622 0.000218967 0.000153893 0.000231445 4.93838e-05 9.98269e-05 4.26416e-05 1.77147e-05 5.99862e-05 0.000185749 3.91714e-05 1.28438e-05 7.90639e-05 0.000219703 4.50389e-05 1.89096e-05 2.78741e-05 7.29805e-05 0.000501866 0.0011749 0.00550635 0.00157728 0.00550635 0.00164369 0.000395189 0.000999879 0.000324652 0.00010241 3.12665e-05 1.57267e-05 3.55076e-05 0.000160523 0.000319996 0.000172585 4.2148e-05 0.000148569 0.000466624 8.63171e-05 4.49941e-05 0.000213359 0.000375032 0.000121114 2.8688e-05 1e-05 2.04393e-05 8.30893e-05 0.000119028 6.53998e-05 0.000447759 0.00133879 0.00137403 0.0115792 0.00248718 0.00449642 0.0014385 0.000521272 0.00146858 0.000559848 0.000310562 0.000797325 0.000287477 0.000941595 0.00507415 0.00107006 0.000474269 0.00146858 0.00298539 0.000612003 0.000256949 0.000382434 0.0013606 0.00210059 0.00465569 0.0121723 0.0262993 0.00644756 0.00133406 0.00148551 0.00838487 0.0274937 0.0307321 0.0951625 0.11308 0.0632964 0.259182 1 0.288876 0.0609193 0.101603 0.0400837 0.00897984 0.0180005 0.00966877 0.00510965 0.00379602 0.00162149 0.000711734 0.000521272 1e-05 0.000153863 1e-05 1.73623e-05 8.61721e-05 0.000253056 0.000606567 0.00271704 0.00430457 0.0243969 0.0125898 0.00424852 0.0205106 0.0694538 0.0224296 0.00528025 0.015053 0.061638 
0.00332165 0.000980926 0.00200054 0.000362636 0.00240714 0.000997124 0.00655544 0.00104518 0.00116664 0.00248091 0.000732643 0.000216359 0.00011144 0.000108259 0.000445264 0.00191455 0.000287152 0.000435647 0.00219662 0.00414912 0.00199452 0.00241997 0.012202 0.0190613 0.00331271 0.00382681 0.0171417 0.00689221 0.00313997 0.000437372 0.000768457 0.00355246 0.000757997 0.000274771 0.000801191 0.000170952 0.00034557 0.000147612 6.13229e-05 0.000207654 0.000643005 0.0001356 4.44614e-05 0.000273695 0.000760545 0.000155911 6.54592e-05 9.64916e-05 0.000252636 0.00173731 0.00406715 0.0190613 0.00546008 0.0190613 0.00568996 0.00136802 0.00346128 0.00112385 0.000354511 0.000108235 5.4441e-05 0.000122917 0.000555683 0.00110773 0.000597436 0.000145903 0.000514302 0.00161531 0.000298804 0.000155756 0.000738586 0.00129825 0.00041926 9.93092e-05 3.46153e-05 7.07548e-05 0.00028763 0.000412039 0.000226394 0.00155001 0.00463449 0.00475648 0.0400837 0.00860987 0.0155653 0.00497966 0.00180449 0.00508379 0.00193802 0.00107507 0.0027601 0.000995157 0.00325952 0.0175652 0.00370421 0.00164177 0.00508379 0.0103345 0.00211857 0.000889481 0.00132387 0.00471 0.00727162 0.0161166 0.042137 0.0910404 0.0223195 0.00461812 0.00344152 0.0194255 0.0338669 0.0109371 0.0338669 0.139292 0.0546573 0.0748713 0.288876 1 0.210884 0.0579695 0.0584323 0.0310855 0.0293745 0.00672524 0.00744864 0.00619462 0.00264607 0.00103754 0.00180449 1e-05 0.000163755 2.71178e-05 6.0103e-05 0.000298302 0.000876004 0.00209975 0.00940556 0.0149011 0.0844547 0.0435822 0.0147071 0.0710014 0.240428 0.0776446 0.0182786 0.0521089 0.213372 
0.0157511 0.00465149 0.00714296 0.00166721 0.0114145 0.0047283 0.0310855 0.0049562 0.00553214 0.0117643 0.00347415 0.00102596 0.00052844 0.000346624 0.0012866 0.00553214 0.00107616 0.00181062 0.00845124 0.0196749 0.00945791 0.0114754 0.0578613 0.0903876 0.0157087 0.0136637 0.0612047 0.0246088 0.0148895 0.00207399 0.00364397 0.0168456 0.00359437 0.00130295 0.0037992 0.000810643 0.00163867 0.000699969 0.000290789 0.000984683 0.00304909 0.000643005 0.000210833 0.00129785 0.00360646 0.00073932 0.000310404 0.000457557 0.00119799 0.00823822 0.0192862 0.0903876 0.0258913 0.0903876 0.0269814 0.00648709 0.00104146 0.0018229 0.00099355 0.000303339 0.000258156 0.000153227 0.000552039 0.00122352 0.00037688 0.000483674 0.00243879 0.0025803 0.00047731 0.000414482 0.00196545 0.00245865 0.000794004 0.000470918 0.000164144 0.000335515 0.00136392 0.000780329 0.00107355 0.00735003 0.0219765 0.00900793 0.0759115 0.0144873 0.0125903 0.00346091 0.00125414 0.00109413 0.000417101 0.000226715 0.000582061 0.000209863 0.000687381 0.00370421 0.00078116 0.000449866 0.00139302 0.00217939 0.000446772 0.000665326 0.00165474 0.00588715 0.0137712 0.030522 0.00888602 0.019199 0.00470683 0.00478243 0.00608276 0.0343338 0.0132892 0.0162634 0.0132892 0.0546573 0.259182 0.104637 0.0609193 0.210884 1 0.274888 0.0414942 0.0903876 0.139292 0.0318907 0.0125903 0.0293745 0.0125475 0.00427568 0.0029269 1e-05 0.000680594 1e-05 1.26748e-05 6.29071e-05 0.000184735 0.000442805 0.00198348 0.00314241 0.0178102 0.0091908 0.0031015 0.0149731 0.0507025 0.016374 0.00385468 0.0109889 0.0449968 
0.0200338 0.00591623 0.00893641 0.0016199 0.00523603 0.00304726 0.0200338 0.00319414 0.00152072 0.00323386 0.000955001 0.000282024 0.000145262 0.000101119 0.000353671 0.00152072 0.00033914 0.000528203 0.00266331 0.00620031 0.00259986 0.00361633 0.0182343 0.0248465 0.00485025 0.0170944 0.0765719 0.0307875 0.0128013 0.00178313 0.00124736 0.00463064 0.00116668 0.000358165 0.00104435 0.000222836 0.000450451 0.000192413 7.99345e-05 0.000270678 0.000838159 0.000176754 5.79555e-05 0.000356762 0.000991372 0.00020323 8.53262e-05 0.000167332 0.000480065 0.00226459 0.00530154 0.0248465 0.00711722 0.0248465 0.00741687 0.00178322 0.000670572 0.000501092 0.000273115 8.33842e-05 7.0964e-05 4.21202e-05 0.000151749 0.000336331 0.000115744 0.000132956 0.000670393 0.000709294 0.000131207 0.000113936 0.000540278 0.000675853 0.000218262 0.00012945 4.51211e-05 9.2229e-05 0.000374926 0.000214503 0.000295105 0.00202043 0.00604106 0.00247617 0.0208671 0.00398239 0.00346091 0.000951363 0.000344747 0.00098491 0.000375464 0.000113752 0.000193683 0.000104868 0.000343484 0.00185099 0.000390345 0.00031807 0.00098491 0.00200216 0.000410442 0.00018289 0.000454867 0.00161831 0.00378552 0.00839012 0.00816343 0.00527757 0.00129385 0.00150713 0.00191691 0.0108199 0.00722754 0.0257138 0.0257138 0.0172246 0.0816782 0.33445 0.101603 0.0579695 0.274888 1 0.150949 0.0335579 0.177165 0.0951625 0.0192422 0.0373614 0.0159591 0.00543823 0.000804569 1e-05 0.000198546 1e-05 1e-05 3.15631e-05 6.14713e-05 0.000133113 0.000596263 0.0010784 0.00611204 0.00276289 0.000932354 0.00450112 0.0152419 0.00492226 0.00212895 0.0100953 0.0413377 
0.00424794 0.00125447 0.00134895 0.000771443 0.00528167 0.00107667 0.00636165 0.00166876 0.000336229 0.000645948 0.000247496 7.36076e-05 3.76458e-05 1.77535e-05 7.30191e-05 0.000313968 7.14512e-05 7.97319e-05 0.000402025 0.000935933 0.000392448 0.000545883 0.00275246 0.00375056 0.000732143 0.00258038 0.0115585 0.00464736 0.00271439 0.000378092 0.000396096 0.00118562 0.000821919 0.000200726 0.000232445 4.95974e-05 8.99754e-05 6.74448e-05 3.39579e-05 0.00011499 0.000356068 0.00024374 9.75558e-05 0.000600533 0.00166876 0.000342095 0.000143628 0.000211719 0.000554326 0.00381195 0.00892401 0.0418237 0.0119803 0.00496295 0.00148148 0.000954914 0.00444236 0.00135629 0.000454996 0.000138914 3.8807e-05 0.000157757 0.00071319 0.00142171 0.000766777 0.000187259 0.000411161 0.00207316 0.000383498 0.000191787 0.000909444 0.00270594 0.000873866 0.000322607 0.000112448 0.000229848 0.00093437 0.000858816 0.000735445 0.00503521 0.0150552 0.00568943 0.0207522 0.0110503 0.00255256 0.00584053 0.00211644 0.00652477 0.00248735 0.000753579 0.0012831 0.000694725 0.00227549 0.0122623 0.00258593 0.00210713 0.00652477 0.0132638 0.00271907 0.0011416 0.00169912 0.00604503 0.0179262 0.0159479 0.0540805 0.010079 0.00575431 0.00120846 0.000381008 0.00215058 0.00197892 0.00388148 0.00388148 0.00813916 0.0123293 0.0504851 0.0400837 0.0584323 0.0414942 0.150949 1 0.198325 0.037566 0.11308 0.127475 0.0368027 0.0200823 0.0177562 0.00211644 1e-05 2.99704e-05 1.90084e-05 4.21297e-05 0.000209097 0.000407231 0.000881841 0.00395009 0.00714413 0.0404906 0.0183034 0.0061766 0.0298187 0.100973 0.0326087 0.0141037 0.066879 0.273852 
0.0214191 0.00632532 0.00308061 0.00388978 0.0266313 0.00542883 0.0320768 0.00841426 0.00169534 0.00325701 0.000961836 0.000284042 0.000146301 8.95172e-05 0.000368178 0.0015831 0.000360272 0.000205589 0.00103663 0.00331497 0.000854877 0.00103723 0.00522994 0.00816992 0.00141987 0.00123503 0.00553214 0.00225458 0.0136865 0.00190642 0.0019972 0.00597817 0.00414429 0.0010121 0.00117204 0.000250081 0.000453675 0.000340071 0.000171223 0.000579802 0.00179537 0.00122899 0.000491897 0.00302802 0.00841426 0.00172491 0.000724206 0.00106753 0.00279503 0.0192207 0.0449968 0.210884 0.0604074 0.0250243 0.00746995 0.00179599 0.000916973 0.000798474 0.000539743 0.000164788 7.14719e-05 0.000169618 0.000760936 0.00168652 0.00120024 0.000323216 0.00162973 0.00821743 0.00152008 0.000967033 0.00458561 0.013644 0.00440622 0.00162665 0.000566988 0.00115894 0.00471129 0.00433034 0.00370827 0.0253886 0.0759115 0.0286873 0.104637 0.0199695 0.0128705 0.00353795 0.00128206 0.00129403 0.000493305 0.000149454 0.000254471 0.000154077 0.000477102 0.00243194 0.000613941 0.00179016 0.00554327 0.00263055 0.000855005 0.00264754 0.00658472 0.0234268 0.0903876 0.0420718 0.0107255 0.00572336 0.00140314 0.00164067 0.000549806 0.00310335 0.00120117 0.00147001 0.00120117 0.00494035 0.0234268 0.0112235 0.00897984 0.0310855 0.0903876 0.0335579 0.198325 1 0.189416 0.0433665 0.139292 0.185567 0.0792661 0.0270107 0.00128206 1e-05 7.7279e-05 1e-05 1e-05 4.14693e-05 8.07644e-05 0.000174892 0.000783403 0.00141686 0.00803033 0.00363003 0.00122498 0.00591381 0.0200256 0.00646713 0.00279713 0.0132638 0.0543118 
0.11308 0.0333938 0.0162637 0.00605328 0.0295545 0.0172001 0.11308 0.0180291 0.00363258 0.00163867 0.000483921 0.000142908 7.36074e-05 0.000121022 0.000179213 0.000770584 0.00057247 0.000361048 0.00117719 0.00274055 0.00188597 0.00159843 0.00805961 0.0165164 0.00317947 0.00302853 0.0135659 0.0119028 0.0722565 0.0100648 0.00704068 0.0210747 0.00658524 0.00160822 0.00251131 0.000535845 0.000633702 0.000728666 0.000366877 0.00124233 0.00384692 0.000811254 0.000230089 0.00141638 0.00402493 0.000825107 0.000403447 0.000944495 0.0027097 0.00784459 0.0183647 0.0860688 0.0246542 0.0125903 0.0037583 0.0009036 0.000173689 0.000253915 0.000138394 5.20545e-05 9.98331e-05 0.000159509 0.000144133 0.000319453 0.000227345 8.28631e-05 0.000417814 0.00155651 0.000287927 0.000394678 0.00187154 0.00258438 0.000834608 0.000448417 0.000156301 0.000319484 0.00129876 0.000820234 0.00102225 0.00699884 0.0209264 0.00543383 0.0198199 0.00378253 0.00243788 0.000670144 0.000242841 0.000245109 9.34398e-05 3.15796e-05 8.10765e-05 2.92322e-05 9.57466e-05 0.000515968 0.00011629 0.000339084 0.00104998 0.000498268 0.000161951 0.000501486 0.00124725 0.00443741 0.0171208 0.00796907 0.00203159 0.00267426 0.000655624 0.000666154 0.00084728 0.00478243 0.00185107 0.00455559 0.00455559 0.00761333 0.036102 0.059253 0.0180005 0.0293745 0.139292 0.177165 0.037566 0.189416 1 0.228948 0.047079 0.210884 0.0900805 0.0306958 0.000407694 1e-05 0.000135715 1e-05 1e-05 1e-05 2.57322e-05 6.16792e-05 0.000276283 0.000437712 0.00248081 0.00128021 0.000432014 0.00208563 0.00706245 0.00228077 0.000536926 0.00251238 0.0102875 
0.0258894 0.00764547 0.00372356 0.00138589 0.00676645 0.00393794 0.0258894 0.00412774 0.000831673 0.000375172 0.000110793 3.27186e-05 1.68523e-05 2.77078e-05 4.10306e-05 0.000176424 0.000131066 8.26615e-05 0.000269516 0.000627445 0.000431789 0.000365957 0.00184524 0.00378142 0.000727935 0.00162674 0.00728677 0.00292982 0.016543 0.00230431 0.00161195 0.00482502 0.00150768 0.0003682 0.000574962 0.000122681 0.000145085 0.000166827 8.3996e-05 0.000284431 0.000880745 0.000185735 5.26784e-05 0.000324277 0.000921502 0.000188907 9.23685e-05 0.000216241 0.000620382 0.00179601 0.00420457 0.0197053 0.00564455 0.00288252 0.000860457 0.000206878 0.000502341 0.000153369 5.14507e-05 1.57083e-05 2.28566e-05 3.65193e-05 8.06472e-05 0.000160766 8.67068e-05 2.11752e-05 9.56578e-05 0.000356361 6.59204e-05 9.0361e-05 0.000428486 0.00059169 0.000191082 0.000102665 3.57848e-05 7.31453e-05 0.000297348 0.000187791 0.000234043 0.00160237 0.00479107 0.00124407 0.00453774 0.00124956 0.000558149 0.000660444 0.000239326 0.000737818 0.000281269 8.52144e-05 0.000145092 7.85592e-05 0.000257311 0.00138662 0.000292416 0.000238273 0.000737818 0.00149987 0.000307471 0.000129092 0.000285556 0.00101594 0.00391979 0.00182451 0.0061154 0.00113973 0.000650695 0.000152515 0.000193984 0.00109493 0.00068779 0.00244699 0.00244699 0.00174306 0.00826549 0.0318271 0.00966877 0.00672524 0.0318907 0.0951625 0.11308 0.0433665 0.228948 1 0.162449 0.0482816 0.0821435 0.0279912 0.000239326 1e-05 3.10716e-05 1e-05 1e-05 2.36446e-05 4.60495e-05 9.97182e-05 0.000446674 0.000807855 0.00457866 0.00206974 0.000698447 0.00337189 0.011418 0.00368737 0.00159484 0.00756265 0.030967 
0.00532368 0.00157215 0.000765682 0.000541815 0.00370953 0.000809765 0.00532368 0.00117204 0.000236147 0.000453675 0.000133976 3.95648e-05 2.03786e-05 1.2469e-05 5.12842e-05 0.000220513 5.01831e-05 2.86369e-05 0.000144394 0.000461748 0.000119078 0.000144478 0.000728489 0.001138 0.000197777 0.000328933 0.00147341 0.00059242 0.00340177 0.000473839 0.000331468 0.000992176 0.000577267 0.000140978 0.000163256 3.48342e-05 6.31933e-05 4.73692e-05 2.385e-05 8.07618e-05 0.000250081 0.000171189 6.85174e-05 0.000421779 0.00117204 0.000240267 0.000100876 0.000148699 0.000389326 0.00267728 0.0062677 0.0293745 0.00841426 0.00348568 0.0010405 0.000250166 0.000566288 0.000172893 7.51819e-05 2.29536e-05 1e-05 2.48779e-05 0.000105992 0.000234918 0.000167184 4.50214e-05 0.000227008 0.00114462 0.000211735 0.000141835 0.000672574 0.00190049 0.000613751 0.000363144 0.000126578 0.000258729 0.00105178 0.000603181 0.000827856 0.00566791 0.0169469 0.00399592 0.0145751 0.00278159 0.00179276 0.000744519 0.000269793 0.000831742 0.000317074 9.60622e-05 0.000163562 8.85598e-05 0.000290067 0.00156314 0.000329641 0.000268605 0.000831742 0.0016908 0.000346612 0.000368781 0.000917199 0.00326317 0.0125903 0.00586027 0.00689389 0.00128482 0.000733529 0.000228532 7.65836e-05 0.000432272 0.000252262 0.00049479 0.00049479 0.00103754 0.00326317 0.00643556 0.00510965 0.00744864 0.0125903 0.0192422 0.127475 0.139292 0.047079 0.162449 1 0.223246 0.15754 0.139292 0.000269793 1e-05 1.07643e-05 1e-05 1e-05 2.66546e-05 5.19116e-05 0.000112412 0.000503536 0.000910695 0.00516153 0.00233322 0.000787359 0.00380113 0.0128715 0.00415678 0.00179787 0.00852537 0.0349091 
0.0238467 0.00704223 0.00342977 0.00228811 0.0156655 0.00362723 0.0238467 0.00380206 0.000766053 0.000714528 0.000211009 6.23136e-05 3.20958e-05 2.55216e-05 7.81443e-05 0.000336006 0.000120725 7.61394e-05 0.000248251 0.000727243 0.00039772 0.000337083 0.00169965 0.00348306 0.0006705 0.000638669 0.00286083 0.00251011 0.0152378 0.0021225 0.00148477 0.00444432 0.00138872 0.000339149 0.000529597 0.000113001 0.000133638 0.000153664 7.73686e-05 0.000261989 0.000811254 0.000388023 0.000107913 0.000664291 0.00265659 0.000544599 0.00022865 0.000320516 0.000613179 0.00421666 0.00987147 0.0462641 0.0132523 0.00548987 0.00163877 0.000394006 0.00017016 0.00014817 0.000100159 3.05792e-05 2.74127e-05 0.000111437 0.000141205 0.000312962 0.000493175 0.000133389 0.000672574 0.00337651 0.000624595 0.000635332 0.0030127 0.00472648 0.00152638 0.00162665 0.000566988 0.00115894 0.00471129 0.0015001 0.00370827 0.0253886 0.0759115 0.0117875 0.0194172 0.00370568 0.00238835 0.000656528 0.000237907 0.000240129 9.15412e-05 2.77338e-05 4.72215e-05 2.85916e-05 8.85345e-05 0.000451287 0.000113927 0.000332195 0.00102865 0.000488144 0.000258016 0.000798953 0.00151264 0.00434725 0.016773 0.00780715 0.00199031 0.00106207 0.000260377 0.000304454 0.000178678 0.00100854 0.000390362 0.000960703 0.000960703 0.00160553 0.00761333 0.0124955 0.00379602 0.00619462 0.0293745 0.0373614 0.0368027 0.185567 0.210884 0.0482816 0.223246 1 0.427156 0.145558 0.000237907 1e-05 2.86201e-05 1e-05 1e-05 1e-05 1.49872e-05 3.24541e-05 0.000145374 0.000262923 0.00149017 0.000673614 0.000227315 0.00109741 0.00371609 0.00120009 0.000519055 0.00246133 0.0100785 
0.0101863 0.00300813 0.00146505 0.000977378 0.0066916 0.00154939 0.0101863 0.00162407 0.000327224 0.000305215 9.01338e-05 2.66177e-05 1.37099e-05 1.09017e-05 3.33798e-05 0.000143527 5.15683e-05 3.25234e-05 0.000106042 0.000310646 0.000169889 0.000143987 0.000726014 0.00148781 0.000286408 0.000272811 0.00122202 0.00107221 0.0065089 0.000906638 0.000634228 0.00189842 0.000593202 0.000144869 0.00022622 4.82691e-05 5.70841e-05 6.56386e-05 3.30485e-05 0.00011191 0.000346532 0.000165746 4.60958e-05 0.000283756 0.00113478 0.000232629 9.76692e-05 0.00013691 0.000261923 0.00180117 0.00421666 0.019762 0.00566079 0.00234503 0.000700011 0.000168302 8.92129e-05 6.32919e-05 4.27833e-05 1.30621e-05 1.17095e-05 4.76011e-05 6.03165e-05 0.000133684 0.000210663 5.69777e-05 0.000287294 0.0014423 0.0002668 0.000271386 0.0012869 0.00201894 0.000652004 0.000694835 0.000242192 0.000495049 0.00201246 0.000640775 0.00158401 0.0108449 0.032426 0.00503511 0.00829419 0.0015829 0.0010202 0.00028044 0.000101624 0.000131032 4.99517e-05 1.51336e-05 2.57676e-05 1.39517e-05 4.56971e-05 0.000246256 5.19315e-05 0.000141899 0.000439393 0.000266368 0.000110213 0.000341277 0.000646132 0.00185695 0.00716468 0.00333487 0.00108606 0.000453669 0.00011556 0.000130049 7.63234e-05 0.000430803 0.000166746 0.00041037 0.00041037 0.000685812 0.00325208 0.00533754 0.00162149 0.00264607 0.0125475 0.0159591 0.0200823 0.0792661 0.0900805 0.0821435 0.15754 0.427156 1 0.34076 0.000101624 1e-05 1.22252e-05 1e-05 1e-05 1e-05 1e-05 1.77094e-05 7.93268e-05 0.000143471 0.000813146 0.000367574 0.00012404 0.000598829 0.00202778 0.000654857 0.000283235 0.00134308 0.00549957 
0.00347107 0.00102505 0.000499229 0.000333051 0.00228023 0.000527971 0.00347107 0.000553418 0.000111505 0.000104005 3.0714e-05 1e-05 1e-05 1e-05 1.13745e-05 4.89081e-05 1.75724e-05 1.10827e-05 3.61348e-05 0.000105856 5.78912e-05 4.9065e-05 0.000247396 0.000506985 9.75963e-05 9.29631e-05 0.000416416 0.000365366 0.00221797 0.000308946 0.000216119 0.000646904 0.000202139 4.93656e-05 7.70868e-05 1.64482e-05 1.9452e-05 2.2367e-05 1.12616e-05 3.81344e-05 0.000118084 5.64797e-05 1.57076e-05 9.66926e-05 0.000386687 7.92705e-05 3.32817e-05 4.66535e-05 8.92528e-05 0.000613767 0.00143687 0.00673409 0.00192897 0.000799092 0.000238535 5.73506e-05 7.88795e-05 2.40826e-05 1.45788e-05 1e-05 1e-05 1.62205e-05 2.05534e-05 4.5554e-05 7.17853e-05 1.94157e-05 9.78982e-05 0.000491477 9.09145e-05 9.24773e-05 0.000438522 0.000687975 0.000222177 0.000236772 8.25294e-05 0.000168693 0.000685764 0.00021835 0.000539767 0.0036955 0.0110495 0.00171576 0.00282632 0.000539389 0.000347642 0.000103706 3.758e-05 0.000115855 4.41659e-05 1.33807e-05 2.27829e-05 1.23357e-05 4.0404e-05 0.000217733 4.59164e-05 4.83535e-05 0.000149727 0.000235515 4.82803e-05 0.000116294 0.000220176 0.000632775 0.00244143 0.00113639 0.000960265 0.000178965 0.000102175 4.43155e-05 2.60079e-05 0.0001468 5.68201e-05 0.000139837 0.000139837 0.000233697 0.00110818 0.00181882 0.000711734 0.00103754 0.00427568 0.00543823 0.0177562 0.0270107 0.0306958 0.0279912 0.139292 0.145558 0.34076 1 3.758e-05 1e-05 1e-05 1e-05 1e-05 1e-05 1e-05 1.56581e-05 7.01385e-05 0.000126853 0.00071896 0.000324998 0.000109673 0.000529467 0.0017929 0.000579006 0.000250429 0.00118752 0.00486256 
4.61018e-05 5.07752e-05 7.3853e-05 7.08758e-05 0.00048525 0.000301461 0.00198191 0.00474439 0.00988062 0.0530161 0.11694 0.0345338 0.0177873 0.00424582 0.0155896 0.0670324 0.0199933 0.00299868 0.00605889 0.0124928 0.00187373 0.000582971 0.00293946 0.00199183 0.000346165 0.000484217 0.000373861 0.00015032 0.000328114 7.91279e-05 0.00019127 0.000884213 0.00173806 0.0071169 0.0171212 0.00681004 0.0190709 0.00814625 0.00180567 0.00529164 0.0137408 0.00289772 0.000704539 0.000907224 0.001242 0.000336728 0.000171842 0.000149846 0.000100327 0.00068992 0.000819888 0.00384252 0.00801095 0.0323817 0.108478 0.451188 0.312711 0.622808 0.144845 0.0442225 0.0114617 0.011105 0.0502035 0.100078 0.0539756 0.0131817 0.0104719 0.0078837 0.0166249 0.00376957 0.00233781 0.00109814 0.00187994 0.000415841 0.000144946 0.000156503 0.000636211 0.000348528 0.000155001 0.00106121 0.000934255 0.00225827 0.0122524 0.0225624 0.0996116 0.362372 0.312711 0.11456 0.0436722 0.0209 0.00566897 0.0232129 0.0760311 0.0141089 0.00616991 0.0179905 0.0269146 0.0086919 0.00242801 0.00751837 0.00302294 0.00636856 0.00278172 0.00616532 0.039135 0.0198207 0.0749782 0.362372 0.105182 0.0504755 0.0130823 0.00367713 0.0033907 0.00382307 0.00668649 0.00163295 0.000521272 0.00180449 0.0029269 0.000804569 0.00211644 0.00128206 0.000407694 0.000239326 0.000269793 0.000237907 0.000101624 3.758e-05 1 1e-05 0.00112717 0.000527186 0.00116844 0.00579917 0.00179923 0.0051823 0.00279815 0.00135418 0.00633226 0.00217167 0.00240155 0.0129417 0.00382183 0.00123424 0.00251322 0.0119176 0.00772843 
1e-05 1e-05 1e-05 1e-05 1e-05 1e-05 1e-05 1e-05 1e-05 1e-05 1e-05 1e-05 1e-05 1e-05 1e-05 1e-05 1e-05 1e-05 1e-05 1e-05 1e-05 1e-05 1e-05 1e-05 1e-05 1e-05 1e-05 1e-05 1e-05 1e-05 1e-05 1e-05 1e-05 1e-05 1e-05 1e-05 1e-05 1e-05 1e-05 1e-05 1e-05 1e-05 1e-05 1e-05 1e-05 1e-05 1e-05 1e-05 1e-05 1e-05 1e-05 1e-05 1e-05 1e-05 1e-05 1e-05 1e-05 1e-05 1e-05 1e-05 1e-05 1e-05 1e-05 1e-05 1e-05 1e-05 1e-05 1e-05 1e-05 1e-05 1e-05 1e-05 1e-05 1e-05 1e-05 1e-05 1e-05 1e-05 1e-05 1e-05 1e-05 1e-05 1e-05 1e-05 1e-05 1e-05 1e-05 1e-05 1e-05 1e-05 1e-05 1e-05 1e-05 1e-05 1e-05 1e-05 1e-05 1e-05 1e-05 1e-05 1e-05 1e-05 1e-05 1e-05 1e-05 1e-05 1e-05 1e-05 1e-05 1e-05 1e-05 1e-05 1e-05 1e-05 1e-05 1e-05 1e-05 1e-05 1e-05 1e-05 1e-05 1e-05 1e-05 1e-05 1e-05 1e-05 1e-05 1e-05 1e-05 1 1e-05 1e-05 1e-05 1e-05 1e-05 1e-05 1e-05 1e-05 1e-05 1e-05 1e-05 1e-05 1e-05 1e-05 1e-05 1e-05 1e-05 
7.22335e-05 7.22335e-05 0.000279187 0.000114427 0.000197704 0.000554206 0.00120017 0.00158224 0.00785294 0.00284649 0.00963891 0.00325357 0.0171769 0.0719603 0.0271605 0.00845573 0.0563775 0.37589 0.0745486 0.0233122 0.0719603 0.0381915 0.0108886 0.00752972 0.00486844 0.0022241 0.000666433 0.000766973 0.00124037 0.000576286 0.00139301 0.0064397 0.00490102 0.0200684 0.00688251 0.00146854 0.000484146 0.000366427 0.000449586 0.00152241 0.00193451 0.000407958 0.000415577 0.00255821 0.000474719 0.000156487 0.000484565 0.000206985 0.000153669 0.00105674 0.000451393 0.000366452 0.000763985 0.00308816 0.00124111 0.00249823 0.000401073 0.000702012 0.000526352 0.000453197 0.00011746 8.02127e-05 0.00012655 0.000205213 6.92275e-05 3.46784e-05 0.000174856 4.40931e-05 2.54275e-05 0.000112143 5.79953e-05 4.20143e-05 1.56206e-05 1e-05 1e-05 1e-05 2.78041e-05 1.33345e-05 1.47821e-05 0.000101205 8.90976e-05 0.000153931 0.000612461 0.000209557 0.00104007 0.000408456 0.000352479 0.000129129 4.92261e-05 2.68058e-05 1e-05 2.97722e-05 9.75152e-05 7.601e-05 1.60293e-05 2.30741e-05 4.04448e-05 2.0246e-05 1e-05 1.04333e-05 1.3446e-05 4.74981e-05 0.000111107 0.000246254 0.000335226 0.00179871 0.000440973 0.00156416 0.00149349 0.00842992 0.00218488 0.00306053 0.000988376 0.000531223 0.00243084 0.000593649 0.000153863 0.000163755 0.000680594 0.000198546 2.99704e-05 7.7279e-05 0.000135715 3.10716e-05 1.07643e-05 2.86201e-05 1.22252e-05 1e-05 0.00112717 1e-05 1 1e-05 1e-05 1e-05 1e-05 1e-05 1.50747e-05 3.18853e-05 0.000180716 6.1977e-05 1.51358e-05 7.61143e-05 5.33676e-05 1.72347e-05 2.1528e-05 0.000102085 6.62009e-05 
1e-05 1e-05 1e-05 1e-05 1e-05 1e-05 1e-05 1e-05 1e-05 3.18026e-05 7.01483e-05 2.79338e-05 1.067e-05 1e-05 1e-05 3.53385e-05 1.19933e-05 1e-05 1e-05 1e-05 1e-05 1e-05 1e-05 1e-05 1e-05 1e-05 1e-05 1e-05 1e-05 1e-05 1e-05 1e-05 1e-05 1e-05 1.02704e-05 1e-05 2.27343e-05 1.31054e-05 1e-05 1e-05 1e-05 1e-05 1e-05 1e-05 1e-05 1e-05 1e-05 1e-05 1e-05 1e-05 1e-05 1e-05 1e-05 3.52648e-05 6.50725e-05 0.000270653 0.00168586 0.000514707 0.000172669 5.27173e-05 1.47271e-05 5.98682e-05 0.000270653 0.000539533 0.000290989 7.10641e-05 5.64552e-05 5.13646e-05 8.96269e-05 2.03222e-05 1.26034e-05 1.81707e-05 1.0135e-05 1e-05 1e-05 1e-05 1e-05 1e-05 1e-05 1e-05 1e-05 1.47133e-05 3.11405e-05 7.18189e-05 0.000253172 0.000920999 0.000621611 0.00291327 0.00351353 0.0252242 0.00747797 0.00329533 0.00693382 0.00154384 0.00176042 0.00164068 0.000596786 0.000289994 0.000385365 0.000141212 5.67775e-05 0.000141212 3.65995e-05 5.53726e-05 0.000351484 6.55061e-05 0.000253875 0.000191037 5.54507e-05 2.86285e-05 1e-05 1e-05 1e-05 1.2635e-05 1e-05 1e-05 1e-05 2.71178e-05 1e-05 1e-05 1.90084e-05 1e-05 1e-05 1e-05 1e-05 1e-05 1e-05 1e-05 0.000527186 1e-05 1e-05 1 0.451188 0.0909071 0.0235615 0.00821688 0.00219444 0.000612497 0.000108068 0.00013069 0.000324462 0.000381933 0.00011279 6.14581e-05 0.00015912 0.000246146 6.94114e-05 
1e-05 1e-05 1e-05 1e-05 1e-05 1e-05 1e-05 1e-05 1.31365e-05 7.04862e-05 0.000155474 6.19116e-05 2.36486e-05 1e-05 1.82155e-05 7.83233e-05 2.65816e-05 1e-05 1e-05 1.45971e-05 1e-05 1e-05 1e-05 1e-05 1e-05 1e-05 1e-05 1e-05 1e-05 1e-05 1e-05 1e-05 1e-05 1e-05 2.2763e-05 1.66117e-05 5.03876e-05 2.90465e-05 1.54192e-05 1.39811e-05 1.82687e-05 1.99497e-05 1e-05 1e-05 1e-05 1e-05 1e-05 1e-05 1e-05 1e-05 1e-05 1e-05 1.93361e-05 7.81598e-05 0.000144225 0.000599866 0.00373649 0.00114078 0.000382698 0.000116841 3.26407e-05 0.00013269 0.000599866 0.0011958 0.000644938 0.000157504 0.000125126 0.000113843 0.000198646 4.50415e-05 2.79338e-05 4.02731e-05 2.24628e-05 1e-05 1e-05 1e-05 1e-05 1.27819e-05 1e-05 1e-05 1.40977e-05 3.26101e-05 6.90188e-05 0.000159177 0.000561122 0.00204127 0.00137772 0.00645688 0.00778727 0.0559061 0.016574 0.00730368 0.0153679 0.00342171 0.00390174 0.00363636 0.0013227 0.000642733 0.000854112 0.000312977 0.00012584 0.000312977 8.1118e-05 0.000122726 0.000779017 0.000145186 0.000562681 0.00042341 0.000122899 6.34514e-05 1.64454e-05 1e-05 1e-05 2.80038e-05 1e-05 1e-05 1.73623e-05 6.0103e-05 1.26748e-05 1e-05 4.21297e-05 1e-05 1e-05 1e-05 1e-05 1e-05 1e-05 1e-05 0.00116844 1e-05 1e-05 0.451188 1 0.201484 0.0522209 0.0182116 0.00486369 0.00135752 0.00023952 0.000289657 0.000719127 0.000846504 0.000249983 0.000136214 0.000352669 0.00054555 0.000153841 
1e-05 1e-05 1e-05 1e-05 1e-05 1e-05 2.37426e-05 3.13067e-05 6.5199e-05 0.000349836 0.000771647 0.000307278 0.000117372 2.80168e-05 9.04069e-05 0.000388732 0.000131929 1.97873e-05 3.56111e-05 7.24482e-05 1.08661e-05 1e-05 1.83395e-05 1.20587e-05 1e-05 1e-05 1e-05 1e-05 1e-05 1e-05 1e-05 1e-05 1.14689e-05 4.69621e-05 0.000112977 8.2447e-05 0.000250082 0.000144163 7.6528e-05 6.93909e-05 9.0671e-05 9.90141e-05 2.40739e-05 1e-05 1.4462e-05 1.15059e-05 1e-05 1e-05 1e-05 1e-05 1e-05 4.60321e-05 9.59684e-05 0.000387921 0.000715813 0.00297724 0.0185449 0.0056619 0.0018994 0.000579903 0.000162002 0.000658564 0.00297724 0.00593499 0.00320094 0.000781722 0.000621021 0.000565023 0.000985917 0.000223549 0.00013864 0.000199882 0.000111487 2.46608e-05 1e-05 1e-05 3.77295e-05 6.3439e-05 2.29885e-05 3.18688e-05 6.99694e-05 0.00016185 0.000342553 0.000790024 0.00278495 0.0101312 0.00683787 0.0320467 0.0386496 0.277472 0.0822595 0.0362494 0.0762737 0.0169826 0.0193651 0.0180479 0.00656478 0.00319 0.00423911 0.00155336 0.000624566 0.00155336 0.000402603 0.000609112 0.0038664 0.000720583 0.00279269 0.00210146 0.000609971 0.000314921 8.16217e-05 2.29419e-05 3.37929e-05 0.000138988 4.36275e-05 2.23342e-05 8.61721e-05 0.000298302 6.29071e-05 3.15631e-05 0.000209097 4.14693e-05 1e-05 2.36446e-05 2.66546e-05 1e-05 1e-05 1e-05 0.00579917 1e-05 1e-05 0.0909071 0.201484 1 0.259182 0.0903876 0.0241394 0.00673762 0.00118878 0.00143762 0.00356915 0.00420135 0.00124071 0.000676054 0.00175036 0.00270766 0.000763542 
1e-05 1e-05 1e-05 1e-05 1e-05 1e-05 1e-05 1.00476e-05 2.02284e-05 0.000108539 0.000239408 9.53349e-05 3.64155e-05 1e-05 2.80492e-05 0.000120606 4.09318e-05 1e-05 3.38609e-05 2.24775e-05 1e-05 1e-05 1.74382e-05 1.66978e-05 1e-05 1e-05 1.50162e-05 1e-05 1e-05 1e-05 1e-05 1e-05 1e-05 1.45703e-05 3.50518e-05 2.55797e-05 7.75895e-05 4.47274e-05 2.37433e-05 2.15289e-05 2.81312e-05 5.56267e-05 1.35248e-05 1e-05 1.35891e-05 1e-05 1e-05 1e-05 1e-05 1e-05 1e-05 4.31126e-05 7.21331e-05 0.000100542 0.000222085 0.000923707 0.00575365 0.00175664 0.0005893 0.000179918 5.02619e-05 0.000204323 0.000923707 0.00184136 0.00289757 0.000707632 0.000247872 0.00124982 0.000892473 0.000202361 0.000150342 0.00067967 0.000219495 4.91106e-05 1.7118e-05 1.37533e-05 5.59093e-05 0.000215715 7.81689e-05 0.000108365 9.30205e-05 0.000358009 0.000476975 0.00153863 0.000721807 0.00262582 0.00177225 0.00830591 0.0157194 0.0719157 0.317381 0.0775097 0.0236643 0.0332099 0.0747161 0.0256241 0.00827514 0.012308 0.0163557 0.00528197 0.00212374 0.00195807 0.000535239 0.00118629 0.00753009 0.00140339 0.00212958 0.000651989 0.000189247 0.000299443 7.76103e-05 2.18144e-05 6.5814e-05 0.000270688 5.70839e-05 6.55876e-05 0.000253056 0.000876004 0.000184735 6.14713e-05 0.000407231 8.07644e-05 2.57322e-05 4.60495e-05 5.19116e-05 1.49872e-05 1e-05 1e-05 0.00179923 1e-05 1e-05 0.0235615 0.0522209 0.259182 1 0.13247 0.0931368 0.0259957 0.00458666 0.00554676 0.0137709 0.0123378 0.00364352 0.00260842 0.00675341 0.00529491 0.00148705 
1e-05 1e-05 1e-05 1e-05 1e-05 1e-05 3.35146e-05 2.45868e-05 5.49937e-05 0.000274745 0.000606017 0.000178964 9.2179e-05 3.09512e-05 0.0001273 0.000547367 0.000103611 1.554e-05 5.07185e-05 0.000102013 1.53003e-05 1e-05 2.61198e-05 4.0024e-05 1e-05 1e-05 3.59933e-05 1.44719e-05 1e-05 1e-05 1e-05 1e-05 1e-05 3.68819e-05 8.8727e-05 3.52917e-05 9.88311e-05 4.22163e-05 1.68805e-05 2.74228e-05 7.12089e-05 2.18405e-05 1e-05 1e-05 1.88695e-05 1e-05 1e-05 1e-05 1e-05 1e-05 1.38645e-05 6.49781e-05 0.000135467 0.000547583 0.000562167 0.00233819 0.00409062 0.00322757 0.000750632 0.000229174 5.93977e-05 0.000145266 0.00065672 0.00130914 0.000706063 0.000172432 0.000136985 0.000430915 0.000217473 4.93104e-05 4.50898e-05 0.000193316 6.243e-05 1.39683e-05 1e-05 1e-05 1.5902e-05 6.13548e-05 2.22333e-05 4.14768e-05 0.000124015 0.000226477 0.000635901 0.00205129 0.00393118 0.014301 0.00965222 0.0452365 0.118664 0.0612047 0.0655124 0.0159992 0.0168244 0.0442754 0.0154226 0.00528921 0.00500664 0.00500664 0.00337608 0.00109028 0.000604047 0.00118467 0.00071358 0.00158156 0.0100391 0.00210206 0.00857422 0.00295902 0.000858889 0.000448521 0.000116248 3.26747e-05 9.85794e-05 0.00040545 0.000114767 0.000157211 0.000606567 0.00209975 0.000442805 0.000133113 0.000881841 0.000174892 6.16792e-05 9.97182e-05 0.000112412 3.24541e-05 1.77094e-05 1.56581e-05 0.0051823 1e-05 1e-05 0.00821688 0.0182116 0.0903876 0.13247 1 0.223246 0.0623109 0.0109941 0.0132954 0.0330083 0.0295734 0.0087334 0.00625229 0.00224496 0.00705916 0.00322014 
3.1242e-05 1e-05 1.88162e-05 1e-05 3.25135e-05 1e-05 6.16576e-05 4.16621e-05 8.7926e-05 0.000465552 0.000372326 0.000148264 5.66332e-05 4.9486e-05 0.000203532 0.000875151 0.000131259 4.01041e-05 0.000202213 0.000163102 2.44627e-05 2.27612e-05 0.000114767 0.000179282 3.11579e-05 3.59933e-05 0.000161227 6.48251e-05 2.95331e-05 1e-05 1e-05 3.34129e-05 1.25923e-05 5.15619e-05 0.000150347 3.97814e-05 0.000120667 6.95599e-05 3.69254e-05 3.89672e-05 0.000120663 6.10348e-05 1.48397e-05 1e-05 2.84713e-05 1e-05 1e-05 1e-05 1e-05 2.41091e-05 5.6441e-05 0.000257463 0.0002044 0.000564917 0.00106774 0.00143655 0.00894805 0.00273191 0.000916477 0.000279808 7.81672e-05 0.000317763 0.00143655 0.00286368 0.00267912 0.000654284 0.000382813 0.00193023 0.00082519 0.000187105 0.000201974 0.000865931 0.000279647 6.25692e-05 2.18092e-05 1.75223e-05 7.12311e-05 0.000274831 9.95908e-05 0.00018579 0.000555507 0.00101447 0.00284843 0.0091885 0.00202764 0.00737624 0.00497845 0.0233322 0.0612047 0.0408758 0.293454 0.0716662 0.0368027 0.198325 0.0690833 0.0236923 0.0224266 0.0224266 0.0151227 0.00488377 0.00270575 0.00530658 0.00319638 0.00708437 0.0449688 0.00838085 0.0228651 0.004731 0.00137322 0.00178824 0.000463479 0.000134094 0.000415226 0.00170779 0.000514083 0.000704206 0.00271704 0.00940556 0.00198348 0.000596263 0.00395009 0.000783403 0.000276283 0.000446674 0.000503536 0.000145374 7.93268e-05 7.01385e-05 0.00279815 1e-05 1.50747e-05 0.00219444 0.00486369 0.0241394 0.0931368 0.223246 1 0.279113 0.0492464 0.059555 0.147856 0.13247 0.0391201 0.0280063 0.010056 0.0316205 0.0144242 
4.94963e-05 1.46169e-05 2.98102e-05 1e-05 3.77329e-05 1.48582e-05 9.76833e-05 1.92263e-05 6.94522e-05 0.000214843 0.000293579 8.66977e-05 4.46553e-05 3.90887e-05 0.000160769 0.000691276 0.00010368 8.4826e-05 0.000427711 0.000220269 3.30369e-05 5.71296e-05 0.00028806 0.000284035 4.9363e-05 5.70237e-05 0.00025543 0.000102701 4.6789e-05 1e-05 1.14508e-05 5.29356e-05 1.1295e-05 3.69065e-05 6.93822e-05 1.70967e-05 3.36797e-05 1.94151e-05 1.03064e-05 1.79826e-05 5.56835e-05 1.70356e-05 1e-05 1e-05 1.45475e-05 1e-05 1e-05 1e-05 1e-05 2.72331e-05 6.37543e-05 0.000298794 0.000104439 0.00042216 0.000492743 0.00061099 0.00249752 0.000843393 0.000255801 7.80981e-05 2.18175e-05 8.86917e-05 0.000400959 0.000799291 0.000747777 0.000182619 0.000106848 0.000538752 0.000230321 5.22236e-05 7.26958e-05 0.000241693 7.8053e-05 1.74639e-05 1e-05 1e-05 1.98815e-05 7.67088e-05 2.77971e-05 8.57383e-05 0.000256356 0.00046816 0.0013145 0.00424031 0.00303076 0.00224117 0.00138955 0.00651233 0.017083 0.011409 0.0819069 0.020003 0.0102721 0.0553552 0.019282 0.00661284 0.00625955 0.00625955 0.00422094 0.00136312 0.000755209 0.00148114 0.00147507 0.0032693 0.0207522 0.0177267 0.018061 0.00373699 0.0010847 0.00378239 0.00148766 0.00048043 0.00148766 0.00611865 0.00129033 0.00111566 0.00430457 0.0149011 0.00314241 0.0010784 0.00714413 0.00141686 0.000437712 0.000807855 0.000910695 0.000262923 0.000143471 0.000126853 0.00135418 1e-05 3.18853e-05 0.000612497 0.00135752 0.00673762 0.0259957 0.0623109 0.279113 1 0.176439 0.213372 0.342953 0.104637 0.0521047 0.0649607 0.0158664 0.0138613 0.0260876 
0.000280529 8.28438e-05 0.000168955 3.12362e-05 0.000213858 8.42117e-05 0.000553637 8.82706e-05 0.000324765 0.000533834 0.0013728 0.000405406 0.000208812 0.000182782 0.00075177 0.00323247 0.000484819 0.000480767 0.00242413 0.00124842 0.000187242 0.000323792 0.00163263 0.00160982 0.000279774 0.000323192 0.00144769 0.000582079 0.000265185 3.69381e-05 6.48997e-05 0.000300022 6.40164e-05 0.000172578 0.000172398 7.99458e-05 0.000120762 5.15842e-05 1.74791e-05 4.46824e-05 0.00013836 3.53938e-05 1e-05 2.4316e-05 8.24506e-05 1.69023e-05 1e-05 1e-05 2.2445e-05 0.000154348 0.000361339 0.00169347 0.000591926 0.00239267 0.00122435 0.00285704 0.00423567 0.00394378 0.000917199 0.000280028 7.25782e-05 0.000150417 0.000680007 0.00135556 0.0007311 0.000178547 0.000221991 0.00111933 0.000225185 5.10589e-05 0.000191462 0.00058643 0.000189384 4.23734e-05 1.47697e-05 1.28173e-05 5.21043e-05 0.000186122 6.74454e-05 0.000225812 0.000675174 0.00123301 0.0054954 0.0105362 0.0171774 0.00556878 0.00303693 0.00622119 0.0061024 0.00300295 0.0144516 0.00352931 0.00910468 0.0490641 0.0103468 0.00354848 0.00622119 0.00716131 0.00226498 0.000731459 0.000917375 0.00326379 0.00388494 0.00861047 0.0515643 0.100469 0.0844547 0.0174745 0.00507216 0.0214374 0.00843159 0.00272292 0.00843159 0.0346785 0.00731315 0.00632323 0.0243969 0.0844547 0.0178102 0.00611204 0.0404906 0.00803033 0.00248081 0.00457866 0.00516153 0.00149017 0.000813146 0.00071896 0.00633226 1e-05 0.000180716 0.000108068 0.00023952 0.00118878 0.00458666 0.0109941 0.0492464 0.176439 1 0.342953 0.0837547 0.198325 0.295313 0.0953692 0.0224513 0.0361089 0.147856 
0.000144765 4.27509e-05 8.71879e-05 1.58045e-05 0.000104909 4.34569e-05 0.000285701 4.55514e-05 0.000111379 0.00018308 0.000470807 0.000139035 7.16127e-05 6.26857e-05 0.000257822 0.00110859 0.00016627 0.000164881 0.000831363 0.000428148 8.69257e-05 0.000111046 0.000559916 0.000830734 0.000144375 0.000166781 0.000747072 0.000300378 0.000136847 1.90617e-05 3.3491e-05 0.000154824 3.30352e-05 5.91862e-05 5.91245e-05 2.74177e-05 4.14157e-05 1.7691e-05 1e-05 1.5324e-05 4.7451e-05 1.59994e-05 1e-05 1.19282e-05 3.31462e-05 1e-05 1e-05 1e-05 1.10105e-05 7.57158e-05 0.000177256 0.000830734 0.000237962 0.000830734 0.000419894 0.000979832 0.00145264 0.00135253 0.000314556 9.60366e-05 2.48909e-05 5.1586e-05 0.000233211 0.000464894 0.000250733 6.12331e-05 0.000100349 0.000505981 9.35975e-05 2.12225e-05 8.65482e-05 0.00026509 8.56089e-05 1.91545e-05 1e-05 1e-05 2.35532e-05 8.41345e-05 3.0488e-05 0.000102076 0.000305205 0.000557369 0.00188467 0.00361341 0.00589103 0.00190983 0.00104153 0.00213358 0.00364504 0.00243436 0.0174766 0.00426808 0.00312248 0.0168267 0.00411425 0.001411 0.00213358 0.0032372 0.000900631 0.000290852 0.00041469 0.00147536 0.00175615 0.00389228 0.0176841 0.0344563 0.028964 0.00599293 0.00173951 0.00735202 0.00289164 0.000933835 0.00289164 0.0118931 0.00250807 0.00326306 0.0125898 0.0435822 0.0091908 0.00276289 0.0183034 0.00363003 0.00128021 0.00206974 0.00233322 0.000673614 0.000367574 0.000324998 0.00217167 1e-05 6.1977e-05 0.00013069 0.000289657 0.00143762 0.00554676 0.0132954 0.059555 0.213372 0.342953 1 0.244216 0.0680164 0.181269 0.0585397 0.0137811 0.0163226 0.0668369 
4.88519e-05 1.44266e-05 2.94221e-05 1e-05 3.54021e-05 1.46648e-05 9.64115e-05 3.40965e-05 0.000123169 0.00038101 0.000520643 0.000153753 7.91932e-05 6.93212e-05 0.000285113 0.00122593 0.00018387 4.02665e-05 0.000203032 0.000228477 3.4268e-05 3.55908e-05 0.000179456 0.000280337 4.87204e-05 5.62813e-05 0.000252104 0.000101364 4.61798e-05 1e-05 1.13018e-05 5.22465e-05 1.59843e-05 6.54512e-05 0.000123045 3.03199e-05 5.30717e-05 2.40953e-05 1.24753e-05 3.18909e-05 9.87509e-05 2.40953e-05 1e-05 1e-05 2.3301e-05 1e-05 1e-05 1e-05 1e-05 2.55508e-05 5.9816e-05 0.000280337 0.000167282 0.000462331 0.000873848 0.00108355 0.0030231 0.0014957 0.000347853 0.000106202 2.75257e-05 0.000107356 0.000485337 0.000967496 0.000521804 0.000127433 0.000151127 0.000762013 0.00016072 3.6442e-05 0.000128921 0.000394874 0.000127522 2.85322e-05 1e-05 1e-05 3.50846e-05 0.000125326 4.54145e-05 0.000152051 0.00045463 0.00083025 0.00233117 0.00751992 0.00151514 0.00397457 0.00144027 0.00444021 0.00904949 0.00604374 0.043389 0.0105963 0.00851898 0.0459078 0.0102144 0.00350306 0.00519123 0.00519123 0.00223598 0.000722095 0.000626318 0.00222192 0.00261594 0.00579788 0.0368027 0.00841479 0.0320299 0.0066273 0.00192365 0.00179548 0.000706185 0.000228058 0.000706185 0.00290449 0.000803851 0.00110114 0.00424852 0.0147071 0.0031015 0.000932354 0.0061766 0.00122498 0.000432014 0.000698447 0.000787359 0.000227315 0.00012404 0.000109673 0.00240155 1e-05 1.51358e-05 0.000324462 0.000719127 0.00356915 0.0137709 0.0330083 0.147856 0.342953 0.0837547 0.244216 1 0.185567 0.0611705 0.189416 0.0462641 0.0245821 0.0225545 
0.000235842 6.96472e-05 0.000142041 2.57477e-05 0.00017091 7.07972e-05 0.000465445 0.000183742 0.000663743 0.00205322 0.00280569 0.000828555 0.000426763 0.000373564 0.00153644 0.00660641 0.000990856 0.000202491 0.001021 0.00123124 0.000184666 0.000171822 0.000866361 0.00135338 0.000235207 0.000271709 0.00121708 0.000489356 0.000222942 3.1054e-05 5.45615e-05 0.00025223 8.61373e-05 0.000352709 0.000663074 0.000163391 0.000285997 0.000129847 6.72278e-05 0.000171857 0.000532157 0.000129847 3.15703e-05 4.49615e-05 0.000125567 2.5741e-05 1.08074e-05 1.51495e-05 1.79375e-05 0.000123351 0.000288774 0.00135338 0.000901463 0.00249145 0.00470906 0.00583912 0.0162911 0.00806016 0.00187454 0.000572312 0.000148333 0.00057853 0.00261543 0.00521373 0.00281194 0.000686722 0.000814404 0.0041064 0.000866101 0.000196382 0.000694741 0.00212793 0.000687201 0.000153757 5.35936e-05 4.6509e-05 0.000189067 0.000675366 0.000244734 0.000819386 0.00244995 0.00447412 0.0125624 0.040524 0.00816492 0.0214185 0.00776147 0.0239278 0.0124719 0.0151415 0.0388739 0.014016 0.0459078 0.247392 0.052171 0.0178922 0.0279749 0.0279749 0.0114205 0.00368817 0.00337515 0.0119736 0.014097 0.0312441 0.198325 0.042316 0.172606 0.0357137 0.0103663 0.00902906 0.00240459 0.000776547 0.00240459 0.00988993 0.00388075 0.00531597 0.0205106 0.0710014 0.0149731 0.00450112 0.0298187 0.00591381 0.00208563 0.00337189 0.00380113 0.00109741 0.000598829 0.000529467 0.0129417 1e-05 7.61143e-05 0.000381933 0.000846504 0.00420135 0.0123378 0.0295734 0.13247 0.104637 0.198325 0.0680164 0.185567 1 0.295313 0.0953692 0.0759115 0.13247 0.108886 
0.000798619 0.000235842 0.000480986 8.71879e-05 0.000578744 0.000239736 0.00157611 0.000251291 0.000280493 0.000753832 0.000828555 0.000244683 0.000126028 0.000110318 0.000453731 0.00195096 0.000292612 0.000141977 0.000715876 0.000997564 0.000479539 0.000581829 0.00293371 0.00458287 0.000796469 0.000920072 0.00412134 0.00165708 0.000754936 0.000105157 0.000184758 0.000854112 0.000182244 0.000104159 0.000243445 5.19443e-05 0.000105003 8.82631e-05 2.46824e-05 6.30964e-05 0.000195379 8.82631e-05 2.14599e-05 6.5804e-05 0.000182856 3.74853e-05 1.57382e-05 2.31993e-05 6.07408e-05 0.000417698 0.000977857 0.00458287 0.00131275 0.00458287 0.00172891 0.00172437 0.00598123 0.00238027 0.000612609 0.000187035 5.225e-05 0.000212405 0.000960244 0.0019142 0.00103239 0.000252127 0.00055359 0.00279132 0.000516345 0.000117077 0.000477457 0.00146241 0.000472275 0.000105668 3.68319e-05 3.1963e-05 0.000129935 0.000464141 0.000168192 0.000563118 0.00168371 0.00307481 0.00963725 0.0148782 0.00507269 0.00786372 0.00284959 0.00878499 0.0036831 0.00447149 0.0114799 0.00413911 0.0135571 0.0730579 0.0154068 0.0052838 0.00878499 0.0178585 0.00366097 0.00153706 0.0022877 0.00813907 0.00968807 0.0214723 0.0728144 0.0296699 0.0509726 0.0105467 0.0030613 0.00633073 0.00814254 0.00262958 0.00814254 0.0334897 0.0131412 0.0180012 0.0694538 0.240428 0.0507025 0.0152419 0.100973 0.0200256 0.00706245 0.011418 0.0128715 0.00371609 0.00202778 0.0017929 0.00382183 1e-05 5.33676e-05 0.00011279 0.000249983 0.00124071 0.00364352 0.0087334 0.0391201 0.0521047 0.295313 0.181269 0.0611705 0.295313 1 0.322943 0.0760254 0.0900463 0.368716 
0.000257908 7.61636e-05 0.000155331 2.81567e-05 0.000186901 7.74212e-05 0.000508994 8.11528e-05 9.05834e-05 0.000243445 0.000267576 7.90186e-05 4.07e-05 3.56265e-05 0.000146529 0.000630048 9.44971e-05 4.58503e-05 0.000231187 0.000322157 0.000154864 0.000187898 0.000947421 0.00148001 0.000257214 0.000297131 0.00133096 0.000535142 0.000243801 3.39596e-05 5.96665e-05 0.00027583 5.88543e-05 3.36376e-05 7.86188e-05 1.67751e-05 3.39099e-05 4.8662e-05 1e-05 2.03766e-05 6.30964e-05 4.8662e-05 1.18315e-05 2.12509e-05 5.90522e-05 1.21056e-05 1e-05 1e-05 1.96158e-05 0.000134893 0.000315792 0.00148001 0.000423945 0.00148001 0.000558341 0.000556872 0.0019316 0.000768691 0.000197838 6.04015e-05 1.68738e-05 6.85948e-05 0.000310104 0.000618177 0.000825203 0.000201528 0.00030521 0.00153894 0.000284676 6.4548e-05 0.00016103 0.000556337 0.000179665 4.0199e-05 1.40118e-05 1.12576e-05 4.5764e-05 0.000176571 6.39844e-05 0.000181855 0.000543743 0.000992989 0.00311228 0.00480482 0.00163819 0.00253954 0.000920256 0.00283705 0.00171412 0.00144404 0.00821856 0.0020071 0.00437819 0.0235935 0.0212785 0.00729754 0.00465311 0.0144085 0.00465798 0.00150426 0.00173837 0.00448731 0.00312869 0.00693434 0.0235149 0.00958169 0.0164612 0.00340599 0.000988626 0.00204447 0.00262958 0.000849204 0.00262958 0.0108153 0.00424384 0.00581335 0.0224296 0.0776446 0.016374 0.00492226 0.0326087 0.00646713 0.00228077 0.00368737 0.00415678 0.00120009 0.000654857 0.000579006 0.00123424 1e-05 1.72347e-05 6.14581e-05 0.000136214 0.000676054 0.00260842 0.00625229 0.0280063 0.0649607 0.0953692 0.0585397 0.189416 0.0953692 0.322943 1 0.235414 0.0496451 0.119074 
6.07153e-05 1.793e-05 3.65671e-05 1.08802e-05 7.44912e-05 1.82261e-05 0.000119824 5.94971e-05 0.000123908 0.000664849 0.000293896 8.74073e-05 4.47034e-05 2.83578e-05 0.000116634 0.000501502 7.52173e-05 5.72721e-05 0.000288778 0.000148719 3.64572e-05 4.42338e-05 0.000223036 0.000348415 6.05518e-05 6.99488e-05 0.000313326 0.00012598 5.73943e-05 1e-05 1.40463e-05 6.49342e-05 1.79828e-05 7.36349e-05 0.000214708 4.58128e-05 9.26081e-05 0.000206708 3.5341e-05 5.56485e-05 0.000172317 0.000206708 5.02581e-05 1.14732e-05 6.18276e-05 2.40204e-05 1e-05 1e-05 1e-05 5.37627e-05 0.000125862 0.00058987 0.000377289 0.000806751 0.00152483 0.00113394 0.0052752 0.00161056 0.000540296 0.000164957 4.60824e-05 0.000187333 0.000846896 0.00168825 0.00350532 0.000856056 0.00129648 0.00653714 0.00120925 0.000274189 0.000684028 0.00236323 0.000763188 0.000170759 5.95197e-05 4.78204e-05 0.000194398 0.000750044 0.000271795 0.000376787 0.000858595 0.00187255 0.00406781 0.013122 0.00264387 0.00693548 0.00251322 0.00774801 0.00295367 0.00296393 0.0212785 0.00553214 0.00733493 0.0336229 0.0903876 0.0309987 0.0197656 0.0612047 0.0197863 0.00638985 0.00738429 0.0190613 0.00494035 0.0101171 0.0642193 0.0119686 0.0131027 0.00271108 0.000786922 0.00255376 0.000661888 0.000199915 0.00061904 0.00254607 0.000999062 0.00136855 0.00528025 0.0182786 0.00385468 0.00212895 0.0141037 0.00279713 0.000536926 0.00159484 0.00179787 0.000519055 0.000283235 0.000250429 0.00251322 1e-05 2.1528e-05 0.00015912 0.000352669 0.00175036 0.00675341 0.00224496 0.010056 0.0158664 0.0224513 0.0137811 0.0462641 0.0759115 0.0760254 0.235414 1 0.210884 0.0515013 
0.000284098 8.38978e-05 0.000104246 5.15933e-05 0.000353233 7.20069e-05 0.000425461 0.000282132 0.000587565 0.00315267 0.00139364 0.00041448 0.000211981 8.71977e-05 0.000358638 0.00154208 0.000238271 0.000271581 0.00136937 0.000705219 0.000105772 0.000139863 0.000705219 0.000993265 0.000172622 0.000199411 0.000893234 0.000359146 0.000181535 2.52864e-05 4.00434e-05 0.000185115 8.52735e-05 0.000349172 0.00101813 0.000217241 0.000439142 0.000980196 0.000167585 0.000263882 0.000817115 0.000980196 0.000238321 5.44051e-05 0.000293183 0.000113903 3.67842e-05 3.53723e-05 3.70728e-05 0.000254939 0.000596829 0.00279713 0.00178908 0.00382556 0.00723066 0.00537706 0.0250147 0.00763719 0.00256205 0.000782216 0.00021852 0.00088832 0.00401593 0.00800556 0.00551252 0.00134625 0.00614784 0.0309987 0.00573421 0.00130019 0.00324362 0.00813073 0.00262576 0.000587498 0.000204779 0.000217142 0.000882717 0.00258054 0.000935116 0.00136168 0.0040714 0.00887952 0.0192893 0.0622236 0.012537 0.0328876 0.0119176 0.0367406 0.0140061 0.00975833 0.0166831 0.00903297 0.0295864 0.159438 0.0336229 0.0206838 0.0640479 0.198325 0.0406565 0.0170696 0.0254058 0.0903876 0.0234268 0.0479746 0.304524 0.0567543 0.0324022 0.00680477 0.00214543 0.0121098 0.00313863 0.000882196 0.00266158 0.0109469 0.00284814 0.00390146 0.015053 0.0521089 0.0109889 0.0100953 0.066879 0.0132638 0.00251238 0.00756265 0.00852537 0.00246133 0.00134308 0.00118752 0.0119176 1e-05 0.000102085 0.000246146 0.00054555 0.00270766 0.00529491 0.00705916 0.0316205 0.0138613 0.0361089 0.0163226 0.0245821 0.13247 0.0900463 0.0496451 0.210884 1 0.244216 
0.00116331 0.000343539 0.000426859 0.000211261 0.00144639 0.000294849 0.00174215 0.000456994 0.00038103 0.00204448 0.000903761 0.000268786 0.000137468 5.65469e-05 0.000232573 0.00100002 0.000154517 0.000176118 0.000888023 0.000885306 0.000425576 0.000516355 0.00260357 0.00406715 0.00070684 0.000816534 0.00365756 0.00147061 0.000743339 0.000103541 0.000163967 0.000757997 0.000225084 0.000226435 0.000660251 0.000140879 0.00028478 0.00023938 6.69416e-05 0.000171125 0.000529892 0.00023938 5.82018e-05 0.000164457 0.000456994 9.36832e-05 3.93329e-05 5.79795e-05 0.000151803 0.00104391 0.00244386 0.0114535 0.00328083 0.00464378 0.00468902 0.00348698 0.0162218 0.00495264 0.00166147 0.00050726 0.000141708 0.000576067 0.00260429 0.00519153 0.00279997 0.000683798 0.0015014 0.00757039 0.00140039 0.000317527 0.00129492 0.00396622 0.00128086 0.000286585 9.98923e-05 8.66873e-05 0.000352398 0.0012588 0.000456155 0.00152724 0.00456642 0.00833925 0.0234149 0.0403514 0.00813016 0.0213273 0.00772843 0.0238259 0.00908284 0.00275178 0.00468537 0.00253687 0.0083092 0.0447773 0.00944283 0.00769442 0.0238259 0.0484343 0.00992898 0.00416868 0.00620451 0.0220741 0.0262752 0.0582355 0.197481 0.0368046 0.0210125 0.00441283 0.00139129 0.00785308 0.00722625 0.00233367 0.00722625 0.029721 0.0116624 0.0159755 0.061638 0.213372 0.0449968 0.0413377 0.273852 0.0543118 0.0102875 0.030967 0.0349091 0.0100785 0.00549957 0.00486256 0.00772843 1e-05 6.62009e-05 6.94114e-05 0.000153841 0.000763542 0.00148705 0.00322014 0.0144242 0.0260876 0.147856 0.0668369 0.0225545 0.108886 0.368716 0.119074 0.0515013 0.244216 1 
