# Supplementary material for: Mapping allosteric communications within individual proteins
Source: Nat Commun. 2020 Jul 31;11:3862. doi: 10.1038/s41467-020-17618-2 (PMC7395124; doi:10.1038/s41467-020-17618-2)
Supplement: Supplementary file 8 — Supplementary Data 5 [file 41467_2020_17618_MOESM8_ESM.zip › CheY-correlation-comparison/ohm-correlation.txt]

1 0.3 0.081 0.068 0.062 0.028 0.036 0.025 0.016 0.017 0.01 0.001 0.006 0.004 0.004 0.008 0.01 0.004 0.009 0.014 0.01 0.013 0.022 0.033 0.019 0.024 0.044 0.044 0.097 0.025 0.025 0.017 0.013 0.013 0.016 0.006 0.008 0.008 0.009 0.007 0.01 0.008 0.007 0.011 0.017 0.01 0.008 0.011 0.012 0.025 0.03 0.045 0.028 0.021 0.017 0.009 0.008 0.007 0.004 0.001 0.004 0.005 0.006 0.006 0.008 0.004 0.006 0.009 0.006 0.007 0.009 0.01 0.005 0.006 0.003 0.002 0.008 0.006 0.001 0.018 0.024 0.017 0.018 0.014 0.007 0.011 0.007 0.008 0.004 0.006 0.005 0.004 0.009 0.012 0.006 0.005 0.009 0.008 0.004 0.008 0.007 0.013 0.013 0.012 0.012 0.016 0.008 0.01 0.008 0.012 0.014 0.015 0.013 0.017 0.028 0.031 0.012 0.018 0.041 0.035 0.018 0.041 0.113 0.031 0.015 0.019 0.01 0.007 0.01 0 0 0 0.001 0.002 0.003 0.007 0.007 0.007 0.008 0.009 0.005 0.014 0.011 0.004 0.005 0.005 0.011 
0.318 1 0.19 0.217 0.155 0.061 0.059 0.031 0.014 0.02 0.012 0.008 0.004 0 0.003 0.012 0.01 0.006 0.01 0.017 0.015 0.018 0.025 0.041 0.028 0.033 0.072 0.083 0.121 0.028 0.042 0.029 0.02 0.011 0.019 0.016 0.016 0.015 0.011 0.017 0.021 0.018 0.008 0.02 0.019 0.011 0.01 0.015 0.015 0.041 0.066 0.048 0.027 0.022 0.022 0.016 0.012 0.013 0.014 0.006 0.007 0.012 0.013 0.007 0.013 0.009 0.018 0.019 0.013 0.019 0.017 0.019 0.011 0.013 0.006 0.008 0.014 0.013 0.01 0.023 0.029 0.02 0.021 0.013 0.017 0.015 0.011 0.01 0.003 0.006 0.006 0.007 0.012 0.009 0.007 0.008 0.013 0.015 0.012 0.011 0.016 0.018 0.021 0.016 0.02 0.01 0.005 0.012 0.005 0.013 0.009 0.01 0.007 0.007 0.022 0.029 0.013 0.019 0.037 0.023 0.019 0.029 0.066 0.021 0.017 0.032 0.02 0.01 0.014 0 0.002 0 0.001 0.002 0.002 0.002 0.006 0.008 0.009 0.009 0.005 0.013 0.014 0.008 0.003 0.013 0.017 
0.086 0.179 1 0.218 0.13 0.06 0.087 0.042 0.029 0.036 0.024 0.011 0.011 0.013 0.01 0.024 0.021 0.015 0.025 0.04 0.028 0.029 0.052 0.098 0.069 0.104 0.251 0.339 0.31 0.07 0.058 0.051 0.045 0.031 0.031 0.018 0.027 0.022 0.016 0.022 0.03 0.019 0.01 0.02 0.025 0.011 0.01 0.013 0.018 0.05 0.072 0.066 0.039 0.041 0.03 0.029 0.028 0.019 0.023 0.014 0.016 0.015 0.023 0.026 0.017 0.02 0.02 0.018 0.013 0.017 0.022 0.022 0.011 0.011 0.005 0.005 0.018 0.016 0.012 0.034 0.038 0.022 0.033 0.029 0.022 0.028 0.027 0.022 0.012 0.013 0.009 0.009 0.023 0.021 0.008 0.012 0.016 0.016 0.005 0.009 0.007 0.017 0.028 0.027 0.025 0.025 0.011 0.026 0.017 0.026 0.023 0.029 0.023 0.031 0.05 0.068 0.025 0.034 0.066 0.046 0.021 0.04 0.068 0.027 0.012 0.019 0.01 0.001 0.027 0 0.006 0 0.001 0.006 0.008 0.005 0.01 0.003 0.006 0.007 0.006 0.015 0.015 0.007 0.002 0.018 0.02 
0.061 0.211 0.207 1 0.194 0.085 0.076 0.029 0.019 0.016 0.009 0.002 0.004 0.006 0.007 0.011 0.011 0.008 0.015 0.014 0.014 0.012 0.017 0.029 0.027 0.025 0.065 0.081 0.079 0.041 0.11 0.042 0.038 0.018 0.016 0.01 0.012 0.008 0.005 0.014 0.017 0.014 0.005 0.011 0.033 0.01 0.009 0.017 0.027 0.055 0.078 0.056 0.041 0.026 0.015 0.011 0.008 0.004 0.009 0.005 0.005 0.008 0.006 0.009 0.008 0.006 0.009 0.015 0.01 0.012 0.012 0.018 0.01 0.008 0.005 0.003 0.011 0.008 0.007 0.03 0.033 0.022 0.026 0.009 0.014 0.008 0.005 0.006 0.005 0.003 0.004 0.002 0.001 0.003 0.004 0.003 0.006 0.006 0.007 0.011 0.011 0.013 0.014 0.013 0.01 0.009 0.006 0.006 0.004 0.009 0.008 0.008 0.01 0.011 0.018 0.028 0.012 0.016 0.034 0.023 0.01 0.027 0.021 0.011 0.008 0.014 0.009 0.003 0.009 0 0.001 0 0 0.002 0 0.002 0.003 0.004 0.007 0.003 0.003 0.006 0.009 0.002 0.002 0.008 0.009 
0.059 0.156 0.144 0.176 1 0.281 0.258 0.139 0.073 0.069 0.046 0.027 0.022 0.023 0.017 0.051 0.052 0.025 0.036 0.051 0.043 0.029 0.046 0.086 0.041 0.042 0.068 0.071 0.108 0.053 0.133 0.106 0.118 0.079 0.078 0.039 0.04 0.033 0.036 0.053 0.073 0.051 0.024 0.062 0.099 0.042 0.047 0.06 0.079 0.24 0.383 0.23 0.105 0.099 0.065 0.055 0.055 0.049 0.04 0.022 0.025 0.027 0.041 0.045 0.036 0.031 0.053 0.051 0.036 0.039 0.052 0.055 0.027 0.031 0.009 0.015 0.036 0.035 0.027 0.077 0.122 0.076 0.065 0.049 0.053 0.054 0.046 0.032 0.019 0.026 0.017 0.014 0.029 0.026 0.023 0.033 0.033 0.024 0.028 0.031 0.039 0.043 0.07 0.057 0.042 0.035 0.034 0.058 0.022 0.041 0.014 0.024 0.02 0.026 0.042 0.049 0.028 0.038 0.061 0.049 0.042 0.087 0.083 0.027 0.037 0.047 0.019 0.01 0.06 0 0.009 0 0 0.007 0.007 0.009 0.014 0.013 0.028 0.022 0.018 0.033 0.028 0.017 0.013 0.03 0.032 
0.03 0.052 0.058 0.087 0.261 1 0.254 0.164 0.092 0.088 0.058 0.029 0.024 0.034 0.021 0.054 0.072 0.036 0.039 0.062 0.045 0.025 0.039 0.098 0.042 0.025 0.037 0.04 0.077 0.115 0.362 0.171 0.21 0.103 0.095 0.057 0.075 0.061 0.047 0.078 0.099 0.071 0.054 0.118 0.143 0.062 0.088 0.114 0.211 0.337 0.293 0.14 0.099 0.07 0.063 0.052 0.045 0.04 0.043 0.028 0.032 0.043 0.039 0.048 0.04 0.04 0.06 0.056 0.042 0.043 0.056 0.057 0.033 0.033 0.01 0.019 0.041 0.029 0.023 0.089 0.091 0.067 0.064 0.042 0.03 0.04 0.024 0.024 0.015 0.01 0.007 0.012 0.022 0.023 0.023 0.027 0.035 0.033 0.028 0.041 0.033 0.042 0.054 0.043 0.041 0.028 0.024 0.038 0.018 0.032 0.017 0.016 0.014 0.022 0.034 0.033 0.025 0.027 0.055 0.034 0.024 0.051 0.064 0.023 0.017 0.029 0.02 0.013 0.05 0 0.012 0.001 0.003 0.006 0.002 0.005 0.012 0.012 0.023 0.01 0.013 0.026 0.022 0.008 0.013 0.025 0.025 
0.047 0.061 0.087 0.077 0.261 0.251 1 0.248 0.135 0.125 0.074 0.031 0.031 0.032 0.03 0.085 0.094 0.04 0.055 0.102 0.098 0.047 0.1 0.234 0.063 0.053 0.087 0.084 0.181 0.088 0.188 0.289 0.211 0.134 0.131 0.063 0.083 0.077 0.065 0.094 0.126 0.078 0.039 0.101 0.141 0.059 0.06 0.081 0.093 0.231 0.211 0.251 0.137 0.149 0.09 0.075 0.075 0.065 0.073 0.039 0.036 0.047 0.06 0.065 0.054 0.051 0.074 0.089 0.052 0.068 0.073 0.083 0.049 0.035 0.017 0.019 0.047 0.048 0.025 0.103 0.118 0.097 0.094 0.071 0.069 0.068 0.048 0.055 0.025 0.025 0.021 0.021 0.042 0.042 0.029 0.038 0.054 0.035 0.033 0.05 0.051 0.073 0.076 0.072 0.064 0.047 0.036 0.064 0.023 0.057 0.033 0.054 0.037 0.045 0.08 0.072 0.046 0.061 0.127 0.094 0.049 0.104 0.174 0.059 0.044 0.063 0.034 0.021 0.07 0 0.014 0.001 0.001 0.01 0.011 0.01 0.02 0.019 0.034 0.021 0.018 0.04 0.037 0.022 0.015 0.037 0.054 
0.018 0.019 0.032 0.033 0.122 0.154 0.26 1 0.322 0.343 0.191 0.109 0.082 0.075 0.073 0.169 0.215 0.073 0.084 0.174 0.097 0.046 0.07 0.12 0.039 0.031 0.038 0.037 0.062 0.049 0.089 0.151 0.267 0.3 0.345 0.169 0.225 0.184 0.146 0.223 0.376 0.197 0.105 0.234 0.355 0.127 0.122 0.125 0.103 0.291 0.165 0.177 0.266 0.193 0.2 0.175 0.132 0.111 0.15 0.083 0.102 0.127 0.123 0.129 0.101 0.103 0.182 0.131 0.095 0.125 0.15 0.124 0.073 0.061 0.021 0.032 0.087 0.078 0.045 0.147 0.133 0.152 0.123 0.103 0.115 0.125 0.083 0.092 0.044 0.046 0.041 0.046 0.077 0.07 0.061 0.064 0.09 0.096 0.061 0.09 0.101 0.111 0.109 0.107 0.116 0.075 0.062 0.117 0.041 0.064 0.03 0.037 0.028 0.046 0.074 0.049 0.031 0.05 0.085 0.059 0.041 0.09 0.081 0.03 0.028 0.036 0.023 0.008 0.135 0 0.031 0.003 0.004 0.019 0.02 0.02 0.036 0.029 0.045 0.038 0.028 0.061 0.06 0.037 0.033 0.08 0.065 
0.015 0.026 0.028 0.024 0.076 0.095 0.145 0.324 1 0.328 0.217 0.098 0.092 0.109 0.102 0.272 0.307 0.11 0.166 0.33 0.131 0.085 0.11 0.131 0.042 0.037 0.053 0.033 0.055 0.031 0.072 0.167 0.171 0.3 0.274 0.124 0.158 0.133 0.116 0.172 0.232 0.139 0.073 0.123 0.161 0.081 0.077 0.058 0.046 0.144 0.096 0.114 0.138 0.198 0.224 0.185 0.138 0.12 0.125 0.073 0.073 0.1 0.101 0.113 0.069 0.073 0.131 0.089 0.055 0.089 0.102 0.077 0.045 0.043 0.018 0.023 0.059 0.047 0.022 0.075 0.076 0.087 0.094 0.098 0.119 0.138 0.107 0.089 0.048 0.036 0.025 0.027 0.068 0.054 0.037 0.051 0.063 0.051 0.035 0.061 0.058 0.07 0.082 0.083 0.086 0.067 0.053 0.148 0.06 0.093 0.041 0.046 0.031 0.043 0.082 0.053 0.039 0.057 0.076 0.047 0.037 0.079 0.066 0.023 0.021 0.03 0.015 0.009 0.156 0 0.038 0.002 0.002 0.013 0.014 0.016 0.032 0.026 0.049 0.028 0.029 0.049 0.05 0.029 0.024 0.052 0.066 
0.01 0.01 0.025 0.018 0.068 0.075 0.12 0.306 0.329 1 0.449 0.202 0.128 0.098 0.104 0.293 0.244 0.097 0.114 0.155 0.1 0.066 0.076 0.074 0.028 0.022 0.034 0.023 0.042 0.034 0.05 0.093 0.156 0.27 0.476 0.256 0.354 0.259 0.19 0.314 0.44 0.208 0.131 0.142 0.176 0.069 0.068 0.06 0.053 0.142 0.096 0.116 0.167 0.265 0.514 0.364 0.265 0.225 0.278 0.164 0.143 0.17 0.192 0.236 0.139 0.127 0.234 0.157 0.093 0.14 0.144 0.129 0.06 0.067 0.024 0.041 0.105 0.075 0.049 0.105 0.104 0.141 0.156 0.171 0.19 0.221 0.171 0.118 0.059 0.059 0.061 0.049 0.103 0.098 0.071 0.085 0.121 0.083 0.067 0.105 0.098 0.134 0.109 0.125 0.146 0.113 0.089 0.239 0.09 0.104 0.049 0.045 0.034 0.051 0.068 0.053 0.037 0.064 0.086 0.043 0.036 0.064 0.049 0.027 0.02 0.027 0.021 0.009 0.278 0 0.038 0.003 0.007 0.024 0.025 0.023 0.055 0.044 0.066 0.046 0.04 0.085 0.065 0.04 0.03 0.092 0.079 
0.017 0.014 0.02 0.011 0.062 0.068 0.099 0.182 0.231 0.468 1 0.369 0.237 0.162 0.151 0.394 0.311 0.1 0.117 0.182 0.1 0.062 0.076 0.093 0.04 0.032 0.038 0.027 0.041 0.025 0.043 0.077 0.093 0.217 0.297 0.211 0.233 0.174 0.127 0.205 0.264 0.152 0.089 0.097 0.131 0.06 0.041 0.037 0.031 0.107 0.078 0.112 0.132 0.203 0.349 0.419 0.269 0.25 0.277 0.163 0.108 0.122 0.188 0.228 0.14 0.117 0.167 0.118 0.096 0.108 0.118 0.09 0.066 0.066 0.036 0.035 0.076 0.058 0.037 0.098 0.084 0.106 0.136 0.142 0.19 0.252 0.198 0.145 0.073 0.06 0.043 0.064 0.121 0.092 0.064 0.089 0.118 0.082 0.066 0.087 0.082 0.115 0.098 0.12 0.142 0.113 0.103 0.281 0.094 0.105 0.049 0.045 0.035 0.054 0.072 0.05 0.032 0.057 0.081 0.046 0.031 0.054 0.052 0.027 0.026 0.039 0.028 0.014 0.314 0 0.04 0.003 0.006 0.018 0.022 0.031 0.056 0.045 0.055 0.034 0.047 0.075 0.069 0.036 0.035 0.082 0.077 
0.009 0.006 0.006 0.007 0.02 0.024 0.044 0.083 0.095 0.182 0.333 1 0.227 0.086 0.075 0.161 0.123 0.047 0.052 0.073 0.036 0.022 0.029 0.027 0.014 0.014 0.012 0.008 0.01 0.012 0.016 0.028 0.036 0.087 0.126 0.16 0.149 0.101 0.08 0.124 0.125 0.073 0.04 0.042 0.059 0.021 0.017 0.018 0.012 0.037 0.026 0.039 0.062 0.076 0.132 0.215 0.182 0.149 0.263 0.199 0.105 0.09 0.13 0.157 0.082 0.068 0.084 0.063 0.05 0.059 0.054 0.049 0.032 0.027 0.013 0.015 0.035 0.024 0.019 0.041 0.038 0.053 0.07 0.074 0.099 0.146 0.11 0.099 0.046 0.034 0.028 0.038 0.079 0.057 0.04 0.052 0.054 0.04 0.026 0.041 0.039 0.044 0.047 0.05 0.07 0.063 0.052 0.149 0.047 0.065 0.026 0.016 0.017 0.028 0.027 0.021 0.018 0.032 0.033 0.019 0.015 0.03 0.022 0.009 0.008 0.008 0.003 0.002 0.178 0 0.018 0 0 0.008 0.01 0.014 0.032 0.027 0.038 0.028 0.03 0.043 0.03 0.019 0.024 0.044 0.032 
0.004 0.005 0.007 0.01 0.024 0.025 0.03 0.074 0.08 0.142 0.262 0.227 1 0.282 0.155 0.153 0.198 0.108 0.077 0.081 0.054 0.035 0.031 0.027 0.01 0.007 0.014 0.01 0.014 0.007 0.014 0.024 0.041 0.106 0.113 0.088 0.089 0.069 0.063 0.09 0.103 0.053 0.032 0.034 0.038 0.014 0.016 0.013 0.009 0.035 0.027 0.038 0.043 0.069 0.102 0.124 0.08 0.075 0.09 0.068 0.041 0.051 0.061 0.068 0.037 0.038 0.052 0.035 0.027 0.034 0.032 0.026 0.013 0.015 0.008 0.007 0.023 0.014 0.012 0.034 0.034 0.035 0.041 0.046 0.061 0.082 0.06 0.041 0.025 0.018 0.01 0.018 0.035 0.024 0.011 0.023 0.025 0.02 0.019 0.027 0.021 0.032 0.034 0.036 0.032 0.036 0.034 0.09 0.028 0.047 0.017 0.018 0.017 0.02 0.023 0.015 0.011 0.016 0.021 0.01 0.01 0.017 0.013 0.004 0.004 0.005 0.003 0 0.1 0 0.04 0 0 0.006 0.003 0.005 0.013 0.01 0.019 0.01 0.008 0.022 0.015 0.013 0.005 0.019 0.017 
0.005 0.009 0.008 0.009 0.02 0.022 0.035 0.057 0.104 0.092 0.15 0.098 0.259 1 0.314 0.15 0.279 0.251 0.118 0.1 0.097 0.068 0.049 0.036 0.012 0.016 0.02 0.016 0.018 0.007 0.016 0.046 0.055 0.13 0.09 0.052 0.054 0.041 0.03 0.053 0.07 0.037 0.013 0.035 0.039 0.011 0.012 0.01 0.009 0.038 0.024 0.028 0.037 0.047 0.065 0.082 0.067 0.065 0.061 0.046 0.035 0.038 0.046 0.054 0.042 0.028 0.037 0.035 0.022 0.025 0.03 0.033 0.023 0.012 0.003 0.011 0.021 0.017 0.01 0.03 0.027 0.035 0.033 0.038 0.055 0.064 0.057 0.046 0.019 0.02 0.019 0.023 0.041 0.033 0.023 0.029 0.031 0.024 0.014 0.025 0.017 0.035 0.028 0.029 0.038 0.03 0.031 0.081 0.03 0.052 0.02 0.025 0.015 0.012 0.032 0.017 0.01 0.02 0.026 0.016 0.008 0.023 0.013 0.008 0.003 0.007 0.005 0.001 0.074 0 0.092 0.001 0.001 0.009 0.005 0.006 0.015 0.015 0.023 0.016 0.014 0.029 0.018 0.011 0.009 0.025 0.02 
0.007 0.006 0.008 0.003 0.017 0.017 0.029 0.063 0.107 0.102 0.14 0.077 0.145 0.263 1 0.277 0.161 0.165 0.171 0.115 0.078 0.057 0.058 0.046 0.025 0.018 0.017 0.013 0.017 0.016 0.022 0.041 0.037 0.085 0.08 0.051 0.048 0.037 0.032 0.049 0.059 0.03 0.023 0.029 0.031 0.015 0.015 0.014 0.012 0.036 0.029 0.032 0.041 0.068 0.082 0.107 0.078 0.08 0.063 0.033 0.014 0.028 0.047 0.061 0.031 0.028 0.038 0.036 0.02 0.025 0.03 0.036 0.02 0.022 0.01 0.012 0.026 0.018 0.011 0.029 0.034 0.041 0.043 0.056 0.084 0.078 0.069 0.052 0.027 0.019 0.014 0.015 0.034 0.029 0.017 0.025 0.033 0.021 0.018 0.034 0.033 0.038 0.037 0.041 0.043 0.054 0.042 0.095 0.038 0.06 0.026 0.03 0.024 0.03 0.032 0.023 0.019 0.025 0.034 0.021 0.016 0.017 0.013 0.009 0.006 0.007 0.005 0.002 0.093 0 0.066 0.002 0.002 0.006 0.007 0.009 0.017 0.014 0.021 0.017 0.013 0.032 0.021 0.011 0.012 0.028 0.021 
0.011 0.013 0.017 0.008 0.056 0.055 0.107 0.18 0.271 0.309 0.381 0.166 0.137 0.148 0.298 1 0.29 0.154 0.253 0.349 0.139 0.103 0.119 0.131 0.042 0.037 0.044 0.024 0.043 0.027 0.048 0.079 0.094 0.198 0.191 0.128 0.152 0.119 0.091 0.132 0.178 0.095 0.061 0.081 0.095 0.046 0.035 0.029 0.025 0.087 0.082 0.108 0.126 0.243 0.291 0.321 0.2 0.195 0.164 0.086 0.067 0.08 0.124 0.146 0.096 0.082 0.117 0.088 0.068 0.072 0.074 0.077 0.044 0.037 0.019 0.025 0.045 0.049 0.027 0.078 0.079 0.094 0.142 0.147 0.272 0.232 0.182 0.151 0.075 0.068 0.054 0.052 0.11 0.087 0.061 0.077 0.092 0.075 0.052 0.062 0.062 0.089 0.096 0.104 0.125 0.138 0.118 0.325 0.125 0.157 0.087 0.066 0.049 0.073 0.104 0.065 0.04 0.07 0.097 0.059 0.034 0.053 0.051 0.025 0.015 0.022 0.012 0.003 0.267 0 0.052 0.003 0.008 0.028 0.022 0.028 0.054 0.048 0.074 0.036 0.051 0.08 0.07 0.038 0.032 0.079 0.075 
0.012 0.013 0.029 0.023 0.057 0.077 0.102 0.199 0.272 0.249 0.283 0.128 0.195 0.284 0.155 0.3 1 0.253 0.151 0.216 0.191 0.095 0.08 0.1 0.036 0.037 0.028 0.034 0.037 0.035 0.047 0.091 0.164 0.432 0.28 0.133 0.14 0.114 0.106 0.162 0.189 0.113 0.058 0.097 0.113 0.048 0.05 0.045 0.043 0.104 0.079 0.082 0.114 0.138 0.168 0.195 0.135 0.121 0.128 0.069 0.075 0.082 0.106 0.124 0.091 0.072 0.113 0.083 0.064 0.081 0.077 0.069 0.048 0.036 0.019 0.021 0.057 0.04 0.02 0.066 0.067 0.076 0.089 0.099 0.127 0.14 0.114 0.091 0.048 0.042 0.031 0.031 0.069 0.066 0.044 0.053 0.079 0.058 0.049 0.065 0.068 0.079 0.073 0.081 0.095 0.083 0.065 0.155 0.059 0.088 0.032 0.046 0.035 0.041 0.074 0.044 0.026 0.044 0.054 0.034 0.029 0.051 0.032 0.02 0.016 0.027 0.015 0.009 0.156 0 0.089 0.002 0.003 0.016 0.015 0.017 0.037 0.035 0.038 0.03 0.037 0.069 0.036 0.027 0.025 0.049 0.049 
0.007 0.008 0.02 0.009 0.033 0.039 0.048 0.08 0.117 0.096 0.116 0.055 0.101 0.239 0.168 0.148 0.226 1 0.267 0.174 0.262 0.198 0.123 0.082 0.054 0.054 0.052 0.035 0.041 0.024 0.031 0.057 0.056 0.122 0.083 0.049 0.042 0.032 0.027 0.041 0.067 0.036 0.021 0.043 0.05 0.022 0.02 0.015 0.016 0.053 0.042 0.044 0.041 0.069 0.068 0.072 0.056 0.045 0.035 0.023 0.018 0.029 0.031 0.037 0.026 0.023 0.038 0.032 0.02 0.024 0.027 0.025 0.019 0.012 0.005 0.003 0.019 0.013 0.007 0.026 0.02 0.033 0.042 0.042 0.07 0.06 0.041 0.044 0.022 0.018 0.014 0.013 0.027 0.026 0.012 0.022 0.025 0.022 0.009 0.02 0.026 0.028 0.031 0.036 0.042 0.051 0.037 0.068 0.036 0.081 0.044 0.055 0.04 0.038 0.06 0.039 0.024 0.031 0.046 0.03 0.014 0.03 0.032 0.006 0.012 0.018 0.01 0.007 0.064 0 0.382 0.001 0.002 0.012 0.007 0.012 0.018 0.01 0.022 0.012 0.011 0.025 0.022 0.01 0.013 0.026 0.029 
0.013 0.02 0.025 0.015 0.034 0.041 0.065 0.087 0.156 0.108 0.122 0.059 0.067 0.122 0.181 0.229 0.145 0.254 1 0.413 0.151 0.173 0.229 0.143 0.065 0.084 0.076 0.054 0.044 0.027 0.032 0.067 0.057 0.102 0.087 0.044 0.054 0.043 0.04 0.056 0.083 0.045 0.021 0.043 0.043 0.025 0.021 0.022 0.025 0.053 0.038 0.065 0.064 0.13 0.094 0.104 0.082 0.081 0.073 0.038 0.031 0.034 0.054 0.063 0.037 0.032 0.051 0.038 0.034 0.032 0.04 0.032 0.017 0.02 0.01 0.013 0.025 0.021 0.014 0.03 0.041 0.041 0.07 0.063 0.108 0.099 0.063 0.063 0.039 0.031 0.021 0.018 0.041 0.043 0.032 0.033 0.047 0.033 0.021 0.036 0.028 0.041 0.048 0.06 0.076 0.082 0.061 0.124 0.064 0.183 0.074 0.1 0.056 0.063 0.133 0.076 0.045 0.053 0.097 0.052 0.023 0.041 0.037 0.014 0.013 0.016 0.012 0.002 0.1 0 0.097 0 0.002 0.008 0.008 0.01 0.028 0.029 0.04 0.025 0.023 0.054 0.045 0.022 0.021 0.047 0.043 
0.012 0.016 0.034 0.016 0.048 0.047 0.106 0.151 0.304 0.179 0.153 0.074 0.069 0.09 0.106 0.272 0.19 0.131 0.353 1 0.228 0.137 0.238 0.24 0.086 0.081 0.086 0.063 0.074 0.03 0.045 0.124 0.075 0.133 0.129 0.077 0.094 0.077 0.059 0.089 0.116 0.07 0.041 0.068 0.08 0.032 0.027 0.029 0.028 0.065 0.057 0.096 0.103 0.201 0.154 0.142 0.114 0.1 0.093 0.048 0.035 0.048 0.066 0.081 0.06 0.052 0.076 0.062 0.041 0.058 0.071 0.069 0.042 0.032 0.015 0.017 0.042 0.041 0.023 0.065 0.061 0.072 0.104 0.104 0.123 0.124 0.088 0.078 0.037 0.039 0.028 0.03 0.061 0.063 0.041 0.049 0.061 0.049 0.042 0.052 0.054 0.066 0.065 0.08 0.083 0.101 0.064 0.148 0.056 0.155 0.071 0.1 0.064 0.087 0.159 0.085 0.046 0.07 0.106 0.056 0.035 0.062 0.048 0.025 0.023 0.032 0.018 0.006 0.132 0 0.046 0 0.002 0.015 0.015 0.019 0.037 0.034 0.05 0.031 0.035 0.058 0.042 0.026 0.027 0.054 0.051 
0.016 0.025 0.036 0.025 0.042 0.055 0.087 0.091 0.131 0.11 0.105 0.047 0.057 0.095 0.086 0.121 0.194 0.253 0.136 0.219 1 0.289 0.137 0.184 0.073 0.045 0.05 0.044 0.058 0.044 0.054 0.152 0.092 0.201 0.131 0.07 0.074 0.055 0.048 0.074 0.088 0.045 0.03 0.051 0.061 0.03 0.029 0.024 0.021 0.07 0.046 0.062 0.058 0.083 0.083 0.069 0.052 0.048 0.05 0.028 0.024 0.038 0.039 0.04 0.026 0.029 0.046 0.035 0.031 0.035 0.041 0.038 0.019 0.02 0.014 0.013 0.028 0.024 0.017 0.037 0.041 0.035 0.044 0.039 0.057 0.055 0.035 0.039 0.021 0.016 0.014 0.014 0.03 0.03 0.025 0.026 0.036 0.032 0.02 0.029 0.033 0.04 0.04 0.043 0.045 0.033 0.028 0.062 0.024 0.055 0.022 0.056 0.029 0.029 0.064 0.039 0.028 0.033 0.058 0.032 0.02 0.042 0.044 0.012 0.017 0.025 0.014 0.006 0.058 0 0.094 0.001 0.002 0.007 0.006 0.01 0.017 0.015 0.025 0.015 0.01 0.029 0.025 0.012 0.013 0.025 0.027 
0.012 0.018 0.041 0.017 0.032 0.029 0.064 0.054 0.074 0.053 0.049 0.026 0.032 0.068 0.057 0.073 0.1 0.179 0.157 0.13 0.318 1 0.248 0.123 0.164 0.138 0.079 0.071 0.054 0.029 0.026 0.076 0.053 0.078 0.054 0.029 0.029 0.025 0.018 0.035 0.046 0.025 0.017 0.025 0.025 0.007 0.01 0.012 0.013 0.028 0.031 0.046 0.037 0.053 0.042 0.045 0.043 0.031 0.031 0.013 0.016 0.018 0.017 0.029 0.024 0.016 0.025 0.025 0.012 0.018 0.016 0.019 0.011 0.01 0.003 0.005 0.012 0.013 0.01 0.024 0.024 0.029 0.04 0.029 0.047 0.045 0.034 0.033 0.017 0.013 0.008 0.01 0.023 0.023 0.016 0.018 0.025 0.015 0.014 0.02 0.017 0.026 0.027 0.029 0.035 0.036 0.031 0.056 0.023 0.072 0.051 0.094 0.034 0.04 0.092 0.057 0.039 0.042 0.066 0.041 0.022 0.032 0.033 0.021 0.016 0.012 0.008 0.006 0.046 0 0.057 0.001 0.002 0.006 0.008 0.008 0.015 0.015 0.02 0.012 0.013 0.033 0.029 0.009 0.011 0.027 0.031 
0.032 0.04 0.063 0.03 0.052 0.046 0.105 0.077 0.105 0.084 0.067 0.032 0.034 0.053 0.07 0.118 0.083 0.112 0.244 0.249 0.139 0.259 1 0.277 0.119 0.196 0.161 0.105 0.096 0.033 0.041 0.081 0.06 0.075 0.063 0.028 0.035 0.031 0.02 0.038 0.043 0.026 0.016 0.035 0.051 0.023 0.023 0.015 0.017 0.047 0.041 0.091 0.063 0.091 0.07 0.068 0.052 0.046 0.044 0.02 0.021 0.029 0.033 0.04 0.03 0.029 0.038 0.038 0.018 0.023 0.034 0.031 0.018 0.013 0.004 0.005 0.018 0.02 0.011 0.027 0.046 0.047 0.078 0.062 0.074 0.069 0.052 0.051 0.028 0.024 0.019 0.009 0.038 0.044 0.024 0.029 0.042 0.03 0.021 0.023 0.028 0.043 0.056 0.058 0.062 0.103 0.052 0.074 0.039 0.181 0.158 0.323 0.157 0.14 0.279 0.151 0.093 0.098 0.157 0.109 0.048 0.059 0.077 0.029 0.018 0.023 0.014 0.005 0.063 0 0.034 0.002 0.004 0.009 0.01 0.006 0.029 0.028 0.046 0.028 0.023 0.048 0.057 0.027 0.022 0.051 0.059 
0.033 0.044 0.105 0.04 0.084 0.108 0.232 0.103 0.129 0.099 0.075 0.036 0.028 0.043 0.042 0.094 0.083 0.072 0.119 0.227 0.161 0.117 0.253 1 0.23 0.134 0.167 0.138 0.231 0.109 0.122 0.246 0.109 0.096 0.085 0.042 0.045 0.036 0.039 0.051 0.081 0.045 0.03 0.05 0.068 0.029 0.027 0.03 0.035 0.097 0.084 0.108 0.084 0.103 0.078 0.068 0.056 0.048 0.042 0.026 0.023 0.03 0.033 0.041 0.031 0.028 0.047 0.048 0.033 0.04 0.046 0.047 0.025 0.018 0.011 0.011 0.031 0.027 0.012 0.049 0.053 0.059 0.074 0.055 0.064 0.057 0.037 0.035 0.025 0.016 0.012 0.01 0.031 0.038 0.02 0.028 0.042 0.031 0.02 0.027 0.031 0.052 0.054 0.065 0.059 0.051 0.032 0.065 0.033 0.081 0.064 0.101 0.065 0.075 0.134 0.098 0.053 0.069 0.171 0.094 0.042 0.076 0.097 0.044 0.028 0.033 0.019 0.012 0.06 0 0.035 0 0 0.003 0.003 0.005 0.016 0.017 0.042 0.024 0.022 0.046 0.047 0.018 0.019 0.041 0.052 
0.022 0.027 0.105 0.024 0.032 0.035 0.063 0.036 0.037 0.032 0.024 0.015 0.011 0.017 0.023 0.041 0.036 0.042 0.062 0.086 0.09 0.198 0.14 0.234 1 0.287 0.183 0.245 0.108 0.11 0.046 0.076 0.033 0.035 0.028 0.016 0.019 0.016 0.014 0.02 0.028 0.016 0.016 0.019 0.022 0.011 0.011 0.013 0.013 0.03 0.029 0.037 0.027 0.037 0.03 0.029 0.022 0.018 0.018 0.007 0.008 0.011 0.015 0.017 0.016 0.015 0.017 0.02 0.009 0.01 0.019 0.027 0.014 0.013 0.006 0.011 0.017 0.012 0.005 0.024 0.029 0.032 0.033 0.022 0.029 0.024 0.013 0.013 0.008 0.007 0.003 0.006 0.015 0.016 0.008 0.012 0.017 0.013 0.009 0.013 0.016 0.019 0.029 0.032 0.022 0.038 0.016 0.027 0.017 0.04 0.035 0.056 0.034 0.041 0.068 0.073 0.032 0.038 0.071 0.038 0.018 0.026 0.035 0.015 0.009 0.021 0.011 0.004 0.021 0 0.017 0 0 0.002 0.001 0.003 0.011 0.013 0.021 0.014 0.008 0.021 0.027 0.016 0.01 0.018 0.028 
0.016 0.028 0.13 0.028 0.029 0.022 0.055 0.033 0.039 0.02 0.018 0.009 0.008 0.019 0.027 0.034 0.03 0.053 0.072 0.078 0.075 0.147 0.227 0.141 0.274 1 0.306 0.256 0.112 0.043 0.027 0.049 0.024 0.022 0.023 0.01 0.014 0.014 0.008 0.015 0.024 0.01 0.004 0.011 0.016 0.006 0.002 0.005 0.005 0.02 0.02 0.038 0.024 0.038 0.023 0.023 0.022 0.018 0.014 0.009 0.006 0.007 0.012 0.011 0.015 0.008 0.015 0.012 0.009 0.007 0.015 0.015 0.006 0.008 0.004 0.003 0.008 0.009 0.008 0.013 0.018 0.019 0.033 0.028 0.027 0.021 0.017 0.016 0.008 0.009 0.004 0.005 0.016 0.019 0.009 0.011 0.017 0.018 0.01 0.014 0.011 0.018 0.02 0.024 0.03 0.036 0.013 0.026 0.014 0.048 0.054 0.091 0.051 0.043 0.09 0.098 0.044 0.041 0.067 0.051 0.027 0.024 0.036 0.015 0.014 0.023 0.009 0.006 0.021 0 0.024 0 0 0.004 0.001 0.003 0.006 0.01 0.018 0.01 0.005 0.02 0.022 0.005 0.007 0.02 0.028 
0.061 0.077 0.262 0.07 0.068 0.049 0.097 0.043 0.054 0.041 0.034 0.018 0.014 0.021 0.024 0.052 0.043 0.034 0.07 0.095 0.06 0.066 0.193 0.209 0.164 0.312 1 0.484 0.279 0.066 0.049 0.074 0.037 0.038 0.034 0.018 0.019 0.022 0.014 0.021 0.037 0.026 0.016 0.021 0.028 0.013 0.013 0.016 0.021 0.041 0.046 0.069 0.048 0.067 0.041 0.038 0.032 0.024 0.026 0.018 0.011 0.017 0.018 0.027 0.017 0.018 0.021 0.03 0.016 0.019 0.025 0.032 0.02 0.013 0.004 0.006 0.016 0.018 0.014 0.033 0.038 0.041 0.057 0.032 0.043 0.034 0.025 0.023 0.014 0.015 0.013 0.013 0.023 0.031 0.014 0.021 0.024 0.02 0.013 0.019 0.02 0.024 0.035 0.042 0.043 0.047 0.026 0.041 0.02 0.065 0.065 0.095 0.067 0.078 0.153 0.259 0.092 0.082 0.159 0.13 0.041 0.062 0.108 0.043 0.023 0.037 0.026 0.015 0.033 0 0.014 0 0 0.005 0.004 0.006 0.015 0.017 0.034 0.021 0.016 0.029 0.043 0.022 0.015 0.032 0.042 
0.034 0.07 0.359 0.089 0.047 0.033 0.068 0.027 0.03 0.02 0.018 0.003 0.01 0.016 0.018 0.031 0.024 0.024 0.045 0.048 0.042 0.056 0.114 0.131 0.226 0.245 0.434 1 0.297 0.079 0.041 0.056 0.024 0.025 0.02 0.007 0.018 0.015 0.016 0.015 0.025 0.016 0.011 0.015 0.018 0.011 0.007 0.004 0.006 0.022 0.03 0.034 0.026 0.034 0.022 0.019 0.018 0.017 0.016 0.006 0.01 0.013 0.01 0.017 0.016 0.01 0.017 0.018 0.011 0.015 0.019 0.018 0.012 0.006 0.004 0.004 0.01 0.012 0.005 0.018 0.02 0.023 0.028 0.015 0.024 0.019 0.017 0.015 0.004 0.007 0.009 0.008 0.012 0.016 0.008 0.011 0.015 0.006 0.009 0.014 0.013 0.014 0.021 0.017 0.019 0.028 0.012 0.023 0.016 0.036 0.035 0.047 0.035 0.036 0.076 0.107 0.052 0.039 0.073 0.058 0.021 0.034 0.057 0.022 0.021 0.025 0.007 0.002 0.021 0 0.009 0 0 0.002 0.002 0.002 0.013 0.011 0.019 0.011 0.009 0.018 0.018 0.007 0.006 0.013 0.021 
0.09 0.135 0.301 0.1 0.096 0.079 0.193 0.081 0.057 0.058 0.036 0.014 0.01 0.017 0.017 0.049 0.038 0.025 0.041 0.084 0.049 0.043 0.099 0.247 0.114 0.109 0.255 0.296 1 0.171 0.087 0.111 0.069 0.05 0.048 0.028 0.032 0.023 0.029 0.038 0.057 0.035 0.021 0.031 0.044 0.018 0.015 0.015 0.023 0.067 0.066 0.077 0.061 0.071 0.043 0.034 0.034 0.026 0.03 0.015 0.018 0.027 0.025 0.027 0.022 0.021 0.03 0.031 0.024 0.018 0.037 0.048 0.026 0.02 0.009 0.014 0.035 0.022 0.014 0.046 0.055 0.049 0.052 0.032 0.033 0.034 0.023 0.026 0.012 0.008 0.01 0.01 0.022 0.022 0.021 0.019 0.021 0.022 0.018 0.03 0.038 0.031 0.038 0.04 0.035 0.034 0.024 0.037 0.02 0.036 0.028 0.042 0.031 0.028 0.068 0.08 0.032 0.037 0.083 0.069 0.028 0.051 0.117 0.042 0.021 0.03 0.016 0.01 0.036 0 0.005 0 0 0.002 0.002 0.005 0.011 0.009 0.018 0.014 0.01 0.019 0.026 0.008 0.013 0.024 0.024 
0.017 0.027 0.062 0.038 0.054 0.111 0.077 0.034 0.026 0.019 0.014 0.001 0.002 0.01 0.008 0.018 0.023 0.012 0.019 0.03 0.032 0.026 0.036 0.071 0.101 0.043 0.054 0.065 0.169 1 0.249 0.136 0.056 0.03 0.023 0.012 0.01 0.011 0.007 0.014 0.021 0.011 0.005 0.014 0.029 0.008 0.017 0.023 0.036 0.056 0.054 0.039 0.029 0.028 0.013 0.016 0.009 0.011 0.01 0.004 0.006 0.011 0.006 0.009 0.012 0.006 0.01 0.014 0.009 0.01 0.017 0.014 0.011 0.006 0.003 0.002 0.008 0.006 0.007 0.023 0.02 0.017 0.024 0.01 0.013 0.013 0.011 0.007 0.004 0.003 0.002 0.004 0.004 0.004 0.004 0.007 0.01 0.006 0.005 0.01 0.01 0.012 0.016 0.015 0.011 0.008 0.007 0.015 0.008 0.015 0.015 0.021 0.017 0.014 0.026 0.025 0.014 0.012 0.029 0.02 0.008 0.022 0.038 0.013 0.008 0.01 0.007 0.004 0.015 0 0.003 0 0 0.002 0.001 0.001 0.005 0.005 0.007 0.005 0.002 0.002 0.005 0 0.001 0.002 0.009 
0.026 0.038 0.047 0.103 0.129 0.352 0.191 0.091 0.057 0.055 0.037 0.017 0.02 0.022 0.015 0.036 0.042 0.025 0.025 0.057 0.055 0.038 0.05 0.106 0.053 0.034 0.04 0.038 0.075 0.222 1 0.269 0.131 0.057 0.056 0.03 0.027 0.023 0.017 0.033 0.045 0.032 0.01 0.043 0.049 0.025 0.033 0.054 0.088 0.139 0.111 0.089 0.057 0.057 0.04 0.033 0.02 0.018 0.027 0.017 0.011 0.019 0.021 0.019 0.012 0.016 0.025 0.027 0.014 0.025 0.03 0.03 0.02 0.012 0.004 0.007 0.015 0.022 0.016 0.039 0.048 0.035 0.035 0.024 0.023 0.02 0.014 0.018 0.008 0.006 0.005 0.003 0.011 0.011 0.009 0.011 0.015 0.015 0.008 0.018 0.02 0.026 0.033 0.028 0.017 0.017 0.014 0.018 0.006 0.019 0.015 0.024 0.013 0.013 0.033 0.031 0.02 0.018 0.036 0.028 0.024 0.043 0.056 0.018 0.016 0.022 0.012 0.004 0.022 0 0.005 0 0 0.002 0.005 0.003 0.008 0.007 0.012 0.008 0.005 0.013 0.011 0.008 0.003 0.011 0.016 
0.023 0.033 0.056 0.052 0.115 0.189 0.274 0.128 0.147 0.09 0.059 0.026 0.026 0.031 0.026 0.064 0.09 0.053 0.054 0.102 0.137 0.057 0.086 0.256 0.083 0.047 0.078 0.065 0.112 0.16 0.293 1 0.279 0.124 0.091 0.039 0.052 0.048 0.034 0.051 0.069 0.039 0.02 0.065 0.064 0.035 0.04 0.044 0.057 0.141 0.098 0.086 0.078 0.083 0.065 0.054 0.042 0.035 0.037 0.023 0.022 0.029 0.032 0.046 0.036 0.026 0.044 0.036 0.025 0.032 0.037 0.042 0.028 0.016 0.005 0.008 0.02 0.019 0.016 0.043 0.049 0.05 0.045 0.042 0.043 0.045 0.03 0.022 0.013 0.008 0.013 0.009 0.021 0.018 0.014 0.019 0.028 0.018 0.015 0.023 0.025 0.03 0.039 0.042 0.03 0.03 0.015 0.049 0.018 0.033 0.029 0.035 0.022 0.023 0.048 0.041 0.023 0.031 0.063 0.039 0.022 0.047 0.062 0.022 0.01 0.026 0.015 0.003 0.043 0 0.023 0 0.001 0.006 0.006 0.005 0.015 0.01 0.021 0.013 0.013 0.022 0.025 0.013 0.011 0.02 0.026 
0.02 0.029 0.036 0.038 0.129 0.217 0.213 0.283 0.147 0.146 0.093 0.046 0.04 0.038 0.03 0.088 0.125 0.038 0.052 0.078 0.081 0.039 0.046 0.098 0.03 0.018 0.034 0.028 0.053 0.052 0.125 0.268 1 0.273 0.179 0.079 0.09 0.077 0.057 0.095 0.158 0.083 0.058 0.127 0.156 0.071 0.067 0.082 0.102 0.308 0.167 0.107 0.114 0.097 0.102 0.068 0.054 0.051 0.06 0.034 0.03 0.048 0.043 0.049 0.039 0.039 0.057 0.063 0.04 0.053 0.06 0.06 0.039 0.034 0.01 0.014 0.034 0.023 0.017 0.065 0.083 0.077 0.063 0.057 0.06 0.06 0.046 0.037 0.018 0.021 0.018 0.025 0.037 0.029 0.032 0.036 0.037 0.024 0.027 0.04 0.046 0.044 0.063 0.064 0.052 0.038 0.03 0.072 0.023 0.039 0.015 0.019 0.013 0.019 0.032 0.028 0.016 0.023 0.051 0.032 0.027 0.052 0.049 0.021 0.023 0.031 0.018 0.008 0.066 0 0.01 0 0.002 0.01 0.009 0.011 0.019 0.018 0.029 0.02 0.018 0.036 0.028 0.016 0.018 0.028 0.031 
0.009 0.014 0.021 0.021 0.075 0.121 0.131 0.315 0.316 0.276 0.195 0.094 0.103 0.135 0.099 0.207 0.43 0.116 0.084 0.161 0.175 0.069 0.064 0.087 0.037 0.024 0.027 0.025 0.045 0.039 0.087 0.144 0.311 1 0.441 0.169 0.191 0.147 0.138 0.244 0.285 0.135 0.101 0.199 0.165 0.065 0.076 0.06 0.059 0.155 0.11 0.104 0.127 0.135 0.172 0.145 0.118 0.11 0.101 0.066 0.068 0.087 0.077 0.091 0.075 0.058 0.112 0.085 0.06 0.08 0.085 0.069 0.044 0.041 0.02 0.025 0.054 0.04 0.034 0.08 0.08 0.087 0.088 0.082 0.09 0.119 0.09 0.072 0.039 0.028 0.021 0.026 0.058 0.043 0.034 0.045 0.059 0.044 0.029 0.051 0.055 0.07 0.079 0.075 0.071 0.065 0.043 0.111 0.046 0.06 0.033 0.034 0.027 0.039 0.06 0.036 0.03 0.042 0.073 0.041 0.029 0.059 0.047 0.022 0.022 0.026 0.014 0.007 0.13 0 0.044 0.003 0.004 0.01 0.012 0.011 0.028 0.02 0.031 0.018 0.02 0.041 0.032 0.014 0.013 0.051 0.041 
0.012 0.02 0.026 0.027 0.081 0.1 0.14 0.334 0.276 0.474 0.254 0.146 0.1 0.111 0.088 0.191 0.296 0.096 0.112 0.161 0.122 0.059 0.062 0.092 0.037 0.031 0.034 0.026 0.047 0.045 0.062 0.11 0.173 0.427 1 0.355 0.327 0.256 0.216 0.404 0.471 0.213 0.134 0.178 0.19 0.08 0.086 0.07 0.061 0.146 0.106 0.107 0.152 0.162 0.268 0.202 0.154 0.139 0.183 0.102 0.114 0.147 0.132 0.145 0.113 0.109 0.197 0.11 0.078 0.119 0.114 0.099 0.069 0.056 0.018 0.022 0.066 0.048 0.033 0.102 0.084 0.103 0.104 0.121 0.134 0.136 0.107 0.084 0.043 0.044 0.029 0.037 0.077 0.062 0.041 0.06 0.084 0.062 0.05 0.075 0.067 0.093 0.09 0.089 0.103 0.083 0.061 0.141 0.052 0.088 0.04 0.044 0.035 0.034 0.054 0.04 0.031 0.056 0.07 0.037 0.033 0.057 0.052 0.018 0.027 0.032 0.019 0.004 0.166 0 0.03 0.002 0.006 0.016 0.011 0.016 0.032 0.023 0.043 0.027 0.024 0.058 0.048 0.022 0.022 0.066 0.065 
0.004 0.013 0.011 0.01 0.035 0.043 0.062 0.166 0.141 0.247 0.194 0.17 0.076 0.057 0.046 0.121 0.124 0.044 0.048 0.072 0.054 0.032 0.036 0.037 0.011 0.013 0.012 0.012 0.021 0.012 0.028 0.047 0.071 0.174 0.364 1 0.426 0.239 0.245 0.444 0.31 0.171 0.117 0.097 0.135 0.058 0.044 0.042 0.025 0.079 0.049 0.055 0.089 0.09 0.141 0.147 0.116 0.092 0.15 0.123 0.16 0.142 0.108 0.111 0.074 0.073 0.135 0.07 0.06 0.095 0.081 0.065 0.05 0.034 0.014 0.019 0.048 0.031 0.012 0.052 0.053 0.062 0.052 0.066 0.079 0.096 0.067 0.059 0.031 0.037 0.032 0.029 0.056 0.051 0.044 0.053 0.057 0.047 0.034 0.053 0.056 0.05 0.047 0.043 0.061 0.041 0.043 0.09 0.03 0.036 0.021 0.018 0.015 0.023 0.031 0.015 0.012 0.024 0.03 0.017 0.017 0.028 0.027 0.011 0.012 0.014 0.009 0.005 0.119 0 0.018 0 0.001 0.015 0.013 0.015 0.025 0.015 0.03 0.02 0.022 0.042 0.03 0.024 0.021 0.037 0.031 
0.004 0.007 0.009 0.006 0.044 0.049 0.078 0.225 0.181 0.355 0.181 0.139 0.054 0.054 0.053 0.146 0.144 0.043 0.056 0.097 0.062 0.025 0.038 0.041 0.011 0.009 0.011 0.009 0.019 0.013 0.034 0.052 0.104 0.168 0.332 0.468 1 0.515 0.333 0.493 0.462 0.257 0.153 0.111 0.174 0.08 0.062 0.051 0.023 0.089 0.057 0.079 0.111 0.12 0.23 0.194 0.174 0.144 0.269 0.206 0.226 0.249 0.171 0.196 0.129 0.154 0.224 0.145 0.115 0.169 0.152 0.124 0.083 0.068 0.03 0.034 0.081 0.073 0.033 0.095 0.074 0.105 0.098 0.109 0.12 0.145 0.102 0.102 0.046 0.052 0.042 0.051 0.099 0.069 0.062 0.091 0.101 0.077 0.058 0.098 0.087 0.102 0.094 0.097 0.097 0.08 0.057 0.13 0.046 0.068 0.028 0.023 0.025 0.029 0.046 0.028 0.021 0.044 0.053 0.027 0.032 0.054 0.035 0.018 0.017 0.018 0.013 0.006 0.161 0 0.013 0.003 0.005 0.024 0.023 0.019 0.04 0.028 0.044 0.032 0.026 0.057 0.048 0.031 0.035 0.065 0.06 
0.01 0.007 0.017 0.011 0.043 0.045 0.081 0.189 0.128 0.281 0.161 0.108 0.064 0.046 0.037 0.115 0.111 0.035 0.043 0.079 0.051 0.03 0.033 0.048 0.019 0.015 0.023 0.018 0.025 0.013 0.033 0.052 0.083 0.146 0.274 0.278 0.523 1 0.379 0.351 0.42 0.303 0.137 0.102 0.155 0.085 0.068 0.054 0.033 0.091 0.065 0.078 0.111 0.098 0.189 0.149 0.134 0.119 0.185 0.138 0.218 0.328 0.139 0.146 0.107 0.156 0.292 0.142 0.105 0.196 0.161 0.104 0.066 0.055 0.025 0.029 0.087 0.055 0.044 0.094 0.078 0.119 0.072 0.082 0.092 0.111 0.081 0.077 0.036 0.039 0.028 0.041 0.062 0.057 0.047 0.063 0.069 0.063 0.059 0.098 0.093 0.096 0.08 0.081 0.083 0.052 0.048 0.102 0.04 0.047 0.021 0.018 0.017 0.029 0.037 0.022 0.014 0.027 0.042 0.017 0.025 0.044 0.024 0.015 0.023 0.019 0.013 0.009 0.132 0 0.013 0.001 0.002 0.017 0.018 0.018 0.028 0.019 0.034 0.022 0.023 0.043 0.033 0.019 0.017 0.061 0.039 
0.007 0.01 0.009 0.009 0.037 0.059 0.066 0.173 0.109 0.214 0.119 0.083 0.044 0.032 0.041 0.095 0.084 0.035 0.042 0.067 0.042 0.024 0.028 0.041 0.014 0.009 0.014 0.011 0.016 0.015 0.029 0.046 0.08 0.129 0.245 0.231 0.366 0.36 1 0.396 0.329 0.262 0.184 0.105 0.14 0.088 0.064 0.055 0.041 0.095 0.07 0.073 0.091 0.081 0.126 0.135 0.124 0.106 0.148 0.117 0.247 0.254 0.143 0.135 0.093 0.123 0.171 0.117 0.092 0.145 0.106 0.083 0.058 0.055 0.026 0.026 0.065 0.051 0.032 0.072 0.073 0.098 0.072 0.08 0.091 0.108 0.072 0.067 0.034 0.033 0.023 0.029 0.066 0.059 0.039 0.049 0.067 0.052 0.055 0.072 0.077 0.089 0.075 0.063 0.068 0.058 0.039 0.094 0.037 0.046 0.021 0.022 0.017 0.022 0.036 0.026 0.02 0.039 0.046 0.03 0.025 0.04 0.029 0.017 0.016 0.017 0.009 0.007 0.116 0 0.011 0.001 0.001 0.01 0.012 0.015 0.027 0.023 0.028 0.016 0.021 0.047 0.035 0.019 0.021 0.047 0.039 
0.003 0.011 0.012 0.014 0.055 0.064 0.099 0.247 0.179 0.323 0.178 0.138 0.066 0.063 0.066 0.137 0.148 0.063 0.058 0.102 0.064 0.025 0.038 0.052 0.014 0.01 0.015 0.011 0.023 0.02 0.045 0.075 0.115 0.22 0.418 0.443 0.506 0.368 0.423 1 0.489 0.248 0.212 0.161 0.176 0.088 0.091 0.066 0.035 0.118 0.086 0.097 0.119 0.129 0.18 0.153 0.139 0.114 0.165 0.131 0.186 0.211 0.114 0.134 0.1 0.102 0.18 0.127 0.083 0.149 0.127 0.105 0.065 0.06 0.022 0.029 0.072 0.058 0.035 0.095 0.082 0.114 0.092 0.088 0.09 0.122 0.086 0.081 0.041 0.036 0.033 0.036 0.066 0.057 0.043 0.053 0.084 0.06 0.05 0.083 0.082 0.102 0.091 0.085 0.082 0.052 0.051 0.109 0.03 0.053 0.022 0.024 0.019 0.03 0.039 0.023 0.026 0.037 0.054 0.027 0.025 0.06 0.042 0.008 0.019 0.026 0.012 0.004 0.134 0 0.028 0.005 0.005 0.018 0.019 0.011 0.031 0.02 0.033 0.022 0.024 0.048 0.033 0.013 0.027 0.055 0.043 
0.01 0.018 0.018 0.025 0.074 0.089 0.137 0.384 0.243 0.483 0.261 0.146 0.087 0.072 0.068 0.173 0.169 0.072 0.08 0.137 0.075 0.037 0.05 0.082 0.022 0.02 0.032 0.022 0.041 0.027 0.048 0.096 0.155 0.244 0.462 0.336 0.481 0.398 0.341 0.51 1 0.385 0.198 0.189 0.278 0.131 0.104 0.085 0.055 0.157 0.109 0.13 0.183 0.162 0.28 0.255 0.191 0.169 0.216 0.127 0.183 0.23 0.186 0.185 0.149 0.144 0.277 0.141 0.123 0.198 0.158 0.121 0.084 0.065 0.023 0.033 0.096 0.067 0.036 0.116 0.112 0.13 0.121 0.123 0.132 0.165 0.132 0.109 0.054 0.06 0.058 0.045 0.106 0.091 0.066 0.079 0.106 0.092 0.069 0.093 0.096 0.117 0.111 0.107 0.116 0.08 0.07 0.159 0.057 0.068 0.04 0.031 0.025 0.039 0.052 0.041 0.024 0.053 0.076 0.04 0.033 0.074 0.058 0.02 0.036 0.039 0.023 0.01 0.201 0 0.021 0 0.003 0.022 0.021 0.024 0.045 0.039 0.049 0.031 0.034 0.079 0.054 0.036 0.034 0.079 0.068 
0.007 0.011 0.018 0.018 0.063 0.077 0.096 0.217 0.114 0.23 0.135 0.088 0.062 0.039 0.043 0.109 0.099 0.033 0.045 0.065 0.039 0.028 0.041 0.049 0.009 0.011 0.028 0.021 0.027 0.009 0.041 0.055 0.114 0.126 0.225 0.176 0.257 0.301 0.271 0.263 0.378 1 0.312 0.16 0.268 0.19 0.131 0.101 0.063 0.142 0.109 0.117 0.161 0.104 0.162 0.149 0.154 0.114 0.142 0.102 0.157 0.292 0.161 0.158 0.155 0.191 0.327 0.201 0.174 0.342 0.225 0.174 0.128 0.114 0.05 0.066 0.158 0.123 0.064 0.136 0.12 0.185 0.116 0.108 0.091 0.122 0.086 0.086 0.041 0.044 0.047 0.041 0.084 0.082 0.073 0.083 0.111 0.09 0.075 0.132 0.133 0.145 0.137 0.116 0.095 0.055 0.055 0.094 0.032 0.044 0.021 0.02 0.015 0.023 0.038 0.029 0.021 0.04 0.048 0.031 0.043 0.06 0.04 0.019 0.02 0.021 0.013 0.004 0.134 0 0.014 0 0.003 0.014 0.024 0.022 0.045 0.03 0.045 0.026 0.034 0.067 0.048 0.021 0.04 0.072 0.063 
0.006 0.012 0.016 0.012 0.034 0.037 0.052 0.129 0.082 0.119 0.079 0.054 0.033 0.025 0.019 0.067 0.066 0.017 0.037 0.054 0.031 0.016 0.021 0.032 0.007 0.009 0.018 0.011 0.023 0.011 0.017 0.037 0.063 0.087 0.145 0.132 0.153 0.141 0.198 0.22 0.199 0.319 1 0.217 0.147 0.153 0.102 0.083 0.053 0.086 0.052 0.053 0.069 0.061 0.086 0.071 0.067 0.049 0.083 0.062 0.084 0.129 0.066 0.068 0.057 0.068 0.128 0.059 0.046 0.117 0.094 0.059 0.044 0.034 0.015 0.025 0.069 0.045 0.026 0.063 0.044 0.06 0.046 0.045 0.045 0.047 0.033 0.042 0.026 0.029 0.024 0.022 0.052 0.031 0.031 0.039 0.041 0.038 0.027 0.05 0.042 0.042 0.036 0.037 0.042 0.031 0.03 0.049 0.022 0.027 0.011 0.009 0.01 0.019 0.015 0.015 0.011 0.019 0.023 0.017 0.02 0.026 0.025 0.01 0.009 0.011 0.007 0.004 0.062 0 0.01 0 0.003 0.01 0.011 0.009 0.019 0.012 0.014 0.009 0.012 0.025 0.017 0.013 0.015 0.03 0.023 
0.009 0.018 0.015 0.018 0.074 0.089 0.088 0.213 0.115 0.142 0.09 0.051 0.047 0.043 0.035 0.077 0.106 0.036 0.025 0.062 0.041 0.016 0.034 0.041 0.008 0.01 0.013 0.009 0.02 0.017 0.041 0.063 0.121 0.211 0.166 0.096 0.117 0.095 0.094 0.13 0.18 0.159 0.202 1 0.278 0.153 0.243 0.138 0.071 0.225 0.125 0.084 0.096 0.079 0.105 0.079 0.073 0.057 0.07 0.04 0.051 0.065 0.059 0.065 0.056 0.054 0.103 0.072 0.058 0.088 0.087 0.067 0.042 0.043 0.023 0.028 0.06 0.036 0.023 0.079 0.075 0.076 0.05 0.056 0.064 0.072 0.047 0.034 0.015 0.02 0.019 0.016 0.04 0.037 0.028 0.028 0.04 0.036 0.026 0.044 0.049 0.05 0.05 0.045 0.043 0.042 0.031 0.068 0.03 0.041 0.016 0.018 0.014 0.019 0.033 0.018 0.015 0.018 0.031 0.018 0.018 0.035 0.026 0.011 0.01 0.017 0.007 0.004 0.073 0 0.014 0 0.001 0.008 0.008 0.005 0.018 0.013 0.019 0.014 0.013 0.034 0.022 0.012 0.013 0.022 0.025 
0.015 0.018 0.023 0.02 0.08 0.1 0.12 0.334 0.14 0.187 0.11 0.054 0.041 0.035 0.034 0.1 0.102 0.034 0.043 0.082 0.045 0.03 0.04 0.052 0.02 0.016 0.026 0.025 0.035 0.03 0.052 0.077 0.146 0.15 0.202 0.105 0.132 0.135 0.111 0.154 0.263 0.266 0.132 0.298 1 0.299 0.249 0.23 0.105 0.257 0.157 0.15 0.244 0.133 0.135 0.104 0.094 0.079 0.087 0.051 0.066 0.103 0.082 0.091 0.079 0.077 0.162 0.131 0.075 0.132 0.195 0.144 0.09 0.096 0.041 0.045 0.12 0.107 0.067 0.209 0.152 0.149 0.107 0.077 0.085 0.085 0.06 0.055 0.031 0.03 0.017 0.026 0.057 0.049 0.044 0.063 0.073 0.057 0.057 0.088 0.089 0.095 0.122 0.099 0.08 0.054 0.047 0.086 0.035 0.041 0.024 0.03 0.025 0.037 0.054 0.024 0.024 0.04 0.062 0.038 0.039 0.074 0.052 0.031 0.026 0.03 0.022 0.01 0.094 0 0.009 0.001 0.002 0.01 0.008 0.009 0.019 0.02 0.04 0.021 0.019 0.048 0.04 0.022 0.023 0.053 0.047 
0.005 0.008 0.009 0.008 0.053 0.073 0.071 0.143 0.07 0.088 0.06 0.035 0.019 0.019 0.02 0.059 0.047 0.018 0.025 0.053 0.021 0.013 0.022 0.037 0.013 0.008 0.011 0.008 0.014 0.014 0.037 0.039 0.076 0.083 0.101 0.051 0.079 0.081 0.092 0.093 0.142 0.202 0.143 0.185 0.309 1 0.406 0.313 0.121 0.132 0.088 0.078 0.088 0.057 0.07 0.066 0.051 0.046 0.061 0.024 0.038 0.056 0.046 0.052 0.05 0.056 0.085 0.062 0.049 0.082 0.087 0.054 0.032 0.036 0.017 0.021 0.048 0.038 0.025 0.08 0.059 0.053 0.046 0.041 0.046 0.041 0.035 0.03 0.018 0.018 0.013 0.012 0.029 0.027 0.023 0.025 0.039 0.028 0.021 0.036 0.042 0.05 0.041 0.035 0.033 0.025 0.019 0.046 0.018 0.021 0.012 0.01 0.008 0.015 0.026 0.009 0.01 0.018 0.028 0.012 0.009 0.031 0.021 0.004 0.012 0.011 0.009 0.006 0.056 0 0.007 0 0.002 0.009 0.008 0.01 0.016 0.011 0.014 0.015 0.012 0.02 0.018 0.011 0.012 0.028 0.02 
0.006 0.009 0.01 0.017 0.043 0.075 0.068 0.125 0.054 0.077 0.045 0.021 0.022 0.015 0.014 0.035 0.036 0.015 0.015 0.027 0.017 0.016 0.015 0.02 0.007 0.011 0.01 0.014 0.023 0.014 0.038 0.037 0.063 0.066 0.077 0.04 0.062 0.06 0.055 0.061 0.096 0.127 0.09 0.253 0.284 0.415 1 0.46 0.195 0.156 0.088 0.059 0.096 0.059 0.06 0.049 0.04 0.038 0.046 0.019 0.032 0.053 0.043 0.042 0.034 0.036 0.059 0.05 0.032 0.061 0.064 0.052 0.026 0.033 0.017 0.026 0.047 0.033 0.017 0.062 0.053 0.059 0.048 0.039 0.037 0.039 0.029 0.031 0.014 0.01 0.012 0.014 0.017 0.019 0.016 0.019 0.025 0.021 0.022 0.029 0.034 0.039 0.053 0.035 0.03 0.03 0.019 0.034 0.015 0.024 0.008 0.009 0.005 0.014 0.015 0.009 0.006 0.013 0.03 0.018 0.021 0.034 0.027 0.015 0.014 0.015 0.011 0.003 0.044 0 0.005 0 0.001 0.003 0.004 0.004 0.012 0.007 0.012 0.005 0.008 0.019 0.012 0.008 0.008 0.018 0.02 
0.006 0.011 0.01 0.015 0.054 0.102 0.072 0.119 0.056 0.072 0.035 0.02 0.011 0.014 0.011 0.035 0.041 0.017 0.013 0.028 0.021 0.011 0.012 0.022 0.007 0.003 0.008 0.006 0.011 0.018 0.036 0.035 0.083 0.067 0.076 0.04 0.05 0.046 0.046 0.054 0.08 0.099 0.067 0.145 0.255 0.296 0.46 1 0.373 0.172 0.091 0.056 0.075 0.045 0.054 0.039 0.032 0.027 0.027 0.018 0.026 0.038 0.027 0.036 0.023 0.02 0.05 0.041 0.022 0.042 0.058 0.043 0.027 0.031 0.014 0.02 0.046 0.027 0.019 0.056 0.044 0.05 0.027 0.029 0.024 0.032 0.021 0.017 0.013 0.008 0.009 0.007 0.015 0.013 0.012 0.018 0.024 0.013 0.01 0.021 0.022 0.031 0.034 0.032 0.019 0.017 0.01 0.029 0.014 0.013 0.005 0.007 0.002 0.004 0.007 0.007 0.005 0.008 0.016 0.004 0.007 0.025 0.018 0.007 0.004 0.01 0.004 0.001 0.034 0 0.004 0.001 0.001 0.002 0.003 0.005 0.006 0.006 0.007 0.003 0.004 0.012 0.007 0.004 0.004 0.013 0.009 
0.016 0.023 0.017 0.031 0.073 0.186 0.096 0.096 0.043 0.052 0.027 0.017 0.01 0.01 0.009 0.026 0.037 0.016 0.023 0.03 0.029 0.015 0.018 0.032 0.015 0.008 0.017 0.018 0.027 0.024 0.079 0.053 0.076 0.048 0.053 0.018 0.033 0.029 0.026 0.033 0.057 0.052 0.035 0.088 0.121 0.109 0.168 0.354 1 0.204 0.125 0.063 0.05 0.047 0.039 0.031 0.026 0.018 0.024 0.015 0.02 0.022 0.024 0.025 0.02 0.02 0.037 0.036 0.025 0.029 0.048 0.046 0.016 0.021 0.008 0.008 0.026 0.027 0.015 0.056 0.056 0.045 0.031 0.021 0.019 0.024 0.016 0.009 0.006 0.004 0.004 0.003 0.01 0.013 0.007 0.014 0.017 0.017 0.017 0.023 0.025 0.025 0.037 0.029 0.016 0.014 0.011 0.023 0.007 0.013 0.009 0.008 0.011 0.013 0.018 0.013 0.011 0.016 0.023 0.013 0.01 0.029 0.031 0.011 0.008 0.015 0.01 0.009 0.025 0 0.006 0 0.002 0.003 0.003 0.004 0.008 0.007 0.009 0.006 0.007 0.012 0.012 0.004 0.005 0.006 0.012 
0.017 0.043 0.04 0.057 0.229 0.338 0.218 0.26 0.13 0.13 0.082 0.04 0.039 0.038 0.03 0.086 0.094 0.033 0.038 0.079 0.05 0.016 0.041 0.078 0.026 0.019 0.036 0.036 0.064 0.04 0.141 0.145 0.291 0.158 0.131 0.071 0.087 0.082 0.062 0.099 0.143 0.113 0.085 0.24 0.253 0.108 0.131 0.17 0.21 1 0.472 0.2 0.149 0.111 0.103 0.072 0.061 0.053 0.066 0.03 0.035 0.051 0.049 0.062 0.051 0.052 0.088 0.084 0.058 0.076 0.096 0.09 0.05 0.057 0.018 0.027 0.072 0.054 0.044 0.134 0.14 0.094 0.084 0.068 0.068 0.059 0.042 0.031 0.021 0.017 0.024 0.019 0.037 0.042 0.037 0.043 0.057 0.042 0.038 0.058 0.061 0.073 0.093 0.082 0.058 0.051 0.04 0.057 0.022 0.046 0.03 0.024 0.025 0.039 0.047 0.038 0.027 0.046 0.065 0.041 0.039 0.088 0.074 0.029 0.035 0.042 0.026 0.011 0.062 0 0.004 0.002 0.002 0.01 0.013 0.011 0.02 0.013 0.028 0.013 0.02 0.035 0.035 0.022 0.023 0.043 0.045 
0.027 0.059 0.057 0.074 0.371 0.295 0.201 0.174 0.094 0.097 0.065 0.032 0.027 0.038 0.036 0.076 0.069 0.024 0.039 0.065 0.035 0.023 0.039 0.072 0.029 0.029 0.048 0.04 0.05 0.04 0.133 0.101 0.155 0.093 0.09 0.05 0.065 0.048 0.054 0.068 0.091 0.08 0.049 0.128 0.163 0.064 0.063 0.088 0.11 0.475 1 0.312 0.181 0.111 0.087 0.065 0.06 0.045 0.058 0.034 0.035 0.047 0.056 0.06 0.045 0.05 0.068 0.087 0.055 0.064 0.107 0.109 0.054 0.051 0.019 0.029 0.089 0.06 0.045 0.208 0.216 0.111 0.095 0.07 0.067 0.057 0.037 0.039 0.025 0.025 0.019 0.017 0.038 0.039 0.027 0.035 0.046 0.042 0.031 0.059 0.068 0.071 0.093 0.083 0.052 0.038 0.026 0.05 0.017 0.028 0.02 0.022 0.019 0.02 0.046 0.052 0.033 0.042 0.073 0.053 0.042 0.11 0.085 0.026 0.032 0.058 0.033 0.013 0.057 0 0.006 0 0.002 0.01 0.007 0.011 0.019 0.02 0.025 0.019 0.02 0.034 0.031 0.022 0.015 0.043 0.048 
0.039 0.055 0.042 0.048 0.263 0.171 0.271 0.2 0.13 0.156 0.104 0.052 0.036 0.037 0.044 0.131 0.088 0.048 0.072 0.11 0.057 0.042 0.074 0.112 0.027 0.037 0.061 0.043 0.074 0.04 0.093 0.115 0.136 0.115 0.136 0.092 0.108 0.106 0.077 0.105 0.156 0.098 0.055 0.109 0.166 0.078 0.069 0.073 0.065 0.219 0.32 1 0.395 0.276 0.164 0.121 0.112 0.103 0.084 0.048 0.05 0.078 0.09 0.098 0.094 0.069 0.121 0.17 0.093 0.101 0.184 0.189 0.093 0.092 0.029 0.04 0.115 0.103 0.067 0.227 0.348 0.234 0.239 0.143 0.141 0.118 0.091 0.09 0.051 0.031 0.035 0.032 0.07 0.071 0.056 0.067 0.097 0.083 0.07 0.111 0.141 0.155 0.212 0.177 0.131 0.09 0.058 0.119 0.045 0.081 0.053 0.048 0.04 0.067 0.109 0.09 0.05 0.094 0.211 0.127 0.1 0.309 0.232 0.084 0.082 0.142 0.076 0.038 0.119 0 0.024 0.002 0.002 0.011 0.015 0.018 0.045 0.042 0.074 0.042 0.04 0.079 0.079 0.034 0.033 0.084 0.109 
0.022 0.022 0.024 0.033 0.126 0.102 0.134 0.228 0.138 0.195 0.125 0.077 0.049 0.035 0.045 0.123 0.105 0.035 0.063 0.107 0.045 0.025 0.053 0.07 0.013 0.017 0.038 0.018 0.037 0.019 0.058 0.077 0.115 0.129 0.159 0.099 0.128 0.104 0.095 0.133 0.186 0.138 0.067 0.122 0.251 0.093 0.074 0.077 0.063 0.156 0.183 0.381 1 0.354 0.222 0.123 0.138 0.105 0.119 0.067 0.074 0.099 0.106 0.12 0.122 0.089 0.162 0.219 0.107 0.133 0.249 0.235 0.117 0.104 0.04 0.052 0.144 0.119 0.081 0.282 0.303 0.337 0.2 0.145 0.141 0.135 0.101 0.09 0.048 0.045 0.051 0.044 0.092 0.086 0.081 0.083 0.128 0.098 0.085 0.134 0.156 0.185 0.23 0.196 0.126 0.087 0.069 0.101 0.045 0.059 0.038 0.028 0.028 0.041 0.071 0.046 0.035 0.059 0.108 0.066 0.064 0.149 0.085 0.031 0.044 0.059 0.04 0.014 0.135 0 0.012 0.002 0.004 0.02 0.019 0.025 0.044 0.031 0.049 0.03 0.039 0.078 0.063 0.042 0.036 0.081 0.074 
0.02 0.017 0.03 0.028 0.104 0.094 0.186 0.196 0.209 0.271 0.191 0.102 0.058 0.06 0.076 0.246 0.147 0.073 0.141 0.242 0.088 0.057 0.094 0.108 0.039 0.04 0.054 0.036 0.05 0.031 0.062 0.088 0.103 0.142 0.177 0.105 0.143 0.118 0.097 0.116 0.183 0.124 0.053 0.077 0.147 0.071 0.054 0.057 0.043 0.118 0.13 0.296 0.354 1 0.39 0.229 0.175 0.162 0.146 0.069 0.069 0.097 0.122 0.147 0.112 0.094 0.17 0.169 0.089 0.116 0.17 0.159 0.078 0.07 0.037 0.045 0.11 0.084 0.058 0.174 0.176 0.207 0.29 0.193 0.26 0.205 0.141 0.137 0.077 0.06 0.065 0.065 0.106 0.105 0.079 0.086 0.117 0.088 0.068 0.116 0.12 0.16 0.188 0.194 0.16 0.122 0.079 0.195 0.075 0.119 0.059 0.054 0.041 0.061 0.123 0.078 0.057 0.091 0.173 0.086 0.068 0.151 0.115 0.054 0.051 0.063 0.032 0.019 0.203 0 0.035 0.003 0.008 0.026 0.033 0.031 0.064 0.064 0.068 0.052 0.05 0.099 0.078 0.042 0.047 0.103 0.098 
0.009 0.012 0.012 0.016 0.063 0.071 0.118 0.217 0.232 0.503 0.275 0.143 0.084 0.07 0.082 0.286 0.184 0.065 0.099 0.166 0.083 0.055 0.086 0.088 0.031 0.029 0.037 0.027 0.032 0.019 0.043 0.087 0.102 0.193 0.279 0.155 0.206 0.183 0.139 0.201 0.28 0.154 0.077 0.092 0.128 0.059 0.055 0.054 0.046 0.108 0.094 0.161 0.217 0.373 1 0.416 0.274 0.235 0.228 0.121 0.091 0.127 0.176 0.224 0.15 0.11 0.208 0.176 0.101 0.112 0.148 0.149 0.074 0.072 0.029 0.036 0.089 0.081 0.043 0.12 0.128 0.161 0.194 0.231 0.226 0.25 0.189 0.171 0.083 0.083 0.062 0.077 0.153 0.113 0.078 0.097 0.127 0.101 0.079 0.111 0.119 0.14 0.141 0.162 0.157 0.123 0.103 0.244 0.075 0.105 0.049 0.043 0.04 0.068 0.089 0.051 0.053 0.082 0.109 0.058 0.058 0.085 0.057 0.026 0.028 0.043 0.023 0.013 0.301 0 0.024 0.001 0.009 0.037 0.034 0.037 0.064 0.059 0.079 0.061 0.054 0.105 0.077 0.044 0.055 0.106 0.091 
0.01 0.01 0.017 0.014 0.057 0.054 0.082 0.169 0.174 0.355 0.387 0.185 0.117 0.077 0.084 0.269 0.158 0.07 0.09 0.145 0.078 0.043 0.066 0.065 0.023 0.02 0.02 0.014 0.033 0.011 0.032 0.054 0.092 0.14 0.22 0.141 0.201 0.145 0.132 0.177 0.212 0.129 0.065 0.072 0.111 0.054 0.044 0.045 0.034 0.085 0.069 0.109 0.119 0.19 0.368 1 0.464 0.428 0.35 0.158 0.104 0.124 0.259 0.333 0.198 0.132 0.177 0.154 0.128 0.11 0.126 0.112 0.067 0.058 0.025 0.03 0.058 0.059 0.037 0.081 0.087 0.11 0.153 0.217 0.275 0.449 0.344 0.256 0.132 0.12 0.089 0.103 0.207 0.149 0.106 0.146 0.164 0.118 0.079 0.129 0.112 0.153 0.119 0.134 0.215 0.158 0.141 0.388 0.124 0.14 0.069 0.044 0.049 0.063 0.083 0.048 0.042 0.072 0.072 0.043 0.051 0.069 0.05 0.025 0.024 0.032 0.012 0.008 0.575 0 0.024 0.004 0.012 0.044 0.04 0.041 0.087 0.049 0.08 0.058 0.062 0.132 0.089 0.052 0.053 0.116 0.096 
0.01 0.012 0.015 0.013 0.054 0.051 0.078 0.134 0.141 0.266 0.267 0.155 0.081 0.064 0.079 0.243 0.126 0.057 0.08 0.124 0.054 0.039 0.07 0.053 0.024 0.029 0.038 0.024 0.019 0.01 0.032 0.055 0.063 0.12 0.167 0.136 0.18 0.147 0.107 0.139 0.19 0.129 0.05 0.077 0.114 0.047 0.039 0.037 0.034 0.074 0.064 0.109 0.124 0.177 0.252 0.493 1 0.563 0.409 0.171 0.124 0.18 0.408 0.511 0.347 0.192 0.191 0.247 0.197 0.147 0.166 0.176 0.101 0.075 0.034 0.04 0.089 0.089 0.052 0.118 0.123 0.189 0.19 0.252 0.285 0.515 0.381 0.354 0.169 0.176 0.125 0.152 0.364 0.231 0.152 0.215 0.276 0.182 0.148 0.203 0.173 0.212 0.162 0.205 0.335 0.197 0.169 0.38 0.129 0.155 0.066 0.047 0.047 0.079 0.109 0.062 0.049 0.1 0.106 0.056 0.074 0.086 0.048 0.026 0.027 0.044 0.025 0.007 0.612 0 0.024 0.004 0.016 0.067 0.059 0.065 0.128 0.088 0.135 0.079 0.084 0.188 0.143 0.087 0.097 0.19 0.156 
0.006 0.009 0.012 0.008 0.034 0.037 0.067 0.126 0.13 0.25 0.241 0.152 0.077 0.063 0.094 0.213 0.13 0.056 0.09 0.109 0.049 0.042 0.059 0.041 0.018 0.021 0.024 0.014 0.026 0.011 0.02 0.037 0.061 0.101 0.141 0.098 0.156 0.127 0.091 0.126 0.158 0.109 0.047 0.059 0.075 0.041 0.032 0.026 0.028 0.056 0.054 0.096 0.118 0.167 0.227 0.46 0.577 1 0.383 0.167 0.093 0.125 0.277 0.348 0.216 0.147 0.155 0.161 0.121 0.113 0.115 0.121 0.075 0.055 0.024 0.031 0.06 0.067 0.032 0.085 0.078 0.117 0.138 0.194 0.27 0.491 0.388 0.299 0.142 0.13 0.099 0.118 0.229 0.17 0.115 0.148 0.173 0.126 0.109 0.137 0.133 0.148 0.131 0.144 0.235 0.186 0.168 0.399 0.127 0.153 0.055 0.039 0.042 0.066 0.07 0.041 0.035 0.094 0.067 0.036 0.049 0.067 0.048 0.02 0.02 0.031 0.014 0.009 0.705 0 0.025 0.003 0.008 0.048 0.05 0.051 0.103 0.079 0.122 0.071 0.078 0.144 0.106 0.063 0.073 0.156 0.128 
0.007 0.007 0.017 0.015 0.05 0.049 0.065 0.129 0.12 0.254 0.242 0.263 0.101 0.071 0.071 0.168 0.125 0.058 0.067 0.095 0.052 0.032 0.048 0.056 0.02 0.025 0.028 0.015 0.023 0.014 0.029 0.045 0.057 0.121 0.185 0.155 0.247 0.175 0.135 0.172 0.198 0.139 0.078 0.057 0.1 0.052 0.04 0.036 0.024 0.076 0.066 0.091 0.116 0.14 0.195 0.364 0.399 0.384 1 0.368 0.151 0.187 0.426 0.464 0.229 0.184 0.183 0.165 0.136 0.14 0.132 0.112 0.066 0.065 0.026 0.029 0.079 0.068 0.04 0.089 0.09 0.136 0.13 0.168 0.185 0.296 0.219 0.184 0.089 0.097 0.079 0.079 0.166 0.136 0.099 0.122 0.161 0.127 0.092 0.129 0.107 0.14 0.12 0.139 0.195 0.119 0.106 0.233 0.075 0.093 0.035 0.031 0.027 0.042 0.056 0.033 0.04 0.061 0.065 0.04 0.038 0.058 0.033 0.02 0.023 0.021 0.011 0.003 0.366 0 0.015 0.001 0.002 0.033 0.034 0.025 0.077 0.051 0.077 0.047 0.056 0.101 0.079 0.04 0.048 0.116 0.099 
0.004 0.005 0.009 0.005 0.022 0.024 0.033 0.075 0.068 0.144 0.13 0.202 0.074 0.039 0.034 0.087 0.075 0.032 0.037 0.057 0.032 0.017 0.027 0.025 0.01 0.011 0.013 0.013 0.011 0.007 0.015 0.022 0.042 0.079 0.108 0.115 0.214 0.125 0.117 0.119 0.131 0.088 0.044 0.046 0.062 0.036 0.025 0.027 0.017 0.035 0.031 0.041 0.059 0.078 0.108 0.141 0.175 0.151 0.353 1 0.288 0.141 0.169 0.184 0.089 0.099 0.104 0.081 0.054 0.077 0.066 0.06 0.042 0.029 0.013 0.016 0.041 0.033 0.018 0.047 0.045 0.073 0.056 0.072 0.087 0.114 0.091 0.073 0.036 0.036 0.036 0.036 0.069 0.05 0.047 0.052 0.066 0.05 0.041 0.055 0.057 0.067 0.058 0.059 0.079 0.052 0.061 0.12 0.039 0.041 0.02 0.018 0.016 0.024 0.032 0.021 0.015 0.03 0.039 0.026 0.02 0.025 0.019 0.01 0.009 0.01 0.009 0.005 0.156 0 0.014 0.002 0.003 0.011 0.019 0.011 0.03 0.021 0.032 0.027 0.024 0.047 0.029 0.016 0.018 0.048 0.038 
0.006 0.007 0.01 0.004 0.021 0.032 0.036 0.088 0.061 0.138 0.105 0.084 0.038 0.022 0.024 0.064 0.06 0.015 0.024 0.037 0.026 0.014 0.021 0.019 0.008 0.008 0.011 0.006 0.011 0.012 0.015 0.027 0.038 0.07 0.124 0.129 0.249 0.205 0.231 0.174 0.157 0.138 0.077 0.046 0.073 0.041 0.027 0.024 0.02 0.048 0.03 0.039 0.064 0.072 0.098 0.107 0.116 0.09 0.146 0.271 1 0.327 0.141 0.134 0.093 0.119 0.12 0.088 0.083 0.133 0.087 0.064 0.052 0.038 0.021 0.019 0.047 0.034 0.027 0.045 0.041 0.068 0.058 0.061 0.062 0.083 0.052 0.056 0.038 0.03 0.03 0.025 0.056 0.044 0.039 0.048 0.062 0.042 0.042 0.069 0.065 0.071 0.068 0.066 0.055 0.039 0.035 0.065 0.022 0.021 0.014 0.009 0.009 0.016 0.018 0.015 0.011 0.021 0.027 0.012 0.02 0.028 0.021 0.01 0.008 0.013 0.007 0.006 0.099 0 0.008 0.003 0.006 0.015 0.013 0.013 0.023 0.024 0.028 0.022 0.018 0.038 0.037 0.015 0.017 0.038 0.04 
0.013 0.01 0.013 0.014 0.046 0.042 0.054 0.122 0.094 0.172 0.121 0.087 0.042 0.031 0.027 0.087 0.07 0.027 0.039 0.061 0.034 0.021 0.029 0.034 0.014 0.012 0.017 0.014 0.016 0.015 0.026 0.036 0.059 0.091 0.151 0.141 0.242 0.32 0.277 0.192 0.216 0.288 0.119 0.084 0.136 0.076 0.058 0.049 0.031 0.067 0.05 0.079 0.099 0.1 0.134 0.145 0.165 0.114 0.198 0.15 0.332 1 0.305 0.213 0.153 0.246 0.225 0.152 0.16 0.285 0.158 0.118 0.106 0.056 0.022 0.04 0.095 0.07 0.039 0.089 0.076 0.112 0.073 0.089 0.08 0.114 0.079 0.073 0.04 0.04 0.034 0.046 0.075 0.054 0.052 0.07 0.085 0.062 0.057 0.106 0.095 0.097 0.093 0.077 0.078 0.048 0.047 0.101 0.036 0.036 0.015 0.008 0.007 0.015 0.024 0.021 0.015 0.034 0.035 0.022 0.028 0.041 0.03 0.015 0.017 0.024 0.01 0.007 0.135 0 0.013 0.003 0.003 0.02 0.016 0.017 0.035 0.031 0.044 0.035 0.031 0.052 0.037 0.022 0.023 0.052 0.043 
0.009 0.01 0.007 0.009 0.039 0.033 0.057 0.13 0.097 0.211 0.161 0.116 0.057 0.046 0.052 0.136 0.077 0.032 0.049 0.071 0.033 0.021 0.028 0.029 0.012 0.012 0.016 0.011 0.014 0.011 0.015 0.031 0.051 0.088 0.15 0.129 0.194 0.185 0.15 0.159 0.194 0.17 0.08 0.061 0.106 0.047 0.034 0.034 0.022 0.062 0.061 0.085 0.129 0.129 0.174 0.292 0.412 0.301 0.431 0.172 0.156 0.322 1 0.56 0.29 0.301 0.235 0.21 0.185 0.193 0.17 0.148 0.095 0.068 0.028 0.039 0.086 0.075 0.032 0.09 0.097 0.147 0.114 0.151 0.16 0.271 0.207 0.182 0.092 0.086 0.067 0.088 0.183 0.116 0.093 0.142 0.16 0.12 0.1 0.152 0.135 0.161 0.128 0.124 0.146 0.094 0.098 0.203 0.067 0.074 0.03 0.018 0.018 0.042 0.036 0.026 0.02 0.05 0.047 0.032 0.043 0.05 0.034 0.013 0.02 0.026 0.012 0.007 0.314 0 0.014 0.001 0.004 0.033 0.034 0.032 0.062 0.051 0.069 0.047 0.042 0.097 0.065 0.037 0.048 0.112 0.084 
0.008 0.014 0.013 0.011 0.039 0.039 0.058 0.132 0.124 0.254 0.205 0.153 0.067 0.066 0.055 0.165 0.119 0.045 0.063 0.099 0.056 0.028 0.044 0.049 0.013 0.012 0.019 0.014 0.032 0.015 0.024 0.043 0.063 0.126 0.171 0.128 0.201 0.163 0.126 0.151 0.191 0.144 0.067 0.067 0.104 0.065 0.049 0.044 0.028 0.068 0.064 0.097 0.115 0.14 0.24 0.387 0.535 0.397 0.513 0.191 0.112 0.224 0.567 1 0.335 0.215 0.239 0.22 0.19 0.165 0.159 0.146 0.087 0.077 0.028 0.042 0.088 0.065 0.029 0.102 0.104 0.153 0.138 0.196 0.205 0.33 0.241 0.228 0.121 0.117 0.087 0.113 0.221 0.152 0.126 0.177 0.193 0.139 0.113 0.177 0.152 0.18 0.148 0.148 0.191 0.118 0.101 0.249 0.075 0.098 0.036 0.033 0.03 0.045 0.057 0.032 0.028 0.065 0.069 0.042 0.049 0.069 0.05 0.027 0.021 0.03 0.016 0.005 0.406 0 0.01 0 0.001 0.03 0.039 0.045 0.083 0.063 0.092 0.055 0.054 0.113 0.079 0.048 0.056 0.118 0.095 
0.005 0.005 0.013 0.007 0.032 0.031 0.049 0.103 0.08 0.156 0.136 0.082 0.04 0.029 0.03 0.1 0.067 0.021 0.033 0.062 0.031 0.019 0.035 0.034 0.015 0.015 0.02 0.018 0.014 0.01 0.019 0.035 0.05 0.069 0.099 0.091 0.148 0.142 0.105 0.116 0.136 0.138 0.058 0.051 0.11 0.043 0.031 0.024 0.019 0.052 0.045 0.095 0.115 0.128 0.144 0.223 0.335 0.227 0.216 0.107 0.091 0.169 0.276 0.311 1 0.322 0.22 0.349 0.413 0.207 0.182 0.187 0.144 0.099 0.043 0.053 0.111 0.103 0.053 0.114 0.1 0.195 0.13 0.153 0.137 0.216 0.165 0.158 0.088 0.088 0.084 0.112 0.175 0.172 0.157 0.261 0.295 0.208 0.185 0.322 0.222 0.235 0.166 0.142 0.18 0.1 0.1 0.174 0.056 0.076 0.034 0.029 0.027 0.054 0.054 0.034 0.033 0.079 0.07 0.043 0.06 0.076 0.041 0.017 0.02 0.032 0.016 0.01 0.246 0 0.008 0.003 0.006 0.035 0.033 0.033 0.072 0.056 0.094 0.054 0.049 0.123 0.09 0.059 0.078 0.149 0.108 
0.007 0.007 0.015 0.01 0.03 0.026 0.048 0.087 0.067 0.145 0.103 0.066 0.028 0.027 0.036 0.094 0.067 0.025 0.043 0.057 0.03 0.017 0.032 0.028 0.011 0.012 0.017 0.015 0.019 0.011 0.025 0.028 0.042 0.072 0.115 0.08 0.107 0.163 0.118 0.096 0.147 0.168 0.071 0.058 0.097 0.047 0.033 0.022 0.014 0.05 0.053 0.053 0.09 0.09 0.124 0.143 0.19 0.15 0.178 0.086 0.108 0.263 0.281 0.23 0.364 1 0.301 0.219 0.269 0.27 0.165 0.149 0.098 0.072 0.035 0.038 0.096 0.087 0.052 0.111 0.077 0.134 0.092 0.096 0.078 0.13 0.097 0.104 0.047 0.056 0.048 0.048 0.113 0.097 0.08 0.13 0.136 0.091 0.1 0.157 0.147 0.131 0.104 0.092 0.111 0.058 0.051 0.107 0.034 0.05 0.033 0.025 0.019 0.034 0.037 0.027 0.019 0.041 0.033 0.024 0.035 0.051 0.032 0.012 0.017 0.025 0.011 0.004 0.154 0 0.007 0 0.002 0.016 0.02 0.018 0.042 0.032 0.044 0.028 0.04 0.066 0.05 0.033 0.033 0.065 0.057 
0.008 0.013 0.011 0.016 0.062 0.06 0.083 0.154 0.141 0.271 0.155 0.098 0.054 0.047 0.045 0.124 0.105 0.032 0.058 0.088 0.051 0.021 0.033 0.052 0.016 0.02 0.021 0.014 0.016 0.011 0.036 0.048 0.068 0.109 0.179 0.155 0.229 0.268 0.164 0.189 0.272 0.327 0.121 0.091 0.157 0.088 0.058 0.043 0.036 0.093 0.089 0.108 0.147 0.137 0.231 0.179 0.195 0.154 0.193 0.1 0.129 0.217 0.188 0.221 0.213 0.294 1 0.318 0.201 0.32 0.342 0.211 0.148 0.141 0.056 0.068 0.195 0.129 0.073 0.155 0.123 0.213 0.129 0.133 0.115 0.16 0.116 0.107 0.05 0.058 0.053 0.058 0.122 0.094 0.08 0.107 0.139 0.1 0.09 0.178 0.163 0.195 0.147 0.135 0.13 0.082 0.068 0.138 0.048 0.063 0.025 0.026 0.025 0.03 0.048 0.036 0.031 0.055 0.057 0.037 0.035 0.071 0.044 0.023 0.023 0.032 0.016 0.007 0.173 0 0.015 0.001 0.006 0.02 0.025 0.026 0.057 0.043 0.063 0.044 0.047 0.087 0.064 0.036 0.033 0.098 0.078 
0.014 0.02 0.022 0.026 0.063 0.061 0.07 0.119 0.101 0.151 0.109 0.059 0.04 0.034 0.044 0.109 0.073 0.038 0.049 0.076 0.038 0.025 0.04 0.039 0.013 0.021 0.03 0.021 0.025 0.016 0.037 0.045 0.061 0.087 0.118 0.1 0.141 0.152 0.087 0.12 0.157 0.186 0.081 0.067 0.135 0.062 0.041 0.04 0.03 0.078 0.096 0.165 0.208 0.163 0.148 0.182 0.243 0.167 0.187 0.088 0.087 0.164 0.197 0.236 0.357 0.231 0.331 1 0.359 0.256 0.333 0.412 0.23 0.169 0.071 0.089 0.2 0.202 0.104 0.209 0.208 0.444 0.222 0.201 0.145 0.2 0.122 0.136 0.081 0.085 0.107 0.101 0.169 0.2 0.189 0.237 0.347 0.27 0.256 0.451 0.442 0.505 0.338 0.281 0.232 0.114 0.09 0.147 0.055 0.081 0.037 0.032 0.033 0.053 0.074 0.052 0.036 0.08 0.097 0.055 0.065 0.116 0.059 0.024 0.04 0.053 0.036 0.011 0.179 0 0.017 0.002 0.003 0.027 0.044 0.046 0.09 0.06 0.072 0.046 0.066 0.126 0.088 0.059 0.082 0.172 0.113 
0.008 0.009 0.008 0.009 0.032 0.024 0.048 0.076 0.054 0.093 0.067 0.057 0.028 0.022 0.024 0.061 0.053 0.016 0.031 0.049 0.025 0.008 0.03 0.03 0.011 0.011 0.016 0.012 0.014 0.008 0.008 0.026 0.036 0.05 0.08 0.064 0.086 0.096 0.063 0.072 0.092 0.147 0.045 0.043 0.078 0.039 0.033 0.028 0.024 0.041 0.04 0.078 0.099 0.094 0.094 0.106 0.154 0.099 0.114 0.054 0.063 0.137 0.145 0.151 0.353 0.236 0.179 0.312 1 0.291 0.182 0.205 0.219 0.11 0.045 0.047 0.111 0.111 0.054 0.097 0.09 0.18 0.11 0.11 0.083 0.111 0.082 0.097 0.052 0.055 0.075 0.058 0.102 0.105 0.117 0.148 0.189 0.137 0.156 0.292 0.205 0.187 0.147 0.126 0.128 0.066 0.047 0.076 0.023 0.044 0.02 0.02 0.019 0.033 0.035 0.024 0.024 0.048 0.048 0.032 0.041 0.048 0.031 0.013 0.025 0.026 0.018 0.008 0.109 0 0.007 0.003 0.006 0.02 0.029 0.031 0.06 0.035 0.059 0.036 0.038 0.08 0.064 0.046 0.037 0.096 0.072 
0.01 0.011 0.02 0.016 0.047 0.047 0.06 0.127 0.084 0.151 0.093 0.076 0.031 0.028 0.034 0.085 0.078 0.032 0.036 0.057 0.041 0.028 0.036 0.037 0.012 0.017 0.023 0.018 0.028 0.013 0.023 0.036 0.045 0.089 0.138 0.09 0.149 0.184 0.134 0.135 0.184 0.369 0.122 0.082 0.151 0.085 0.061 0.058 0.034 0.076 0.078 0.102 0.149 0.115 0.137 0.113 0.146 0.106 0.144 0.078 0.097 0.295 0.171 0.181 0.232 0.283 0.324 0.238 0.306 1 0.346 0.228 0.223 0.138 0.059 0.061 0.159 0.143 0.088 0.153 0.126 0.204 0.106 0.109 0.087 0.105 0.078 0.072 0.042 0.05 0.044 0.047 0.089 0.089 0.077 0.104 0.135 0.104 0.103 0.18 0.164 0.165 0.147 0.114 0.097 0.065 0.038 0.08 0.029 0.038 0.027 0.03 0.025 0.036 0.044 0.035 0.023 0.035 0.054 0.036 0.036 0.067 0.052 0.019 0.024 0.034 0.019 0.007 0.109 0 0.013 0 0.001 0.016 0.021 0.021 0.04 0.031 0.051 0.03 0.024 0.063 0.048 0.028 0.029 0.081 0.055 
0.01 0.013 0.017 0.018 0.064 0.054 0.073 0.137 0.089 0.157 0.104 0.053 0.036 0.038 0.042 0.099 0.073 0.039 0.053 0.079 0.041 0.028 0.039 0.045 0.021 0.012 0.019 0.016 0.028 0.016 0.032 0.045 0.06 0.087 0.121 0.089 0.127 0.14 0.093 0.099 0.155 0.207 0.077 0.091 0.187 0.077 0.059 0.05 0.031 0.095 0.114 0.153 0.235 0.142 0.151 0.136 0.146 0.112 0.124 0.066 0.079 0.16 0.129 0.151 0.18 0.178 0.335 0.345 0.179 0.29 1 0.448 0.284 0.321 0.142 0.178 0.396 0.31 0.168 0.309 0.232 0.372 0.165 0.162 0.125 0.13 0.087 0.09 0.048 0.047 0.058 0.056 0.097 0.103 0.099 0.114 0.147 0.155 0.12 0.206 0.249 0.235 0.239 0.171 0.134 0.093 0.075 0.116 0.045 0.066 0.031 0.023 0.027 0.042 0.051 0.038 0.027 0.057 0.079 0.046 0.049 0.093 0.062 0.032 0.033 0.046 0.028 0.015 0.139 0 0.013 0.002 0.004 0.022 0.025 0.021 0.047 0.044 0.074 0.046 0.038 0.095 0.077 0.05 0.05 0.102 0.083 
0.01 0.014 0.015 0.02 0.068 0.058 0.077 0.125 0.07 0.124 0.083 0.058 0.035 0.032 0.039 0.087 0.057 0.031 0.032 0.059 0.027 0.022 0.029 0.033 0.014 0.012 0.025 0.014 0.024 0.015 0.039 0.041 0.055 0.071 0.099 0.084 0.114 0.119 0.087 0.094 0.141 0.151 0.065 0.075 0.137 0.062 0.046 0.051 0.04 0.1 0.11 0.159 0.212 0.126 0.112 0.105 0.146 0.113 0.111 0.056 0.075 0.123 0.111 0.139 0.192 0.131 0.228 0.389 0.201 0.222 0.416 1 0.385 0.302 0.123 0.143 0.308 0.4 0.191 0.332 0.253 0.464 0.175 0.155 0.108 0.125 0.092 0.09 0.044 0.051 0.054 0.056 0.096 0.116 0.105 0.135 0.197 0.17 0.162 0.268 0.399 0.314 0.337 0.24 0.149 0.083 0.057 0.098 0.037 0.059 0.023 0.019 0.015 0.032 0.054 0.036 0.028 0.053 0.073 0.043 0.044 0.107 0.075 0.03 0.036 0.055 0.034 0.016 0.125 0 0.013 0.001 0.004 0.019 0.024 0.023 0.044 0.038 0.051 0.027 0.033 0.082 0.06 0.039 0.055 0.107 0.086 
0.01 0.01 0.015 0.01 0.043 0.037 0.049 0.082 0.05 0.082 0.059 0.036 0.022 0.021 0.018 0.058 0.043 0.026 0.027 0.042 0.022 0.011 0.023 0.027 0.012 0.011 0.016 0.01 0.016 0.01 0.023 0.03 0.04 0.049 0.062 0.054 0.076 0.074 0.057 0.065 0.084 0.123 0.037 0.053 0.09 0.044 0.029 0.025 0.018 0.052 0.057 0.075 0.107 0.084 0.072 0.085 0.106 0.076 0.08 0.037 0.038 0.099 0.093 0.105 0.143 0.116 0.159 0.215 0.217 0.248 0.281 0.405 1 0.291 0.117 0.129 0.211 0.197 0.092 0.181 0.148 0.228 0.096 0.079 0.067 0.086 0.071 0.071 0.039 0.042 0.043 0.049 0.072 0.079 0.074 0.097 0.118 0.101 0.104 0.162 0.185 0.15 0.164 0.113 0.091 0.056 0.046 0.071 0.027 0.038 0.016 0.017 0.014 0.019 0.037 0.028 0.018 0.047 0.047 0.035 0.026 0.057 0.036 0.009 0.018 0.027 0.017 0.011 0.091 0 0.009 0 0.004 0.019 0.02 0.023 0.047 0.035 0.049 0.036 0.033 0.061 0.046 0.029 0.032 0.071 0.054 
0.005 0.006 0.011 0.006 0.041 0.03 0.043 0.076 0.045 0.075 0.044 0.024 0.017 0.018 0.019 0.046 0.035 0.019 0.029 0.043 0.025 0.02 0.025 0.023 0.011 0.011 0.015 0.015 0.015 0.006 0.012 0.024 0.033 0.049 0.072 0.05 0.066 0.076 0.049 0.068 0.093 0.104 0.05 0.052 0.088 0.035 0.037 0.029 0.017 0.054 0.065 0.081 0.109 0.067 0.062 0.055 0.067 0.052 0.055 0.026 0.034 0.075 0.07 0.079 0.103 0.085 0.128 0.171 0.125 0.143 0.317 0.305 0.32 1 0.371 0.319 0.452 0.293 0.148 0.189 0.128 0.184 0.065 0.058 0.05 0.053 0.039 0.045 0.03 0.027 0.024 0.03 0.049 0.049 0.054 0.071 0.095 0.064 0.068 0.117 0.155 0.122 0.136 0.087 0.06 0.031 0.029 0.047 0.021 0.026 0.014 0.014 0.012 0.02 0.027 0.021 0.016 0.032 0.035 0.02 0.024 0.057 0.032 0.021 0.021 0.039 0.023 0.011 0.055 0 0.008 0 0.002 0.009 0.011 0.011 0.022 0.019 0.028 0.024 0.021 0.038 0.035 0.025 0.025 0.044 0.035 
0.005 0.005 0.006 0.004 0.019 0.015 0.018 0.033 0.018 0.037 0.018 0.01 0.007 0.006 0.002 0.017 0.012 0.006 0.007 0.014 0.008 0.007 0.005 0.011 0.005 0.003 0.003 0.005 0.005 0.001 0.009 0.012 0.026 0.015 0.036 0.021 0.03 0.033 0.024 0.031 0.045 0.048 0.019 0.022 0.046 0.021 0.018 0.018 0.007 0.027 0.029 0.041 0.054 0.026 0.031 0.03 0.03 0.027 0.024 0.008 0.016 0.032 0.028 0.034 0.04 0.04 0.069 0.081 0.052 0.071 0.143 0.133 0.126 0.417 1 0.331 0.232 0.127 0.064 0.087 0.057 0.081 0.034 0.027 0.023 0.028 0.018 0.016 0.006 0.008 0.009 0.009 0.02 0.02 0.019 0.025 0.035 0.023 0.028 0.047 0.059 0.046 0.052 0.036 0.022 0.018 0.01 0.023 0.01 0.013 0.004 0.007 0.004 0.011 0.011 0.009 0.007 0.011 0.015 0.011 0.011 0.026 0.014 0.005 0.007 0.012 0.006 0.003 0.032 0 0.003 0 0 0.002 0.001 0.001 0.006 0.004 0.011 0.007 0.003 0.009 0.013 0.004 0.008 0.018 0.011 
0.004 0.003 0.005 0.003 0.02 0.018 0.016 0.044 0.021 0.04 0.029 0.021 0.011 0.007 0.009 0.026 0.018 0.01 0.011 0.015 0.006 0.004 0.004 0.009 0.006 0.006 0.006 0.005 0.01 0.005 0.01 0.011 0.018 0.022 0.038 0.027 0.044 0.046 0.027 0.036 0.058 0.076 0.025 0.017 0.047 0.026 0.02 0.017 0.014 0.033 0.039 0.048 0.067 0.039 0.032 0.03 0.044 0.031 0.039 0.02 0.03 0.048 0.047 0.045 0.059 0.056 0.085 0.096 0.062 0.085 0.182 0.154 0.132 0.335 0.347 1 0.325 0.161 0.086 0.12 0.076 0.103 0.043 0.041 0.024 0.032 0.023 0.019 0.013 0.013 0.017 0.016 0.022 0.023 0.027 0.037 0.045 0.043 0.038 0.061 0.085 0.076 0.073 0.046 0.037 0.016 0.013 0.024 0.007 0.014 0.006 0.004 0.007 0.011 0.013 0.012 0.01 0.016 0.016 0.01 0.01 0.03 0.008 0.006 0.015 0.014 0.011 0.008 0.033 0 0.003 0 0.001 0.006 0.008 0.01 0.017 0.011 0.016 0.008 0.014 0.024 0.019 0.016 0.011 0.029 0.02 
0.006 0.01 0.012 0.013 0.058 0.044 0.064 0.101 0.052 0.092 0.059 0.037 0.019 0.02 0.016 0.049 0.052 0.025 0.032 0.043 0.026 0.013 0.03 0.035 0.014 0.012 0.017 0.014 0.019 0.013 0.029 0.045 0.059 0.064 0.074 0.05 0.081 0.098 0.073 0.074 0.095 0.169 0.074 0.072 0.142 0.062 0.038 0.04 0.024 0.085 0.092 0.11 0.149 0.102 0.072 0.068 0.094 0.064 0.072 0.043 0.058 0.085 0.08 0.095 0.123 0.114 0.175 0.194 0.13 0.193 0.427 0.327 0.213 0.454 0.211 0.322 1 0.408 0.23 0.351 0.177 0.225 0.11 0.091 0.067 0.082 0.051 0.057 0.03 0.033 0.034 0.035 0.057 0.055 0.05 0.068 0.094 0.085 0.083 0.139 0.169 0.144 0.153 0.12 0.074 0.056 0.044 0.065 0.023 0.038 0.022 0.016 0.013 0.031 0.035 0.024 0.016 0.037 0.053 0.031 0.028 0.061 0.04 0.02 0.02 0.037 0.016 0.004 0.08 0 0.009 0.003 0.003 0.015 0.012 0.013 0.032 0.031 0.042 0.03 0.025 0.05 0.037 0.027 0.026 0.064 0.049 
0.01 0.012 0.013 0.015 0.042 0.045 0.051 0.07 0.052 0.078 0.051 0.026 0.019 0.015 0.019 0.049 0.037 0.014 0.023 0.046 0.023 0.011 0.017 0.02 0.011 0.011 0.015 0.009 0.01 0.005 0.023 0.03 0.037 0.04 0.067 0.041 0.06 0.064 0.053 0.055 0.084 0.105 0.044 0.032 0.089 0.051 0.037 0.04 0.03 0.063 0.071 0.104 0.123 0.08 0.063 0.069 0.08 0.06 0.06 0.03 0.041 0.074 0.074 0.075 0.096 0.077 0.132 0.18 0.098 0.149 0.315 0.401 0.211 0.278 0.124 0.156 0.409 1 0.41 0.246 0.16 0.225 0.079 0.063 0.053 0.062 0.054 0.049 0.027 0.027 0.034 0.03 0.048 0.061 0.048 0.059 0.078 0.07 0.063 0.12 0.161 0.121 0.148 0.103 0.075 0.038 0.04 0.061 0.023 0.023 0.017 0.011 0.01 0.019 0.024 0.023 0.016 0.032 0.039 0.018 0.031 0.055 0.028 0.008 0.021 0.02 0.011 0.005 0.069 0 0.006 0 0.003 0.01 0.007 0.013 0.038 0.031 0.043 0.024 0.028 0.052 0.038 0.026 0.029 0.053 0.048 
0.003 0.002 0.002 0.006 0.028 0.03 0.034 0.05 0.024 0.039 0.033 0.02 0.009 0.008 0.01 0.027 0.019 0.005 0.01 0.018 0.009 0.004 0.01 0.017 0.003 0.002 0.004 0.002 0.002 0.006 0.017 0.017 0.027 0.021 0.036 0.015 0.026 0.03 0.028 0.026 0.045 0.061 0.029 0.025 0.066 0.031 0.026 0.026 0.016 0.034 0.048 0.056 0.083 0.043 0.037 0.041 0.039 0.037 0.026 0.014 0.014 0.034 0.035 0.038 0.049 0.038 0.069 0.096 0.047 0.06 0.157 0.184 0.096 0.134 0.06 0.079 0.198 0.378 1 0.215 0.101 0.129 0.047 0.038 0.035 0.035 0.026 0.021 0.013 0.016 0.014 0.02 0.028 0.028 0.029 0.031 0.047 0.043 0.035 0.063 0.083 0.076 0.102 0.068 0.036 0.019 0.014 0.034 0.007 0.02 0.005 0.005 0.005 0.009 0.017 0.007 0.012 0.021 0.023 0.009 0.011 0.022 0.015 0.004 0.004 0.014 0.006 0.001 0.043 0 0.001 0 0 0.006 0.005 0.005 0.009 0.003 0.012 0.007 0.009 0.022 0.016 0.011 0.009 0.037 0.024 
0.011 0.016 0.025 0.02 0.086 0.07 0.1 0.134 0.085 0.118 0.074 0.044 0.029 0.021 0.027 0.08 0.058 0.031 0.045 0.063 0.031 0.024 0.049 0.04 0.015 0.016 0.028 0.016 0.028 0.015 0.039 0.053 0.077 0.081 0.105 0.066 0.087 0.082 0.068 0.084 0.113 0.124 0.057 0.092 0.207 0.073 0.052 0.053 0.048 0.122 0.16 0.207 0.292 0.146 0.111 0.103 0.11 0.08 0.085 0.048 0.045 0.083 0.086 0.109 0.112 0.088 0.156 0.212 0.119 0.136 0.298 0.346 0.155 0.167 0.084 0.107 0.288 0.218 0.201 1 0.411 0.333 0.158 0.118 0.085 0.093 0.068 0.061 0.03 0.033 0.031 0.028 0.067 0.076 0.067 0.071 0.115 0.093 0.082 0.129 0.163 0.189 0.224 0.163 0.107 0.065 0.036 0.082 0.04 0.052 0.028 0.028 0.027 0.035 0.076 0.051 0.037 0.056 0.081 0.048 0.049 0.11 0.07 0.034 0.044 0.071 0.037 0.017 0.095 0 0.013 0.002 0.004 0.017 0.02 0.014 0.041 0.031 0.049 0.024 0.031 0.06 0.055 0.033 0.044 0.078 0.076 
0.015 0.016 0.031 0.04 0.129 0.106 0.119 0.129 0.084 0.11 0.082 0.051 0.026 0.021 0.033 0.085 0.054 0.028 0.048 0.072 0.049 0.027 0.047 0.057 0.024 0.019 0.034 0.028 0.042 0.018 0.054 0.06 0.071 0.073 0.086 0.064 0.082 0.082 0.059 0.077 0.11 0.106 0.042 0.065 0.137 0.051 0.048 0.048 0.046 0.134 0.235 0.339 0.283 0.169 0.123 0.107 0.118 0.094 0.088 0.045 0.038 0.069 0.092 0.109 0.111 0.085 0.142 0.203 0.102 0.113 0.23 0.265 0.132 0.125 0.058 0.086 0.181 0.159 0.104 0.433 1 0.336 0.172 0.113 0.111 0.109 0.07 0.073 0.04 0.041 0.036 0.038 0.075 0.077 0.052 0.076 0.106 0.091 0.078 0.115 0.156 0.172 0.306 0.2 0.12 0.079 0.056 0.094 0.037 0.053 0.034 0.038 0.029 0.035 0.055 0.048 0.029 0.061 0.097 0.067 0.077 0.196 0.113 0.046 0.066 0.125 0.066 0.03 0.117 0 0.011 0 0.002 0.016 0.018 0.015 0.041 0.039 0.068 0.042 0.041 0.077 0.07 0.039 0.027 0.083 0.087 
0.017 0.019 0.026 0.026 0.096 0.078 0.115 0.148 0.094 0.143 0.108 0.057 0.029 0.031 0.021 0.112 0.068 0.033 0.048 0.082 0.041 0.027 0.049 0.054 0.02 0.028 0.042 0.025 0.034 0.018 0.038 0.053 0.069 0.08 0.116 0.079 0.096 0.098 0.076 0.103 0.137 0.15 0.069 0.084 0.147 0.055 0.049 0.051 0.037 0.104 0.139 0.21 0.322 0.202 0.158 0.152 0.173 0.136 0.126 0.05 0.05 0.109 0.132 0.164 0.181 0.135 0.224 0.418 0.193 0.188 0.34 0.459 0.213 0.168 0.067 0.077 0.2 0.212 0.116 0.307 0.341 1 0.28 0.206 0.146 0.174 0.112 0.119 0.067 0.071 0.069 0.075 0.125 0.137 0.118 0.153 0.203 0.166 0.152 0.229 0.281 0.325 0.45 0.312 0.194 0.12 0.087 0.142 0.058 0.076 0.046 0.037 0.039 0.057 0.066 0.057 0.044 0.084 0.105 0.056 0.07 0.144 0.073 0.039 0.043 0.069 0.031 0.011 0.163 0 0.009 0.002 0.005 0.02 0.028 0.034 0.057 0.058 0.087 0.058 0.052 0.122 0.095 0.053 0.056 0.123 0.108 
0.013 0.016 0.026 0.018 0.077 0.074 0.11 0.117 0.123 0.158 0.117 0.064 0.032 0.03 0.045 0.136 0.087 0.035 0.067 0.113 0.048 0.039 0.073 0.06 0.028 0.031 0.041 0.026 0.035 0.012 0.033 0.05 0.068 0.092 0.111 0.069 0.093 0.085 0.073 0.088 0.123 0.099 0.049 0.071 0.103 0.041 0.041 0.038 0.036 0.09 0.115 0.236 0.226 0.294 0.197 0.178 0.181 0.142 0.108 0.057 0.041 0.077 0.108 0.133 0.133 0.088 0.124 0.207 0.112 0.093 0.158 0.181 0.097 0.078 0.04 0.038 0.105 0.11 0.06 0.142 0.201 0.289 1 0.34 0.262 0.193 0.124 0.136 0.083 0.079 0.07 0.074 0.136 0.155 0.109 0.129 0.176 0.149 0.1 0.134 0.167 0.25 0.292 0.473 0.26 0.215 0.114 0.156 0.051 0.12 0.067 0.054 0.055 0.103 0.149 0.086 0.083 0.148 0.167 0.092 0.091 0.185 0.114 0.048 0.049 0.071 0.04 0.018 0.178 0 0.009 0.005 0.009 0.029 0.024 0.033 0.083 0.072 0.122 0.073 0.065 0.148 0.126 0.064 0.076 0.175 0.166 
0.009 0.005 0.023 0.007 0.043 0.049 0.074 0.101 0.112 0.184 0.154 0.088 0.045 0.04 0.051 0.164 0.084 0.036 0.057 0.099 0.039 0.023 0.059 0.048 0.015 0.019 0.037 0.032 0.035 0.012 0.032 0.052 0.052 0.088 0.123 0.078 0.122 0.103 0.077 0.102 0.134 0.084 0.042 0.052 0.091 0.035 0.036 0.034 0.025 0.065 0.066 0.139 0.142 0.216 0.248 0.218 0.237 0.184 0.166 0.078 0.056 0.101 0.161 0.218 0.144 0.095 0.154 0.207 0.099 0.102 0.145 0.167 0.073 0.064 0.036 0.043 0.09 0.093 0.046 0.112 0.139 0.2 0.362 1 0.32 0.269 0.194 0.173 0.095 0.09 0.083 0.075 0.148 0.185 0.12 0.142 0.175 0.153 0.121 0.162 0.172 0.276 0.247 0.368 0.343 0.233 0.145 0.19 0.075 0.11 0.052 0.035 0.03 0.076 0.076 0.056 0.048 0.119 0.112 0.065 0.08 0.1 0.062 0.029 0.028 0.034 0.021 0.011 0.24 0 0.014 0.004 0.006 0.032 0.029 0.036 0.097 0.087 0.141 0.08 0.076 0.174 0.128 0.062 0.061 0.19 0.176 
0.01 0.017 0.025 0.017 0.049 0.046 0.077 0.118 0.127 0.195 0.192 0.085 0.067 0.059 0.083 0.261 0.109 0.06 0.108 0.164 0.062 0.057 0.099 0.078 0.033 0.029 0.051 0.029 0.037 0.024 0.039 0.053 0.064 0.103 0.131 0.079 0.112 0.089 0.082 0.088 0.124 0.095 0.042 0.044 0.084 0.039 0.027 0.019 0.023 0.071 0.069 0.126 0.131 0.246 0.204 0.282 0.308 0.25 0.167 0.077 0.066 0.092 0.17 0.208 0.157 0.1 0.124 0.152 0.101 0.086 0.108 0.123 0.063 0.051 0.026 0.023 0.066 0.06 0.035 0.091 0.111 0.132 0.271 0.324 1 0.436 0.27 0.213 0.12 0.116 0.088 0.092 0.184 0.168 0.106 0.13 0.162 0.123 0.103 0.14 0.134 0.169 0.155 0.213 0.263 0.299 0.185 0.354 0.146 0.241 0.097 0.063 0.069 0.112 0.126 0.075 0.07 0.113 0.133 0.071 0.062 0.099 0.067 0.037 0.039 0.046 0.03 0.01 0.345 0 0.02 0.001 0.009 0.049 0.045 0.045 0.087 0.071 0.116 0.066 0.068 0.142 0.12 0.066 0.067 0.162 0.136 
0.02 0.022 0.023 0.018 0.046 0.049 0.076 0.142 0.135 0.249 0.262 0.16 0.087 0.083 0.069 0.248 0.149 0.074 0.103 0.136 0.067 0.054 0.076 0.074 0.036 0.028 0.041 0.031 0.039 0.014 0.034 0.054 0.074 0.135 0.17 0.118 0.149 0.112 0.098 0.131 0.169 0.111 0.055 0.073 0.09 0.036 0.032 0.028 0.016 0.076 0.076 0.119 0.125 0.207 0.248 0.454 0.532 0.473 0.296 0.122 0.083 0.115 0.254 0.312 0.221 0.137 0.138 0.181 0.116 0.102 0.131 0.139 0.08 0.07 0.028 0.033 0.081 0.07 0.042 0.086 0.097 0.158 0.225 0.267 0.443 1 0.55 0.467 0.228 0.182 0.118 0.14 0.309 0.201 0.139 0.184 0.208 0.147 0.116 0.14 0.141 0.193 0.167 0.216 0.328 0.233 0.204 0.486 0.177 0.206 0.084 0.052 0.05 0.089 0.106 0.06 0.068 0.11 0.097 0.063 0.058 0.081 0.055 0.024 0.022 0.035 0.019 0.009 0.625 0 0.032 0.002 0.012 0.059 0.048 0.061 0.112 0.093 0.125 0.082 0.091 0.182 0.134 0.075 0.079 0.157 0.143 
0.01 0.018 0.018 0.015 0.043 0.036 0.062 0.098 0.104 0.174 0.203 0.118 0.069 0.059 0.061 0.195 0.113 0.045 0.066 0.096 0.043 0.031 0.059 0.053 0.014 0.022 0.027 0.019 0.024 0.008 0.018 0.038 0.04 0.079 0.111 0.088 0.117 0.091 0.08 0.097 0.126 0.084 0.044 0.036 0.06 0.036 0.035 0.031 0.024 0.055 0.057 0.092 0.102 0.143 0.167 0.357 0.389 0.376 0.215 0.095 0.066 0.102 0.201 0.23 0.164 0.107 0.107 0.134 0.099 0.099 0.093 0.082 0.063 0.045 0.011 0.016 0.045 0.036 0.022 0.072 0.079 0.105 0.143 0.172 0.27 0.551 1 0.384 0.211 0.124 0.079 0.105 0.219 0.156 0.107 0.128 0.161 0.128 0.082 0.115 0.1 0.133 0.102 0.135 0.213 0.178 0.166 0.441 0.148 0.158 0.062 0.045 0.042 0.075 0.072 0.045 0.035 0.082 0.07 0.039 0.045 0.056 0.05 0.029 0.019 0.033 0.019 0.01 0.528 0 0.01 0.005 0.008 0.039 0.048 0.061 0.093 0.068 0.103 0.059 0.068 0.133 0.094 0.049 0.056 0.128 0.102 
0.01 0.004 0.015 0.011 0.025 0.023 0.046 0.083 0.074 0.152 0.15 0.066 0.043 0.038 0.043 0.151 0.091 0.039 0.059 0.066 0.039 0.03 0.043 0.036 0.007 0.013 0.016 0.012 0.019 0.007 0.018 0.029 0.042 0.077 0.105 0.074 0.102 0.089 0.069 0.085 0.116 0.074 0.032 0.031 0.06 0.033 0.022 0.027 0.012 0.039 0.042 0.071 0.076 0.115 0.145 0.273 0.368 0.286 0.195 0.088 0.06 0.083 0.172 0.218 0.18 0.088 0.098 0.153 0.106 0.084 0.08 0.099 0.051 0.041 0.023 0.022 0.052 0.051 0.029 0.067 0.071 0.101 0.152 0.174 0.232 0.488 0.422 1 0.421 0.275 0.137 0.164 0.355 0.212 0.151 0.181 0.188 0.142 0.107 0.124 0.113 0.139 0.109 0.151 0.296 0.169 0.157 0.31 0.096 0.123 0.056 0.039 0.038 0.064 0.059 0.046 0.037 0.079 0.07 0.041 0.065 0.063 0.043 0.028 0.032 0.032 0.024 0.01 0.38 0 0.016 0.007 0.018 0.095 0.065 0.111 0.14 0.092 0.112 0.073 0.092 0.164 0.098 0.048 0.069 0.163 0.13 
0.007 0.007 0.007 0.007 0.016 0.017 0.026 0.043 0.039 0.07 0.065 0.035 0.018 0.019 0.031 0.079 0.041 0.024 0.035 0.041 0.023 0.018 0.035 0.026 0.007 0.01 0.012 0.009 0.011 0.002 0.007 0.018 0.016 0.033 0.038 0.03 0.044 0.036 0.031 0.036 0.045 0.038 0.016 0.018 0.03 0.014 0.014 0.009 0.009 0.024 0.027 0.039 0.044 0.059 0.076 0.128 0.179 0.144 0.101 0.04 0.026 0.042 0.095 0.124 0.101 0.055 0.055 0.088 0.055 0.044 0.046 0.055 0.032 0.016 0.009 0.008 0.021 0.02 0.014 0.042 0.041 0.066 0.07 0.104 0.121 0.224 0.215 0.405 1 0.228 0.126 0.11 0.213 0.151 0.096 0.119 0.121 0.084 0.062 0.08 0.066 0.09 0.072 0.086 0.167 0.105 0.135 0.148 0.05 0.057 0.026 0.017 0.019 0.037 0.034 0.024 0.033 0.062 0.045 0.029 0.035 0.036 0.028 0.011 0.009 0.015 0.007 0.002 0.181 0 0.008 0.008 0.016 0.083 0.069 0.165 0.158 0.074 0.08 0.062 0.077 0.118 0.077 0.054 0.045 0.099 0.084 
0.003 0.003 0.007 0.003 0.02 0.015 0.018 0.048 0.039 0.07 0.067 0.04 0.019 0.014 0.015 0.059 0.038 0.011 0.02 0.034 0.014 0.01 0.013 0.012 0.004 0.006 0.018 0.01 0.012 0.005 0.007 0.012 0.021 0.033 0.05 0.031 0.036 0.034 0.03 0.035 0.051 0.04 0.015 0.023 0.032 0.016 0.012 0.013 0.009 0.021 0.025 0.04 0.051 0.056 0.073 0.112 0.172 0.11 0.087 0.033 0.035 0.048 0.073 0.104 0.083 0.056 0.061 0.091 0.059 0.05 0.059 0.068 0.032 0.028 0.011 0.012 0.038 0.036 0.025 0.044 0.047 0.064 0.068 0.087 0.092 0.163 0.137 0.262 0.26 1 0.252 0.261 0.372 0.214 0.151 0.166 0.131 0.124 0.099 0.1 0.079 0.098 0.062 0.077 0.158 0.08 0.07 0.102 0.027 0.047 0.019 0.014 0.018 0.03 0.028 0.028 0.029 0.048 0.024 0.023 0.034 0.028 0.018 0.013 0.01 0.013 0.008 0.002 0.141 0 0.005 0.025 0.056 0.305 0.143 0.168 0.148 0.064 0.065 0.038 0.059 0.112 0.066 0.037 0.052 0.114 0.078 
0.003 0.007 0.005 0.006 0.014 0.013 0.016 0.032 0.034 0.061 0.049 0.025 0.017 0.016 0.014 0.049 0.031 0.008 0.021 0.032 0.007 0.004 0.014 0.013 0.003 0.008 0.008 0.005 0.005 0.006 0.005 0.011 0.011 0.025 0.04 0.03 0.039 0.033 0.025 0.039 0.046 0.039 0.016 0.024 0.027 0.015 0.016 0.016 0.007 0.024 0.017 0.03 0.039 0.05 0.058 0.085 0.137 0.089 0.062 0.032 0.018 0.036 0.073 0.085 0.094 0.043 0.05 0.094 0.061 0.039 0.05 0.064 0.034 0.029 0.015 0.02 0.028 0.031 0.016 0.038 0.036 0.062 0.067 0.071 0.079 0.12 0.092 0.15 0.122 0.269 1 0.352 0.233 0.285 0.328 0.201 0.156 0.159 0.121 0.107 0.094 0.098 0.068 0.072 0.165 0.093 0.095 0.086 0.037 0.056 0.024 0.019 0.016 0.032 0.032 0.022 0.031 0.069 0.042 0.024 0.039 0.032 0.016 0.007 0.014 0.015 0.007 0.003 0.106 0 0.004 0.007 0.018 0.139 0.316 0.141 0.346 0.153 0.111 0.087 0.121 0.177 0.111 0.076 0.071 0.146 0.115 
0.003 0.004 0.005 0.007 0.024 0.017 0.021 0.04 0.035 0.07 0.064 0.038 0.024 0.013 0.019 0.057 0.032 0.018 0.025 0.037 0.023 0.02 0.022 0.025 0.007 0.004 0.011 0.005 0.009 0.005 0.003 0.009 0.022 0.035 0.048 0.03 0.046 0.043 0.03 0.037 0.046 0.041 0.019 0.019 0.032 0.019 0.011 0.016 0.011 0.026 0.026 0.045 0.046 0.046 0.06 0.104 0.163 0.1 0.081 0.04 0.029 0.05 0.087 0.1 0.107 0.055 0.061 0.092 0.054 0.055 0.058 0.065 0.027 0.022 0.011 0.015 0.033 0.026 0.019 0.046 0.039 0.071 0.072 0.082 0.079 0.143 0.109 0.185 0.119 0.277 0.312 1 0.403 0.189 0.21 0.235 0.165 0.134 0.112 0.087 0.085 0.099 0.079 0.086 0.138 0.077 0.063 0.096 0.03 0.037 0.014 0.015 0.013 0.026 0.028 0.017 0.016 0.04 0.032 0.021 0.034 0.036 0.015 0.012 0.012 0.012 0.008 0.003 0.127 0 0.006 0.014 0.022 0.1 0.101 0.079 0.144 0.067 0.062 0.054 0.054 0.106 0.068 0.044 0.057 0.096 0.073 
0.008 0.01 0.013 0.009 0.027 0.026 0.037 0.066 0.057 0.128 0.116 0.077 0.038 0.03 0.028 0.111 0.06 0.03 0.035 0.062 0.029 0.018 0.032 0.026 0.01 0.008 0.019 0.01 0.013 0.011 0.016 0.027 0.032 0.057 0.079 0.066 0.089 0.071 0.061 0.073 0.086 0.065 0.037 0.04 0.051 0.026 0.027 0.026 0.015 0.037 0.046 0.072 0.081 0.086 0.12 0.197 0.345 0.208 0.158 0.072 0.051 0.078 0.154 0.191 0.166 0.091 0.108 0.153 0.103 0.071 0.091 0.107 0.05 0.041 0.023 0.02 0.044 0.052 0.025 0.055 0.077 0.108 0.114 0.145 0.16 0.273 0.201 0.375 0.209 0.37 0.213 0.378 1 0.311 0.253 0.355 0.31 0.199 0.167 0.161 0.129 0.173 0.111 0.132 0.252 0.142 0.117 0.185 0.066 0.1 0.048 0.036 0.033 0.067 0.057 0.034 0.034 0.084 0.053 0.031 0.047 0.058 0.037 0.012 0.028 0.036 0.024 0.011 0.26 0 0.008 0.008 0.018 0.129 0.109 0.083 0.156 0.098 0.125 0.076 0.085 0.197 0.129 0.062 0.078 0.178 0.134 
0.012 0.009 0.016 0.011 0.029 0.019 0.045 0.049 0.067 0.091 0.092 0.051 0.032 0.022 0.036 0.099 0.049 0.021 0.034 0.049 0.024 0.021 0.045 0.032 0.011 0.023 0.024 0.014 0.017 0.008 0.017 0.03 0.028 0.037 0.054 0.041 0.064 0.058 0.044 0.046 0.06 0.064 0.029 0.027 0.057 0.022 0.019 0.019 0.012 0.038 0.04 0.077 0.088 0.094 0.108 0.171 0.263 0.188 0.131 0.057 0.032 0.061 0.141 0.173 0.187 0.095 0.095 0.178 0.123 0.092 0.108 0.129 0.078 0.045 0.018 0.023 0.057 0.048 0.031 0.086 0.084 0.13 0.152 0.177 0.148 0.247 0.17 0.235 0.155 0.234 0.29 0.208 0.357 1 0.358 0.315 0.346 0.314 0.196 0.206 0.172 0.223 0.152 0.18 0.413 0.18 0.183 0.18 0.065 0.094 0.047 0.033 0.046 0.081 0.077 0.059 0.064 0.146 0.089 0.063 0.082 0.069 0.051 0.025 0.043 0.036 0.022 0.012 0.226 0 0.006 0.003 0.016 0.094 0.129 0.122 0.336 0.192 0.241 0.18 0.206 0.396 0.247 0.14 0.17 0.345 0.238 
0.007 0.005 0.008 0.006 0.016 0.019 0.032 0.043 0.044 0.072 0.067 0.031 0.023 0.024 0.021 0.067 0.037 0.022 0.032 0.038 0.026 0.019 0.02 0.019 0.012 0.006 0.014 0.011 0.011 0.005 0.013 0.013 0.02 0.033 0.045 0.031 0.041 0.045 0.039 0.042 0.05 0.053 0.028 0.026 0.032 0.014 0.009 0.01 0.01 0.028 0.025 0.046 0.054 0.06 0.075 0.105 0.162 0.115 0.088 0.036 0.023 0.055 0.095 0.106 0.168 0.085 0.089 0.179 0.123 0.076 0.084 0.118 0.064 0.038 0.015 0.018 0.051 0.053 0.034 0.063 0.059 0.105 0.093 0.112 0.101 0.148 0.1 0.145 0.095 0.166 0.322 0.213 0.25 0.371 1 0.438 0.284 0.318 0.331 0.249 0.197 0.191 0.106 0.114 0.204 0.098 0.084 0.101 0.043 0.059 0.033 0.019 0.021 0.052 0.043 0.027 0.028 0.067 0.037 0.018 0.043 0.032 0.018 0.011 0.02 0.014 0.008 0.004 0.133 0 0.007 0.007 0.011 0.076 0.117 0.085 0.192 0.095 0.106 0.086 0.093 0.19 0.129 0.097 0.161 0.203 0.125 
0.001 0.002 0.005 0.005 0.024 0.02 0.017 0.052 0.056 0.098 0.084 0.048 0.034 0.016 0.032 0.082 0.048 0.02 0.034 0.056 0.022 0.012 0.024 0.016 0.009 0.011 0.011 0.01 0.01 0.006 0.011 0.015 0.018 0.038 0.072 0.061 0.08 0.078 0.055 0.068 0.09 0.08 0.034 0.033 0.055 0.034 0.026 0.024 0.014 0.031 0.033 0.059 0.073 0.087 0.104 0.139 0.225 0.143 0.121 0.052 0.049 0.092 0.159 0.163 0.281 0.128 0.13 0.227 0.166 0.099 0.115 0.146 0.087 0.052 0.02 0.028 0.063 0.069 0.041 0.077 0.077 0.144 0.126 0.134 0.113 0.184 0.132 0.192 0.118 0.184 0.214 0.25 0.367 0.3 0.435 1 0.438 0.295 0.309 0.286 0.224 0.225 0.131 0.137 0.197 0.094 0.088 0.124 0.042 0.059 0.022 0.019 0.02 0.041 0.042 0.026 0.027 0.065 0.054 0.031 0.04 0.056 0.032 0.023 0.022 0.027 0.018 0.011 0.164 0 0.008 0.011 0.025 0.09 0.092 0.066 0.136 0.075 0.104 0.073 0.084 0.16 0.108 0.089 0.11 0.172 0.116 
0.007 0.011 0.011 0.013 0.044 0.036 0.057 0.075 0.059 0.111 0.104 0.053 0.033 0.029 0.025 0.092 0.051 0.032 0.038 0.057 0.039 0.023 0.04 0.033 0.01 0.013 0.021 0.015 0.019 0.01 0.023 0.027 0.042 0.06 0.085 0.061 0.075 0.07 0.053 0.071 0.084 0.082 0.035 0.049 0.075 0.032 0.029 0.026 0.017 0.057 0.067 0.103 0.115 0.103 0.111 0.188 0.287 0.172 0.147 0.056 0.044 0.081 0.164 0.204 0.277 0.135 0.129 0.321 0.186 0.116 0.161 0.199 0.119 0.072 0.026 0.03 0.089 0.095 0.059 0.114 0.112 0.2 0.149 0.191 0.142 0.207 0.147 0.196 0.115 0.141 0.157 0.154 0.296 0.333 0.3 0.436 1 0.451 0.28 0.344 0.289 0.376 0.186 0.195 0.317 0.136 0.132 0.155 0.047 0.076 0.048 0.034 0.031 0.072 0.063 0.039 0.042 0.098 0.069 0.054 0.059 0.075 0.048 0.022 0.029 0.041 0.021 0.011 0.204 0 0.01 0.002 0.004 0.047 0.056 0.053 0.132 0.093 0.114 0.091 0.088 0.191 0.126 0.083 0.125 0.25 0.164 
0.01 0.007 0.011 0.007 0.025 0.027 0.042 0.058 0.059 0.095 0.087 0.053 0.026 0.02 0.019 0.088 0.046 0.019 0.038 0.063 0.026 0.021 0.042 0.036 0.017 0.013 0.015 0.012 0.017 0.011 0.02 0.036 0.028 0.047 0.07 0.05 0.064 0.065 0.046 0.054 0.081 0.076 0.035 0.034 0.06 0.031 0.023 0.019 0.012 0.041 0.041 0.073 0.095 0.093 0.1 0.132 0.191 0.134 0.112 0.041 0.03 0.067 0.117 0.143 0.19 0.103 0.125 0.279 0.163 0.089 0.111 0.176 0.093 0.063 0.024 0.032 0.069 0.082 0.044 0.087 0.097 0.171 0.133 0.165 0.114 0.163 0.124 0.149 0.097 0.108 0.139 0.117 0.174 0.327 0.325 0.289 0.451 1 0.361 0.338 0.328 0.322 0.187 0.174 0.277 0.121 0.095 0.125 0.044 0.066 0.034 0.032 0.03 0.046 0.05 0.039 0.039 0.087 0.063 0.042 0.067 0.059 0.044 0.034 0.027 0.027 0.02 0.013 0.158 0 0.005 0.004 0.007 0.035 0.048 0.048 0.127 0.082 0.126 0.074 0.087 0.201 0.149 0.1 0.157 0.332 0.181 
0.011 0.006 0.011 0.01 0.024 0.022 0.035 0.055 0.047 0.081 0.069 0.038 0.028 0.023 0.025 0.069 0.049 0.027 0.034 0.047 0.024 0.023 0.036 0.033 0.015 0.01 0.017 0.01 0.012 0.01 0.014 0.019 0.021 0.046 0.058 0.045 0.056 0.052 0.044 0.051 0.066 0.07 0.031 0.022 0.052 0.022 0.015 0.017 0.018 0.033 0.035 0.065 0.088 0.068 0.069 0.1 0.136 0.097 0.086 0.042 0.031 0.064 0.086 0.109 0.175 0.104 0.111 0.226 0.156 0.098 0.128 0.178 0.092 0.07 0.034 0.037 0.073 0.076 0.045 0.096 0.094 0.143 0.091 0.117 0.088 0.111 0.081 0.103 0.061 0.092 0.111 0.098 0.157 0.194 0.351 0.316 0.271 0.343 1 0.437 0.31 0.229 0.141 0.127 0.162 0.071 0.066 0.081 0.037 0.045 0.022 0.021 0.018 0.024 0.029 0.028 0.022 0.053 0.036 0.034 0.054 0.058 0.034 0.019 0.024 0.026 0.01 0.008 0.111 0 0.007 0.002 0.003 0.037 0.046 0.034 0.096 0.065 0.085 0.048 0.055 0.129 0.095 0.052 0.076 0.161 0.11 
0.012 0.008 0.016 0.013 0.051 0.04 0.066 0.067 0.052 0.106 0.079 0.055 0.026 0.025 0.03 0.076 0.057 0.022 0.035 0.06 0.023 0.019 0.034 0.04 0.011 0.015 0.024 0.018 0.024 0.008 0.022 0.035 0.042 0.061 0.077 0.059 0.075 0.072 0.066 0.066 0.089 0.112 0.047 0.04 0.077 0.033 0.027 0.028 0.022 0.061 0.067 0.108 0.125 0.106 0.098 0.133 0.198 0.134 0.128 0.06 0.049 0.104 0.142 0.173 0.319 0.173 0.188 0.445 0.322 0.158 0.197 0.29 0.152 0.106 0.04 0.054 0.123 0.117 0.058 0.15 0.148 0.234 0.142 0.141 0.109 0.163 0.116 0.125 0.074 0.099 0.106 0.109 0.164 0.198 0.208 0.253 0.308 0.294 0.393 1 0.529 0.339 0.221 0.187 0.185 0.089 0.086 0.114 0.039 0.052 0.03 0.02 0.023 0.033 0.047 0.033 0.03 0.065 0.055 0.04 0.058 0.08 0.049 0.024 0.029 0.042 0.021 0.012 0.154 0 0.012 0.004 0.006 0.04 0.038 0.038 0.084 0.061 0.075 0.043 0.059 0.116 0.083 0.049 0.074 0.166 0.111 
0.009 0.013 0.016 0.009 0.049 0.029 0.056 0.08 0.06 0.112 0.088 0.048 0.033 0.028 0.036 0.088 0.064 0.028 0.04 0.073 0.024 0.018 0.036 0.041 0.015 0.013 0.022 0.018 0.024 0.011 0.016 0.032 0.037 0.056 0.076 0.056 0.084 0.075 0.059 0.068 0.098 0.103 0.043 0.045 0.087 0.044 0.025 0.03 0.025 0.062 0.066 0.112 0.136 0.111 0.112 0.124 0.154 0.115 0.109 0.058 0.048 0.077 0.119 0.152 0.217 0.121 0.17 0.4 0.22 0.131 0.236 0.427 0.177 0.125 0.055 0.062 0.146 0.182 0.088 0.177 0.154 0.285 0.158 0.159 0.112 0.123 0.086 0.107 0.056 0.089 0.076 0.085 0.137 0.163 0.178 0.224 0.311 0.307 0.325 0.513 1 0.418 0.269 0.218 0.168 0.084 0.06 0.094 0.04 0.069 0.028 0.027 0.024 0.045 0.05 0.033 0.024 0.058 0.057 0.036 0.044 0.079 0.043 0.022 0.022 0.027 0.019 0.01 0.135 0 0.008 0.002 0.004 0.027 0.031 0.025 0.068 0.045 0.058 0.049 0.051 0.092 0.072 0.049 0.07 0.172 0.088 
0.02 0.029 0.025 0.022 0.069 0.055 0.073 0.102 0.086 0.143 0.118 0.069 0.037 0.026 0.032 0.106 0.069 0.034 0.057 0.075 0.039 0.02 0.049 0.047 0.024 0.016 0.039 0.031 0.037 0.014 0.035 0.035 0.06 0.073 0.097 0.074 0.119 0.127 0.073 0.086 0.129 0.135 0.06 0.059 0.117 0.058 0.043 0.036 0.025 0.072 0.092 0.15 0.177 0.152 0.158 0.172 0.202 0.141 0.143 0.062 0.055 0.11 0.15 0.188 0.246 0.151 0.203 0.513 0.211 0.148 0.249 0.321 0.162 0.121 0.057 0.058 0.143 0.146 0.07 0.177 0.188 0.336 0.267 0.304 0.159 0.183 0.128 0.143 0.081 0.104 0.107 0.105 0.185 0.211 0.2 0.234 0.391 0.313 0.227 0.339 0.462 1 0.432 0.422 0.286 0.158 0.116 0.142 0.059 0.087 0.04 0.034 0.034 0.064 0.075 0.047 0.047 0.102 0.094 0.073 0.084 0.133 0.07 0.041 0.041 0.053 0.026 0.01 0.177 0 0.019 0.004 0.007 0.049 0.045 0.042 0.108 0.078 0.124 0.086 0.093 0.187 0.128 0.081 0.1 0.253 0.174 
0.011 0.016 0.024 0.016 0.069 0.061 0.09 0.121 0.084 0.123 0.094 0.059 0.041 0.026 0.044 0.108 0.058 0.036 0.057 0.083 0.034 0.024 0.058 0.051 0.023 0.021 0.039 0.024 0.036 0.011 0.032 0.038 0.062 0.06 0.088 0.056 0.087 0.085 0.059 0.073 0.105 0.102 0.038 0.056 0.111 0.04 0.029 0.033 0.026 0.089 0.106 0.192 0.217 0.163 0.135 0.137 0.169 0.118 0.114 0.051 0.047 0.075 0.105 0.141 0.154 0.095 0.15 0.306 0.133 0.128 0.226 0.345 0.171 0.131 0.053 0.063 0.142 0.16 0.078 0.228 0.307 0.447 0.298 0.224 0.132 0.139 0.104 0.115 0.068 0.076 0.069 0.059 0.122 0.159 0.109 0.126 0.2 0.163 0.125 0.207 0.243 0.412 1 0.525 0.208 0.106 0.083 0.111 0.037 0.079 0.042 0.032 0.025 0.047 0.087 0.05 0.039 0.084 0.102 0.071 0.097 0.181 0.087 0.045 0.057 0.072 0.04 0.019 0.14 0 0.018 0.002 0.007 0.037 0.032 0.04 0.072 0.045 0.081 0.043 0.042 0.118 0.087 0.044 0.055 0.141 0.138 
0.023 0.027 0.024 0.026 0.076 0.063 0.082 0.109 0.094 0.142 0.119 0.063 0.043 0.037 0.046 0.128 0.072 0.036 0.056 0.085 0.036 0.029 0.074 0.05 0.025 0.028 0.03 0.024 0.032 0.02 0.039 0.05 0.057 0.074 0.097 0.06 0.087 0.073 0.063 0.076 0.105 0.095 0.039 0.064 0.105 0.035 0.042 0.046 0.032 0.081 0.102 0.186 0.18 0.188 0.158 0.169 0.202 0.166 0.134 0.043 0.049 0.099 0.126 0.163 0.179 0.106 0.152 0.278 0.137 0.118 0.188 0.256 0.133 0.101 0.039 0.041 0.123 0.126 0.069 0.176 0.205 0.327 0.474 0.365 0.199 0.207 0.145 0.138 0.084 0.085 0.097 0.091 0.15 0.195 0.137 0.155 0.213 0.179 0.137 0.184 0.2 0.376 0.53 1 0.323 0.165 0.124 0.166 0.062 0.09 0.047 0.043 0.044 0.082 0.11 0.072 0.061 0.123 0.132 0.086 0.108 0.166 0.097 0.057 0.048 0.06 0.038 0.021 0.188 0 0.015 0.002 0.005 0.037 0.041 0.046 0.096 0.08 0.134 0.075 0.083 0.176 0.14 0.068 0.074 0.202 0.19 
0.013 0.015 0.02 0.018 0.041 0.032 0.064 0.084 0.088 0.153 0.134 0.071 0.048 0.035 0.045 0.127 0.087 0.039 0.062 0.088 0.04 0.025 0.06 0.048 0.023 0.027 0.04 0.029 0.032 0.015 0.023 0.039 0.041 0.078 0.097 0.059 0.081 0.079 0.059 0.08 0.094 0.084 0.033 0.039 0.075 0.03 0.026 0.021 0.012 0.044 0.052 0.121 0.117 0.17 0.159 0.223 0.304 0.23 0.16 0.066 0.05 0.072 0.168 0.202 0.193 0.108 0.14 0.22 0.147 0.094 0.141 0.15 0.082 0.075 0.029 0.039 0.08 0.076 0.045 0.099 0.128 0.193 0.294 0.361 0.251 0.315 0.21 0.272 0.139 0.162 0.156 0.141 0.256 0.413 0.194 0.219 0.305 0.271 0.166 0.19 0.194 0.277 0.229 0.331 1 0.35 0.288 0.24 0.093 0.148 0.069 0.054 0.057 0.108 0.104 0.084 0.089 0.215 0.129 0.079 0.137 0.109 0.063 0.038 0.047 0.049 0.031 0.014 0.271 0 0.014 0.004 0.015 0.06 0.067 0.072 0.198 0.189 0.302 0.197 0.179 0.421 0.307 0.166 0.176 0.462 0.407 
0.013 0.013 0.016 0.009 0.038 0.036 0.056 0.073 0.086 0.115 0.108 0.056 0.036 0.037 0.038 0.136 0.072 0.035 0.085 0.11 0.046 0.044 0.103 0.058 0.029 0.037 0.044 0.025 0.033 0.025 0.028 0.04 0.044 0.069 0.071 0.042 0.064 0.059 0.048 0.055 0.071 0.058 0.027 0.041 0.065 0.029 0.024 0.019 0.014 0.049 0.054 0.089 0.094 0.14 0.118 0.177 0.215 0.171 0.132 0.053 0.044 0.063 0.112 0.152 0.12 0.067 0.078 0.13 0.081 0.064 0.087 0.092 0.051 0.04 0.016 0.02 0.05 0.049 0.027 0.076 0.093 0.116 0.217 0.239 0.298 0.259 0.171 0.179 0.099 0.082 0.089 0.067 0.16 0.209 0.106 0.124 0.161 0.115 0.087 0.111 0.091 0.15 0.134 0.186 0.366 1 0.323 0.229 0.119 0.263 0.142 0.096 0.106 0.248 0.148 0.087 0.098 0.215 0.127 0.072 0.08 0.072 0.051 0.028 0.022 0.033 0.018 0.006 0.215 0 0.018 0.002 0.007 0.033 0.043 0.058 0.124 0.129 0.231 0.134 0.119 0.233 0.192 0.115 0.093 0.195 0.219 
0.003 0.003 0.002 0.002 0.017 0.016 0.03 0.043 0.058 0.092 0.106 0.059 0.039 0.023 0.037 0.123 0.051 0.025 0.049 0.067 0.033 0.02 0.042 0.035 0.012 0.013 0.017 0.011 0.011 0.004 0.013 0.026 0.025 0.047 0.053 0.043 0.048 0.044 0.036 0.037 0.055 0.04 0.02 0.022 0.03 0.014 0.014 0.012 0.005 0.026 0.027 0.054 0.053 0.095 0.088 0.151 0.181 0.15 0.09 0.041 0.025 0.048 0.085 0.105 0.073 0.048 0.062 0.08 0.054 0.043 0.045 0.062 0.035 0.024 0.009 0.007 0.027 0.023 0.018 0.046 0.047 0.075 0.13 0.148 0.188 0.207 0.151 0.16 0.137 0.088 0.087 0.078 0.129 0.171 0.095 0.094 0.128 0.1 0.069 0.075 0.075 0.102 0.087 0.115 0.259 0.335 1 0.263 0.092 0.139 0.064 0.045 0.047 0.107 0.079 0.053 0.06 0.145 0.078 0.043 0.074 0.053 0.032 0.024 0.031 0.025 0.015 0.01 0.19 0 0.006 0.005 0.007 0.039 0.042 0.051 0.133 0.127 0.218 0.123 0.133 0.288 0.18 0.105 0.088 0.168 0.191 
0.014 0.013 0.018 0.014 0.045 0.041 0.066 0.115 0.129 0.228 0.27 0.149 0.093 0.072 0.1 0.317 0.138 0.078 0.111 0.137 0.066 0.049 0.079 0.056 0.025 0.022 0.034 0.026 0.03 0.012 0.024 0.048 0.06 0.11 0.145 0.115 0.136 0.113 0.076 0.118 0.137 0.094 0.054 0.053 0.083 0.042 0.035 0.035 0.026 0.059 0.055 0.087 0.11 0.177 0.216 0.415 0.4 0.392 0.251 0.118 0.072 0.088 0.18 0.251 0.171 0.102 0.133 0.141 0.103 0.09 0.106 0.105 0.064 0.047 0.02 0.019 0.057 0.053 0.033 0.081 0.08 0.124 0.173 0.202 0.345 0.482 0.42 0.273 0.154 0.125 0.088 0.099 0.215 0.177 0.118 0.154 0.162 0.137 0.094 0.124 0.116 0.14 0.122 0.164 0.233 0.241 0.287 1 0.312 0.279 0.103 0.062 0.059 0.096 0.117 0.073 0.068 0.115 0.1 0.065 0.072 0.072 0.052 0.037 0.03 0.028 0.021 0.011 0.547 0 0.028 0.002 0.006 0.047 0.049 0.048 0.107 0.081 0.134 0.092 0.092 0.181 0.127 0.075 0.07 0.141 0.149 
0.006 0.003 0.009 0.005 0.013 0.014 0.024 0.04 0.047 0.081 0.096 0.042 0.03 0.029 0.033 0.114 0.056 0.038 0.06 0.067 0.024 0.014 0.053 0.037 0.012 0.016 0.019 0.013 0.013 0.007 0.012 0.02 0.018 0.046 0.05 0.034 0.039 0.025 0.02 0.039 0.046 0.03 0.02 0.025 0.028 0.015 0.017 0.018 0.011 0.019 0.015 0.031 0.031 0.055 0.084 0.157 0.126 0.143 0.089 0.029 0.021 0.032 0.069 0.081 0.056 0.033 0.035 0.047 0.031 0.028 0.026 0.036 0.02 0.02 0.005 0.008 0.023 0.019 0.008 0.027 0.025 0.041 0.053 0.072 0.14 0.165 0.131 0.098 0.066 0.043 0.04 0.034 0.067 0.071 0.051 0.054 0.062 0.051 0.029 0.039 0.034 0.052 0.037 0.048 0.092 0.107 0.102 0.32 1 0.226 0.066 0.034 0.034 0.056 0.07 0.04 0.033 0.048 0.044 0.032 0.023 0.024 0.021 0.014 0.012 0.015 0.009 0.003 0.191 0 0.013 0.005 0.005 0.021 0.012 0.017 0.036 0.03 0.054 0.034 0.026 0.067 0.055 0.022 0.022 0.056 0.057 
0.013 0.017 0.024 0.01 0.028 0.029 0.058 0.075 0.1 0.119 0.114 0.057 0.046 0.053 0.073 0.152 0.087 0.073 0.197 0.167 0.074 0.069 0.173 0.095 0.036 0.052 0.059 0.039 0.041 0.016 0.019 0.053 0.04 0.072 0.078 0.048 0.064 0.042 0.04 0.058 0.073 0.047 0.025 0.033 0.059 0.028 0.025 0.025 0.014 0.039 0.035 0.064 0.066 0.097 0.106 0.15 0.145 0.134 0.102 0.054 0.033 0.043 0.084 0.112 0.078 0.045 0.068 0.074 0.044 0.044 0.049 0.053 0.029 0.02 0.006 0.006 0.031 0.03 0.02 0.043 0.055 0.08 0.113 0.12 0.225 0.18 0.121 0.092 0.056 0.042 0.035 0.031 0.073 0.084 0.047 0.065 0.073 0.06 0.044 0.054 0.062 0.083 0.077 0.091 0.148 0.295 0.129 0.247 0.24 1 0.287 0.159 0.153 0.197 0.23 0.116 0.097 0.118 0.12 0.093 0.061 0.06 0.055 0.037 0.023 0.026 0.014 0.007 0.172 0 0.028 0.001 0.003 0.015 0.017 0.02 0.041 0.047 0.087 0.046 0.039 0.096 0.088 0.042 0.048 0.093 0.095 
0.015 0.012 0.017 0.005 0.016 0.009 0.03 0.03 0.042 0.056 0.051 0.028 0.02 0.018 0.025 0.064 0.042 0.04 0.087 0.084 0.038 0.052 0.165 0.061 0.026 0.039 0.051 0.027 0.031 0.015 0.011 0.021 0.013 0.028 0.032 0.02 0.027 0.019 0.022 0.025 0.033 0.022 0.008 0.013 0.026 0.011 0.006 0.009 0.008 0.023 0.02 0.046 0.038 0.063 0.051 0.074 0.079 0.072 0.045 0.018 0.017 0.023 0.042 0.052 0.033 0.022 0.036 0.038 0.024 0.024 0.028 0.032 0.018 0.014 0.005 0.005 0.018 0.015 0.008 0.03 0.03 0.033 0.064 0.062 0.109 0.095 0.076 0.059 0.032 0.029 0.025 0.03 0.048 0.058 0.027 0.03 0.039 0.037 0.026 0.03 0.027 0.034 0.039 0.048 0.091 0.162 0.071 0.114 0.073 0.305 1 0.391 0.394 0.342 0.185 0.135 0.138 0.126 0.093 0.07 0.053 0.045 0.045 0.035 0.024 0.023 0.017 0.005 0.092 0 0.015 0.002 0.002 0.01 0.008 0.015 0.033 0.032 0.059 0.039 0.035 0.064 0.061 0.029 0.03 0.064 0.072 
0.012 0.009 0.038 0.01 0.023 0.028 0.049 0.046 0.05 0.048 0.048 0.014 0.015 0.025 0.036 0.069 0.044 0.036 0.099 0.098 0.062 0.083 0.297 0.1 0.044 0.07 0.086 0.054 0.047 0.019 0.019 0.032 0.027 0.036 0.035 0.019 0.024 0.023 0.017 0.021 0.039 0.026 0.011 0.023 0.026 0.015 0.012 0.016 0.014 0.031 0.024 0.05 0.047 0.063 0.056 0.048 0.046 0.042 0.034 0.013 0.012 0.021 0.029 0.042 0.036 0.023 0.03 0.042 0.026 0.024 0.026 0.029 0.013 0.011 0.005 0.004 0.014 0.014 0.012 0.032 0.046 0.044 0.068 0.046 0.066 0.055 0.045 0.045 0.025 0.016 0.02 0.017 0.028 0.038 0.026 0.028 0.036 0.03 0.025 0.029 0.031 0.041 0.044 0.049 0.062 0.089 0.039 0.067 0.048 0.151 0.353 1 0.4 0.202 0.202 0.172 0.111 0.092 0.111 0.095 0.042 0.041 0.048 0.027 0.02 0.026 0.014 0.008 0.05 0 0.019 0 0.002 0.006 0.008 0.009 0.031 0.029 0.055 0.037 0.026 0.049 0.057 0.027 0.029 0.046 0.056 
0.008 0.006 0.017 0.008 0.017 0.017 0.032 0.028 0.04 0.035 0.037 0.022 0.016 0.019 0.027 0.049 0.03 0.019 0.063 0.066 0.037 0.053 0.151 0.068 0.035 0.053 0.069 0.038 0.026 0.011 0.014 0.026 0.021 0.029 0.028 0.015 0.021 0.015 0.013 0.017 0.025 0.016 0.008 0.018 0.024 0.013 0.013 0.01 0.01 0.024 0.024 0.037 0.03 0.045 0.038 0.046 0.046 0.039 0.033 0.015 0.009 0.019 0.025 0.037 0.018 0.017 0.02 0.026 0.015 0.021 0.022 0.032 0.014 0.011 0.005 0.006 0.009 0.013 0.009 0.019 0.023 0.029 0.056 0.044 0.065 0.05 0.039 0.032 0.02 0.012 0.016 0.012 0.022 0.033 0.016 0.015 0.034 0.028 0.013 0.019 0.021 0.031 0.03 0.045 0.055 0.103 0.052 0.06 0.038 0.157 0.359 0.414 1 0.317 0.167 0.196 0.206 0.144 0.108 0.089 0.035 0.041 0.032 0.02 0.012 0.019 0.01 0.005 0.049 0 0.01 0.001 0.001 0.005 0.009 0.006 0.026 0.02 0.053 0.027 0.021 0.05 0.067 0.029 0.022 0.04 0.065 
0.011 0.009 0.031 0.012 0.028 0.022 0.043 0.041 0.05 0.053 0.048 0.021 0.02 0.022 0.023 0.062 0.043 0.028 0.061 0.081 0.038 0.042 0.143 0.075 0.036 0.043 0.075 0.049 0.036 0.009 0.015 0.034 0.023 0.036 0.04 0.027 0.025 0.023 0.021 0.025 0.032 0.027 0.013 0.02 0.031 0.009 0.009 0.011 0.01 0.03 0.034 0.063 0.054 0.071 0.054 0.061 0.067 0.055 0.037 0.017 0.016 0.029 0.039 0.046 0.049 0.02 0.041 0.058 0.032 0.033 0.046 0.058 0.024 0.022 0.008 0.01 0.028 0.02 0.01 0.043 0.05 0.064 0.094 0.083 0.105 0.09 0.066 0.065 0.044 0.04 0.041 0.035 0.056 0.083 0.056 0.053 0.066 0.05 0.037 0.044 0.053 0.068 0.069 0.079 0.124 0.252 0.096 0.084 0.043 0.199 0.357 0.244 0.353 1 0.28 0.187 0.218 0.242 0.171 0.11 0.075 0.054 0.054 0.037 0.031 0.037 0.017 0.01 0.075 0 0.011 0 0.002 0.016 0.02 0.021 0.045 0.066 0.115 0.08 0.064 0.101 0.137 0.071 0.047 0.079 0.129 
0.016 0.02 0.042 0.021 0.032 0.024 0.056 0.061 0.089 0.075 0.065 0.035 0.023 0.034 0.046 0.096 0.053 0.053 0.108 0.17 0.063 0.088 0.276 0.127 0.055 0.082 0.12 0.07 0.058 0.018 0.026 0.044 0.038 0.049 0.056 0.037 0.046 0.036 0.025 0.041 0.057 0.036 0.016 0.018 0.033 0.015 0.013 0.013 0.011 0.028 0.038 0.093 0.072 0.116 0.083 0.088 0.082 0.074 0.059 0.031 0.02 0.028 0.05 0.062 0.042 0.029 0.045 0.062 0.035 0.035 0.04 0.057 0.028 0.023 0.012 0.009 0.028 0.021 0.013 0.052 0.061 0.065 0.156 0.085 0.112 0.101 0.079 0.072 0.041 0.042 0.028 0.025 0.057 0.07 0.044 0.041 0.056 0.045 0.037 0.051 0.054 0.066 0.073 0.089 0.108 0.168 0.073 0.108 0.065 0.206 0.164 0.176 0.157 0.271 1 0.313 0.169 0.207 0.317 0.191 0.066 0.109 0.099 0.055 0.039 0.054 0.031 0.01 0.093 0 0.019 0.002 0.003 0.015 0.013 0.01 0.042 0.04 0.077 0.053 0.035 0.078 0.084 0.047 0.033 0.066 0.09 
0.02 0.025 0.067 0.022 0.031 0.033 0.061 0.043 0.064 0.053 0.041 0.023 0.014 0.017 0.029 0.06 0.046 0.03 0.074 0.1 0.04 0.046 0.147 0.11 0.056 0.099 0.236 0.111 0.074 0.022 0.027 0.043 0.031 0.042 0.042 0.022 0.029 0.027 0.023 0.032 0.04 0.028 0.009 0.019 0.032 0.009 0.014 0.013 0.014 0.04 0.044 0.082 0.053 0.077 0.053 0.047 0.048 0.048 0.035 0.017 0.014 0.025 0.028 0.039 0.033 0.021 0.032 0.04 0.024 0.03 0.041 0.037 0.018 0.016 0.008 0.008 0.021 0.02 0.012 0.033 0.05 0.049 0.092 0.066 0.066 0.062 0.037 0.037 0.024 0.023 0.026 0.019 0.042 0.061 0.032 0.031 0.047 0.04 0.025 0.033 0.032 0.045 0.06 0.056 0.077 0.092 0.049 0.064 0.041 0.123 0.127 0.173 0.187 0.164 0.327 1 0.304 0.188 0.299 0.406 0.115 0.089 0.143 0.087 0.054 0.06 0.043 0.025 0.054 0 0.01 0 0 0.005 0.01 0.01 0.038 0.035 0.079 0.033 0.035 0.069 0.084 0.046 0.021 0.055 0.095 
0.018 0.013 0.024 0.012 0.03 0.023 0.042 0.028 0.027 0.037 0.038 0.016 0.013 0.01 0.021 0.039 0.025 0.016 0.039 0.06 0.023 0.027 0.073 0.05 0.029 0.035 0.085 0.045 0.041 0.014 0.017 0.018 0.022 0.025 0.027 0.02 0.028 0.02 0.017 0.024 0.032 0.02 0.008 0.019 0.027 0.011 0.016 0.013 0.011 0.026 0.032 0.063 0.041 0.055 0.038 0.052 0.063 0.047 0.036 0.013 0.012 0.017 0.032 0.04 0.035 0.026 0.025 0.038 0.028 0.026 0.034 0.041 0.022 0.016 0.009 0.014 0.026 0.018 0.004 0.035 0.039 0.04 0.066 0.066 0.069 0.065 0.049 0.055 0.034 0.019 0.023 0.018 0.042 0.059 0.032 0.032 0.043 0.039 0.025 0.034 0.038 0.052 0.05 0.072 0.101 0.119 0.065 0.057 0.036 0.085 0.121 0.127 0.183 0.216 0.175 0.334 1 0.342 0.185 0.252 0.098 0.069 0.089 0.057 0.036 0.038 0.027 0.013 0.061 0 0.006 0.001 0.003 0.012 0.012 0.02 0.047 0.042 0.109 0.061 0.048 0.094 0.139 0.049 0.032 0.087 0.143 
0.023 0.017 0.029 0.014 0.045 0.044 0.062 0.067 0.061 0.062 0.052 0.028 0.02 0.027 0.033 0.072 0.056 0.035 0.063 0.088 0.037 0.033 0.091 0.079 0.03 0.038 0.076 0.045 0.045 0.015 0.03 0.042 0.038 0.049 0.055 0.032 0.044 0.037 0.026 0.036 0.056 0.037 0.019 0.031 0.048 0.025 0.018 0.017 0.018 0.049 0.052 0.097 0.074 0.096 0.077 0.091 0.101 0.087 0.059 0.025 0.023 0.029 0.05 0.066 0.061 0.038 0.046 0.082 0.048 0.039 0.052 0.063 0.028 0.022 0.01 0.01 0.03 0.029 0.013 0.044 0.063 0.09 0.129 0.117 0.115 0.116 0.098 0.096 0.054 0.058 0.088 0.062 0.095 0.154 0.086 0.086 0.099 0.091 0.055 0.061 0.065 0.097 0.094 0.114 0.213 0.23 0.17 0.125 0.056 0.131 0.13 0.101 0.136 0.252 0.2 0.191 0.357 1 0.304 0.185 0.187 0.106 0.119 0.061 0.047 0.062 0.032 0.016 0.112 0 0.012 0.005 0.01 0.025 0.034 0.033 0.104 0.138 0.272 0.16 0.122 0.249 0.373 0.155 0.104 0.177 0.367 
0.033 0.027 0.055 0.03 0.084 0.068 0.124 0.097 0.084 0.092 0.071 0.037 0.036 0.04 0.042 0.094 0.069 0.04 0.068 0.101 0.051 0.052 0.128 0.145 0.052 0.063 0.151 0.088 0.081 0.028 0.045 0.069 0.057 0.064 0.078 0.041 0.054 0.043 0.042 0.06 0.079 0.052 0.029 0.046 0.08 0.028 0.021 0.021 0.023 0.084 0.102 0.207 0.121 0.195 0.087 0.084 0.089 0.067 0.055 0.026 0.023 0.038 0.052 0.068 0.06 0.039 0.073 0.086 0.048 0.046 0.069 0.08 0.044 0.037 0.017 0.019 0.043 0.043 0.027 0.082 0.118 0.113 0.185 0.099 0.116 0.097 0.064 0.078 0.043 0.034 0.039 0.034 0.06 0.078 0.051 0.041 0.075 0.063 0.04 0.058 0.07 0.103 0.116 0.136 0.119 0.118 0.068 0.097 0.039 0.102 0.099 0.116 0.117 0.146 0.339 0.275 0.186 0.283 1 0.355 0.144 0.212 0.256 0.108 0.075 0.108 0.058 0.027 0.091 0 0.017 0.001 0.002 0.012 0.015 0.021 0.056 0.055 0.103 0.059 0.058 0.102 0.133 0.064 0.037 0.088 0.146 
0.036 0.019 0.039 0.015 0.037 0.032 0.065 0.045 0.041 0.058 0.049 0.025 0.016 0.018 0.024 0.058 0.038 0.025 0.05 0.067 0.037 0.041 0.106 0.079 0.039 0.047 0.131 0.062 0.063 0.021 0.02 0.035 0.028 0.038 0.042 0.022 0.026 0.023 0.019 0.028 0.033 0.031 0.012 0.022 0.031 0.017 0.018 0.01 0.009 0.038 0.047 0.102 0.073 0.096 0.063 0.063 0.062 0.058 0.051 0.022 0.016 0.025 0.039 0.041 0.04 0.029 0.042 0.05 0.029 0.033 0.042 0.052 0.022 0.019 0.004 0.008 0.026 0.023 0.014 0.056 0.072 0.064 0.111 0.076 0.087 0.078 0.048 0.057 0.031 0.025 0.021 0.018 0.048 0.054 0.036 0.045 0.061 0.048 0.032 0.037 0.045 0.057 0.067 0.076 0.094 0.089 0.068 0.07 0.032 0.075 0.07 0.098 0.096 0.115 0.219 0.413 0.235 0.187 0.384 1 0.217 0.148 0.272 0.178 0.092 0.112 0.072 0.036 0.077 0 0.012 0 0.003 0.007 0.013 0.015 0.036 0.04 0.087 0.056 0.041 0.076 0.089 0.041 0.019 0.061 0.13 
0.018 0.014 0.02 0.011 0.04 0.024 0.052 0.04 0.04 0.046 0.043 0.017 0.013 0.015 0.014 0.057 0.026 0.01 0.027 0.039 0.021 0.014 0.038 0.04 0.014 0.02 0.042 0.027 0.032 0.015 0.02 0.028 0.024 0.031 0.036 0.023 0.033 0.023 0.018 0.024 0.036 0.029 0.014 0.021 0.029 0.014 0.015 0.018 0.011 0.032 0.043 0.118 0.063 0.082 0.062 0.058 0.056 0.041 0.029 0.013 0.016 0.023 0.036 0.042 0.036 0.021 0.036 0.048 0.025 0.022 0.038 0.045 0.02 0.019 0.011 0.011 0.023 0.02 0.012 0.042 0.071 0.064 0.093 0.08 0.069 0.072 0.048 0.052 0.028 0.032 0.039 0.026 0.048 0.094 0.053 0.054 0.073 0.074 0.041 0.051 0.045 0.075 0.081 0.096 0.139 0.076 0.071 0.062 0.021 0.05 0.041 0.038 0.046 0.061 0.092 0.116 0.097 0.187 0.154 0.212 1 0.259 0.164 0.17 0.182 0.12 0.083 0.046 0.064 0 0.002 0 0.001 0.013 0.015 0.018 0.052 0.062 0.118 0.082 0.067 0.123 0.16 0.066 0.049 0.12 0.302 
0.046 0.024 0.023 0.021 0.092 0.063 0.128 0.07 0.059 0.07 0.051 0.028 0.023 0.024 0.031 0.07 0.042 0.027 0.04 0.058 0.024 0.022 0.046 0.065 0.02 0.019 0.047 0.027 0.062 0.018 0.042 0.052 0.053 0.054 0.061 0.03 0.046 0.044 0.034 0.043 0.063 0.034 0.025 0.037 0.066 0.023 0.03 0.038 0.025 0.088 0.121 0.315 0.145 0.132 0.083 0.069 0.071 0.051 0.047 0.025 0.022 0.034 0.048 0.053 0.059 0.048 0.059 0.094 0.053 0.043 0.079 0.111 0.041 0.039 0.018 0.025 0.057 0.048 0.026 0.116 0.208 0.146 0.213 0.104 0.081 0.075 0.049 0.053 0.028 0.032 0.035 0.028 0.047 0.065 0.048 0.052 0.069 0.054 0.05 0.064 0.076 0.111 0.187 0.157 0.099 0.076 0.041 0.063 0.024 0.054 0.05 0.044 0.044 0.067 0.101 0.104 0.063 0.105 0.22 0.155 0.247 1 0.306 0.149 0.243 0.294 0.15 0.083 0.072 0 0.008 0.001 0.002 0.01 0.018 0.014 0.034 0.041 0.062 0.044 0.041 0.064 0.088 0.046 0.031 0.08 0.12 
0.123 0.061 0.054 0.029 0.09 0.066 0.168 0.078 0.055 0.06 0.036 0.017 0.01 0.022 0.029 0.056 0.038 0.027 0.037 0.069 0.036 0.035 0.068 0.09 0.038 0.048 0.09 0.065 0.112 0.032 0.044 0.057 0.044 0.038 0.044 0.027 0.035 0.031 0.019 0.032 0.045 0.028 0.018 0.032 0.051 0.014 0.017 0.024 0.03 0.066 0.087 0.211 0.103 0.092 0.064 0.048 0.05 0.03 0.032 0.015 0.016 0.02 0.028 0.036 0.033 0.024 0.045 0.049 0.026 0.035 0.062 0.056 0.03 0.027 0.013 0.017 0.034 0.025 0.02 0.074 0.101 0.074 0.11 0.066 0.065 0.059 0.038 0.036 0.024 0.022 0.023 0.017 0.037 0.042 0.033 0.034 0.038 0.04 0.029 0.038 0.042 0.066 0.082 0.086 0.062 0.059 0.031 0.042 0.016 0.053 0.045 0.054 0.048 0.065 0.116 0.138 0.086 0.095 0.249 0.261 0.151 0.277 1 0.299 0.181 0.292 0.153 0.082 0.053 0 0.016 0.001 0.003 0.01 0.009 0.008 0.024 0.029 0.05 0.03 0.025 0.047 0.048 0.029 0.024 0.051 0.073 
0.035 0.018 0.017 0.014 0.036 0.027 0.06 0.033 0.027 0.031 0.018 0.011 0.009 0.009 0.014 0.03 0.021 0.005 0.022 0.032 0.012 0.014 0.031 0.034 0.017 0.02 0.033 0.022 0.032 0.01 0.017 0.017 0.022 0.016 0.027 0.011 0.014 0.012 0.015 0.015 0.019 0.021 0.009 0.014 0.019 0.009 0.01 0.008 0.009 0.03 0.034 0.07 0.039 0.044 0.034 0.028 0.026 0.022 0.019 0.01 0.008 0.017 0.015 0.018 0.02 0.012 0.019 0.025 0.015 0.019 0.019 0.022 0.01 0.01 0.004 0.004 0.016 0.01 0.006 0.028 0.043 0.028 0.053 0.034 0.028 0.028 0.02 0.019 0.014 0.011 0.011 0.011 0.018 0.024 0.012 0.015 0.024 0.02 0.009 0.014 0.018 0.026 0.036 0.039 0.04 0.038 0.024 0.026 0.009 0.022 0.013 0.017 0.019 0.031 0.058 0.085 0.055 0.057 0.12 0.174 0.174 0.146 0.292 1 0.229 0.161 0.144 0.083 0.029 0 0.003 0 0 0.003 0.003 0.007 0.013 0.019 0.037 0.025 0.015 0.032 0.039 0.017 0.01 0.03 0.071 
0.017 0.008 0.012 0.006 0.028 0.018 0.03 0.028 0.022 0.029 0.023 0.01 0.004 0.008 0.008 0.023 0.015 0.007 0.013 0.019 0.013 0.004 0.019 0.02 0.005 0.007 0.02 0.012 0.021 0.007 0.007 0.015 0.017 0.013 0.02 0.013 0.018 0.016 0.01 0.015 0.021 0.023 0.011 0.018 0.032 0.015 0.008 0.01 0.008 0.025 0.033 0.084 0.049 0.04 0.033 0.026 0.031 0.021 0.018 0.009 0.008 0.015 0.017 0.021 0.022 0.01 0.027 0.031 0.02 0.018 0.037 0.04 0.022 0.021 0.012 0.015 0.03 0.026 0.014 0.045 0.081 0.049 0.064 0.032 0.031 0.034 0.023 0.022 0.015 0.015 0.013 0.01 0.021 0.026 0.022 0.024 0.029 0.019 0.017 0.023 0.032 0.039 0.06 0.047 0.046 0.037 0.019 0.03 0.013 0.022 0.014 0.02 0.018 0.032 0.036 0.042 0.028 0.044 0.068 0.078 0.168 0.21 0.141 0.202 1 0.308 0.292 0.196 0.03 0 0.003 0 0.002 0.009 0.008 0.012 0.023 0.023 0.04 0.03 0.023 0.038 0.044 0.031 0.018 0.032 0.061 
0.035 0.017 0.024 0.017 0.052 0.045 0.083 0.047 0.037 0.045 0.037 0.02 0.01 0.014 0.017 0.05 0.027 0.015 0.024 0.041 0.024 0.015 0.03 0.05 0.02 0.016 0.031 0.022 0.044 0.02 0.027 0.035 0.037 0.028 0.024 0.011 0.023 0.019 0.016 0.018 0.032 0.023 0.009 0.023 0.038 0.017 0.011 0.013 0.016 0.049 0.066 0.136 0.087 0.072 0.041 0.043 0.047 0.047 0.027 0.016 0.011 0.023 0.031 0.041 0.046 0.031 0.04 0.061 0.034 0.027 0.048 0.075 0.034 0.026 0.014 0.011 0.031 0.035 0.02 0.073 0.157 0.087 0.088 0.051 0.062 0.05 0.038 0.035 0.017 0.015 0.017 0.014 0.03 0.043 0.02 0.033 0.043 0.034 0.029 0.047 0.052 0.066 0.094 0.076 0.057 0.036 0.023 0.043 0.013 0.037 0.017 0.02 0.018 0.021 0.052 0.068 0.042 0.06 0.113 0.105 0.124 0.282 0.273 0.173 0.34 1 0.49 0.202 0.053 0 0.007 0 0 0.008 0.01 0.006 0.018 0.02 0.027 0.016 0.019 0.038 0.039 0.021 0.016 0.047 0.056 
0.021 0.011 0.016 0.013 0.028 0.023 0.034 0.019 0.009 0.015 0.012 0.008 0.004 0.002 0.005 0.012 0.008 0.006 0.005 0.01 0.012 0.011 0.016 0.023 0.008 0.013 0.03 0.018 0.023 0.011 0.015 0.01 0.011 0.011 0.011 0.007 0.009 0.011 0.01 0.009 0.014 0.009 0.002 0.01 0.017 0.005 0.004 0.007 0.006 0.021 0.04 0.069 0.04 0.036 0.023 0.014 0.013 0.011 0.01 0.005 0.006 0.007 0.008 0.011 0.012 0.009 0.015 0.023 0.008 0.012 0.022 0.028 0.014 0.014 0.005 0.004 0.018 0.014 0.008 0.034 0.074 0.032 0.041 0.026 0.021 0.016 0.008 0.008 0.003 0.007 0.009 0.005 0.01 0.017 0.01 0.009 0.016 0.017 0.006 0.011 0.014 0.025 0.038 0.032 0.034 0.024 0.015 0.011 0.006 0.015 0.01 0.011 0.013 0.017 0.033 0.042 0.025 0.036 0.069 0.075 0.09 0.17 0.165 0.166 0.316 0.469 1 0.361 0.013 0 0.002 0 0 0.002 0.003 0.001 0.013 0.014 0.024 0.017 0.01 0.027 0.03 0.013 0.011 0.017 0.038 
0.007 0.003 0.008 0.005 0.016 0.011 0.019 0.01 0.007 0.006 0.006 0.003 0.002 0.001 0.002 0.004 0.002 0.002 0.006 0.011 0.006 0.008 0.015 0.015 0.005 0.006 0.01 0.008 0.009 0.001 0.006 0.009 0.008 0.004 0.007 0.007 0.003 0.003 0.004 0.007 0.009 0.006 0.005 0.006 0.009 0.004 0.002 0.001 0.003 0.01 0.018 0.037 0.021 0.012 0.008 0.007 0.01 0.007 0.006 0.002 0.002 0.002 0.007 0.008 0.01 0.004 0.008 0.012 0.008 0.009 0.01 0.013 0.005 0.006 0.003 0.004 0.008 0.007 0.005 0.013 0.027 0.018 0.02 0.009 0.009 0.008 0.005 0.006 0.002 0.003 0.002 0.005 0.006 0.007 0.006 0.011 0.01 0.005 0.005 0.009 0.012 0.013 0.016 0.015 0.012 0.014 0.006 0.008 0.004 0.01 0.013 0.012 0.014 0.021 0.02 0.026 0.025 0.023 0.032 0.037 0.048 0.085 0.079 0.079 0.225 0.2 0.377 1 0.009 0 0.001 0 0 0.001 0.002 0.002 0.005 0.005 0.012 0.003 0.004 0.009 0.01 0.006 0.004 0.009 0.013 
0.01 0.008 0.018 0.01 0.041 0.051 0.069 0.146 0.164 0.295 0.314 0.192 0.11 0.075 0.089 0.279 0.166 0.071 0.088 0.143 0.061 0.046 0.069 0.065 0.02 0.022 0.038 0.024 0.028 0.015 0.035 0.062 0.076 0.138 0.204 0.132 0.178 0.152 0.114 0.147 0.184 0.143 0.07 0.081 0.111 0.056 0.055 0.053 0.035 0.078 0.076 0.1 0.133 0.189 0.292 0.625 0.603 0.69 0.397 0.162 0.104 0.143 0.31 0.368 0.233 0.157 0.191 0.198 0.131 0.127 0.123 0.139 0.089 0.062 0.027 0.033 0.079 0.068 0.036 0.094 0.102 0.153 0.194 0.23 0.323 0.63 0.52 0.371 0.203 0.159 0.105 0.138 0.288 0.191 0.144 0.174 0.228 0.174 0.125 0.151 0.136 0.177 0.15 0.191 0.277 0.202 0.199 0.543 0.161 0.167 0.068 0.05 0.048 0.089 0.091 0.062 0.056 0.105 0.093 0.063 0.055 0.074 0.057 0.026 0.029 0.032 0.018 0.01 1 0 0.024 0.005 0.009 0.048 0.057 0.062 0.1 0.076 0.119 0.074 0.078 0.163 0.118 0.065 0.064 0.164 0.128 
0 0 0 0 0 0 0 0 0 0 0 0 0 0 0 0 0 0 0 0 0 0 0 0 0 0 0 0 0 0 0 0 0 0 0 0 0 0 0 0 0 0 0 0 0 0 0 0 0 0 0 0 0 0 0 0 0 0 0 0 0 0 0 0 0 0 0 0 0 0 0 0 0 0 0 0 0 0 0 0 0 0 0 0 0 0 0 0 0 0 0 0 0 0 0 0 0 0 0 0 0 0 0 0 0 0 0 0 0 0 0 0 0 0 0 0 0 0 0 0 0 0 0 0 0 0 0 0 0 1 0 0 0 0 0 0 0 0 0 0 0 0 0 0 0 0 0 
0.002 0.001 0.003 0.001 0.008 0.009 0.015 0.027 0.04 0.032 0.036 0.02 0.035 0.095 0.066 0.049 0.091 0.383 0.077 0.056 0.091 0.076 0.037 0.03 0.012 0.01 0.006 0.003 0.004 0.006 0.007 0.023 0.017 0.052 0.032 0.012 0.019 0.012 0.013 0.02 0.021 0.011 0.012 0.018 0.011 0.005 0.005 0.004 0.001 0.01 0.007 0.014 0.014 0.021 0.028 0.034 0.021 0.019 0.022 0.007 0.007 0.007 0.012 0.016 0.008 0.009 0.014 0.01 0.008 0.008 0.011 0.012 0.006 0.005 0.003 0.004 0.006 0.004 0.002 0.004 0.006 0.015 0.015 0.013 0.025 0.021 0.016 0.009 0.005 0.011 0.006 0.007 0.012 0.01 0.007 0.005 0.005 0.006 0.003 0.006 0.006 0.008 0.01 0.013 0.015 0.013 0.008 0.024 0.01 0.029 0.011 0.01 0.007 0.01 0.023 0.012 0.007 0.01 0.017 0.011 0.009 0.012 0.013 0.004 0.006 0.006 0.003 0.002 0.022 0 1 0.001 0.001 0.002 0.003 0.002 0.005 0.007 0.009 0.007 0.005 0.008 0.007 0.006 0.005 0.01 0.006 
0 0 0 0 0 0 0 0.001 0.001 0.001 0.001 0 0 0.002 0.002 0.004 0.002 0.001 0.003 0.003 0.001 0 0.001 0 0 0 0 0 0 0 0 0 0.001 0 0.002 0.001 0.002 0.002 0.002 0.001 0.002 0.001 0 0 0.001 0 0 0 0 0.001 0.001 0.001 0.002 0.001 0 0.003 0.009 0.007 0.003 0.001 0.002 0.002 0.004 0.007 0.004 0 0 0.003 0.002 0.001 0 0.001 0.002 0 0 0 0 0 0 0 0 0.002 0.004 0.003 0.002 0.007 0.007 0.012 0.007 0.026 0.019 0.01 0.013 0.009 0.006 0.006 0.007 0.005 0.005 0.005 0.002 0.004 0.003 0.002 0.008 0.005 0.003 0.005 0.002 0.003 0.002 0.002 0.001 0.003 0.002 0.002 0.001 0.004 0.001 0.002 0.003 0 0 0 0 0 0 0 0.008 0 0 1 0.453 0.093 0.026 0.016 0.006 0.002 0.004 0.002 0.003 0.006 0.004 0.002 0.001 0.004 0.005 
0 0 0 0 0 0 0 0.003 0.001 0.003 0.003 0.001 0.001 0.001 0.002 0.002 0.001 0 0 0.001 0 0 0 0 0 0 0 0 0 0 0 0 0 0.001 0.001 0.003 0.003 0.002 0.002 0.003 0.002 0 0 0.002 0.002 0 0 0 0 0 0 0.002 0.002 0.002 0.004 0.005 0.009 0.004 0.004 0.002 0.002 0.004 0.003 0.004 0.007 0.002 0.002 0.004 0.007 0.003 0.002 0 0.001 0.001 0 0.001 0.001 0 0.001 0.003 0.002 0.003 0.005 0.003 0.005 0.007 0.007 0.013 0.016 0.052 0.029 0.023 0.022 0.018 0.015 0.012 0.01 0.009 0.011 0.007 0.004 0.006 0.003 0.005 0.008 0.006 0.006 0.005 0.002 0.003 0.001 0 0.001 0.002 0.002 0.002 0.001 0.005 0.001 0.001 0.001 0 0.001 0.001 0.001 0.001 0.001 0.001 0.007 0 0 0.468 1 0.181 0.046 0.03 0.017 0.009 0.009 0.004 0.007 0.01 0.007 0.002 0.004 0.009 0.006 
0.003 0.005 0.003 0.005 0.008 0.008 0.012 0.012 0.011 0.025 0.026 0.014 0.009 0.007 0.007 0.015 0.013 0.006 0.011 0.013 0.009 0.009 0.009 0.008 0.006 0.001 0.006 0.006 0.003 0.004 0.004 0.008 0.01 0.01 0.017 0.013 0.023 0.022 0.013 0.017 0.026 0.018 0.013 0.009 0.017 0.006 0.006 0.006 0.004 0.012 0.011 0.022 0.02 0.024 0.024 0.049 0.074 0.056 0.04 0.014 0.014 0.022 0.039 0.04 0.042 0.028 0.03 0.04 0.02 0.026 0.031 0.035 0.027 0.015 0.004 0.004 0.016 0.016 0.011 0.013 0.018 0.033 0.032 0.037 0.041 0.065 0.054 0.095 0.087 0.3 0.148 0.105 0.14 0.092 0.075 0.086 0.072 0.058 0.053 0.053 0.046 0.05 0.035 0.039 0.066 0.028 0.029 0.044 0.016 0.023 0.012 0.008 0.006 0.007 0.017 0.01 0.009 0.021 0.017 0.012 0.013 0.013 0.011 0.007 0.005 0.005 0.004 0.001 0.06 0 0.004 0.104 0.215 1 0.26 0.144 0.095 0.043 0.038 0.028 0.043 0.063 0.034 0.025 0.03 0.051 0.034 
0.003 0.003 0.003 0.002 0.007 0.006 0.005 0.012 0.009 0.021 0.023 0.014 0.008 0.003 0.005 0.02 0.011 0.004 0.008 0.012 0.003 0.002 0.005 0.007 0.001 0.001 0.006 0.004 0.005 0.002 0.002 0.005 0.007 0.007 0.014 0.009 0.014 0.012 0.01 0.013 0.015 0.014 0.006 0.006 0.017 0.007 0.006 0.007 0.001 0.01 0.012 0.015 0.018 0.025 0.026 0.036 0.06 0.037 0.031 0.013 0.007 0.013 0.028 0.037 0.034 0.017 0.023 0.036 0.02 0.019 0.025 0.029 0.016 0.017 0.008 0.007 0.013 0.017 0.008 0.016 0.02 0.021 0.023 0.031 0.031 0.052 0.036 0.072 0.061 0.161 0.333 0.101 0.095 0.108 0.128 0.094 0.069 0.064 0.054 0.04 0.032 0.048 0.026 0.033 0.067 0.023 0.027 0.035 0.014 0.017 0.01 0.005 0.006 0.01 0.011 0.01 0.011 0.022 0.012 0.008 0.017 0.01 0.006 0.006 0.006 0.009 0.007 0.001 0.046 0 0.001 0.019 0.051 0.287 1 0.186 0.141 0.057 0.048 0.039 0.041 0.074 0.051 0.034 0.036 0.06 0.049 
0.002 0.002 0.001 0.002 0.005 0.004 0.006 0.006 0.011 0.022 0.016 0.014 0.007 0.004 0.007 0.021 0.009 0.005 0.009 0.015 0.004 0.004 0.011 0.006 0 0.004 0.008 0.003 0.002 0.002 0.002 0.009 0.005 0.008 0.014 0.006 0.011 0.012 0.003 0.009 0.011 0.01 0.004 0.003 0.005 0.001 0.002 0.002 0.001 0.004 0.005 0.01 0.012 0.026 0.023 0.04 0.064 0.046 0.03 0.009 0.009 0.017 0.028 0.037 0.044 0.02 0.016 0.036 0.024 0.011 0.014 0.026 0.016 0.012 0.002 0.003 0.008 0.015 0.013 0.009 0.017 0.026 0.028 0.042 0.045 0.062 0.051 0.097 0.179 0.162 0.174 0.09 0.106 0.122 0.078 0.072 0.061 0.053 0.04 0.045 0.04 0.044 0.032 0.031 0.084 0.049 0.046 0.049 0.012 0.024 0.011 0.008 0.008 0.015 0.009 0.016 0.015 0.034 0.016 0.011 0.018 0.016 0.008 0.005 0.005 0.007 0.005 0.002 0.056 0 0.003 0.018 0.031 0.156 0.204 1 0.266 0.111 0.07 0.065 0.086 0.099 0.061 0.042 0.033 0.064 0.046 
0.006 0.005 0.01 0.005 0.016 0.016 0.025 0.036 0.042 0.067 0.054 0.03 0.014 0.013 0.022 0.059 0.03 0.016 0.025 0.039 0.014 0.009 0.018 0.023 0.006 0.005 0.014 0.008 0.017 0.006 0.008 0.014 0.023 0.031 0.043 0.033 0.038 0.035 0.028 0.039 0.049 0.036 0.014 0.014 0.033 0.012 0.013 0.012 0.009 0.018 0.016 0.037 0.033 0.06 0.06 0.09 0.118 0.087 0.066 0.029 0.024 0.03 0.071 0.09 0.077 0.049 0.052 0.085 0.062 0.043 0.047 0.059 0.029 0.025 0.011 0.015 0.029 0.034 0.015 0.038 0.029 0.05 0.077 0.099 0.088 0.112 0.089 0.139 0.14 0.152 0.327 0.146 0.16 0.339 0.184 0.137 0.145 0.149 0.104 0.094 0.084 0.093 0.062 0.076 0.207 0.104 0.11 0.092 0.037 0.049 0.029 0.016 0.019 0.047 0.037 0.027 0.037 0.091 0.049 0.033 0.077 0.039 0.028 0.022 0.017 0.019 0.014 0.008 0.104 0 0.009 0.009 0.017 0.105 0.154 0.242 1 0.36 0.187 0.188 0.307 0.33 0.195 0.149 0.102 0.192 0.17 
0.006 0.008 0.007 0.009 0.017 0.015 0.017 0.021 0.024 0.04 0.032 0.019 0.014 0.006 0.007 0.04 0.018 0.004 0.013 0.021 0.006 0.006 0.019 0.012 0.005 0.011 0.013 0.005 0.01 0.003 0.01 0.01 0.017 0.022 0.027 0.015 0.022 0.026 0.02 0.019 0.024 0.023 0.009 0.015 0.017 0.011 0.01 0.009 0.01 0.018 0.022 0.039 0.042 0.049 0.045 0.052 0.083 0.065 0.043 0.021 0.02 0.028 0.038 0.055 0.059 0.036 0.037 0.064 0.039 0.031 0.038 0.046 0.023 0.02 0.008 0.012 0.025 0.02 0.009 0.03 0.031 0.054 0.065 0.069 0.069 0.082 0.055 0.09 0.08 0.076 0.13 0.066 0.091 0.186 0.102 0.083 0.092 0.092 0.048 0.058 0.054 0.075 0.058 0.07 0.177 0.114 0.119 0.076 0.041 0.047 0.029 0.018 0.025 0.048 0.036 0.029 0.041 0.117 0.047 0.036 0.059 0.035 0.027 0.02 0.016 0.017 0.012 0.004 0.073 0 0.003 0.004 0.011 0.034 0.064 0.11 0.358 1 0.336 0.371 0.453 0.308 0.262 0.177 0.095 0.153 0.172 
0.007 0.009 0.014 0.007 0.024 0.02 0.029 0.046 0.042 0.071 0.052 0.042 0.019 0.014 0.016 0.053 0.039 0.016 0.032 0.046 0.025 0.021 0.05 0.041 0.011 0.019 0.039 0.012 0.023 0.006 0.007 0.024 0.02 0.037 0.053 0.039 0.048 0.04 0.031 0.042 0.056 0.036 0.014 0.026 0.04 0.013 0.01 0.012 0.016 0.032 0.033 0.051 0.051 0.07 0.066 0.094 0.124 0.094 0.072 0.036 0.029 0.038 0.056 0.071 0.077 0.041 0.051 0.093 0.051 0.034 0.047 0.072 0.038 0.037 0.014 0.011 0.034 0.033 0.021 0.053 0.067 0.069 0.115 0.128 0.11 0.136 0.099 0.114 0.08 0.096 0.121 0.083 0.129 0.22 0.118 0.121 0.142 0.116 0.086 0.098 0.093 0.112 0.084 0.123 0.294 0.226 0.227 0.124 0.048 0.092 0.049 0.037 0.037 0.083 0.082 0.063 0.082 0.269 0.09 0.065 0.133 0.055 0.033 0.025 0.026 0.028 0.016 0.007 0.122 0 0.004 0.006 0.01 0.049 0.061 0.062 0.196 0.311 1 0.441 0.27 0.404 0.484 0.226 0.134 0.239 0.394 
0.005 0.007 0.007 0.008 0.011 0.013 0.021 0.024 0.025 0.039 0.034 0.027 0.013 0.011 0.017 0.046 0.022 0.017 0.022 0.03 0.015 0.013 0.025 0.021 0.009 0.011 0.014 0.007 0.014 0.005 0.01 0.017 0.011 0.017 0.028 0.023 0.028 0.031 0.019 0.022 0.027 0.016 0.007 0.01 0.016 0.003 0.002 0.004 0.005 0.014 0.017 0.028 0.026 0.039 0.048 0.065 0.083 0.066 0.043 0.023 0.018 0.019 0.042 0.056 0.043 0.028 0.027 0.05 0.027 0.022 0.031 0.035 0.018 0.019 0.007 0.009 0.018 0.019 0.01 0.021 0.031 0.041 0.068 0.086 0.067 0.083 0.059 0.075 0.062 0.056 0.091 0.061 0.082 0.158 0.09 0.08 0.084 0.09 0.051 0.049 0.054 0.068 0.049 0.069 0.166 0.13 0.13 0.07 0.029 0.05 0.036 0.022 0.032 0.053 0.046 0.037 0.051 0.148 0.048 0.034 0.069 0.037 0.031 0.026 0.025 0.021 0.017 0.011 0.077 0 0.007 0.001 0.006 0.031 0.044 0.06 0.197 0.388 0.427 1 0.374 0.282 0.337 0.221 0.112 0.155 0.227 
0.005 0 0.001 0.002 0.014 0.013 0.028 0.026 0.018 0.04 0.033 0.02 0.01 0.006 0.014 0.037 0.01 0.009 0.026 0.027 0.016 0.012 0.026 0.027 0.008 0.01 0.016 0.008 0.006 0.003 0.01 0.016 0.022 0.019 0.026 0.019 0.027 0.025 0.023 0.025 0.032 0.024 0.01 0.01 0.025 0.01 0.005 0.006 0.005 0.018 0.023 0.04 0.035 0.044 0.045 0.062 0.091 0.069 0.046 0.024 0.02 0.032 0.053 0.059 0.052 0.028 0.037 0.063 0.042 0.028 0.05 0.054 0.03 0.019 0.007 0.011 0.032 0.027 0.016 0.035 0.034 0.045 0.06 0.083 0.066 0.095 0.062 0.084 0.084 0.073 0.115 0.071 0.094 0.18 0.106 0.077 0.105 0.104 0.063 0.059 0.058 0.08 0.058 0.078 0.188 0.091 0.121 0.08 0.035 0.057 0.027 0.023 0.031 0.044 0.04 0.036 0.046 0.117 0.052 0.045 0.087 0.038 0.04 0.02 0.022 0.021 0.013 0.01 0.077 0 0.002 0.002 0.003 0.032 0.051 0.079 0.294 0.453 0.261 0.336 1 0.353 0.252 0.278 0.132 0.162 0.199 
0.014 0.012 0.021 0.012 0.03 0.03 0.048 0.054 0.056 0.092 0.082 0.041 0.018 0.024 0.031 0.078 0.048 0.022 0.041 0.055 0.026 0.015 0.054 0.044 0.01 0.021 0.032 0.022 0.023 0.005 0.015 0.033 0.042 0.048 0.058 0.044 0.061 0.049 0.043 0.042 0.057 0.052 0.023 0.023 0.044 0.011 0.011 0.014 0.008 0.036 0.037 0.061 0.059 0.074 0.088 0.138 0.176 0.127 0.106 0.045 0.037 0.043 0.087 0.114 0.111 0.065 0.064 0.121 0.077 0.049 0.072 0.096 0.062 0.039 0.014 0.018 0.049 0.042 0.018 0.053 0.062 0.097 0.127 0.16 0.138 0.185 0.132 0.159 0.11 0.117 0.148 0.098 0.183 0.39 0.171 0.164 0.195 0.201 0.116 0.12 0.116 0.145 0.108 0.152 0.425 0.212 0.289 0.167 0.072 0.09 0.053 0.04 0.047 0.092 0.066 0.061 0.088 0.214 0.089 0.06 0.121 0.061 0.036 0.029 0.03 0.024 0.014 0.006 0.167 0 0.008 0.001 0.01 0.059 0.061 0.096 0.289 0.295 0.399 0.297 0.327 1 0.452 0.267 0.217 0.349 0.351 
0.005 0.006 0.01 0.006 0.024 0.019 0.034 0.048 0.047 0.069 0.071 0.044 0.021 0.025 0.027 0.069 0.042 0.025 0.038 0.052 0.02 0.014 0.047 0.038 0.012 0.012 0.031 0.02 0.024 0.007 0.011 0.02 0.028 0.041 0.05 0.032 0.048 0.035 0.033 0.036 0.054 0.037 0.018 0.026 0.039 0.019 0.013 0.013 0.01 0.028 0.032 0.073 0.059 0.073 0.078 0.105 0.131 0.108 0.081 0.032 0.028 0.032 0.067 0.099 0.076 0.047 0.05 0.09 0.047 0.039 0.054 0.061 0.035 0.018 0.007 0.011 0.033 0.031 0.02 0.052 0.062 0.076 0.124 0.129 0.116 0.155 0.109 0.141 0.096 0.083 0.118 0.087 0.134 0.238 0.131 0.106 0.136 0.121 0.071 0.08 0.088 0.119 0.102 0.141 0.314 0.201 0.176 0.122 0.047 0.083 0.061 0.056 0.062 0.124 0.095 0.088 0.126 0.359 0.125 0.088 0.164 0.091 0.058 0.047 0.032 0.046 0.031 0.015 0.131 0 0.012 0.005 0.007 0.04 0.061 0.076 0.216 0.277 0.493 0.364 0.278 0.466 1 0.409 0.174 0.266 0.504 
0.005 0.005 0.003 0.003 0.012 0.009 0.019 0.025 0.028 0.045 0.043 0.023 0.017 0.014 0.017 0.046 0.022 0.013 0.023 0.028 0.01 0.007 0.018 0.017 0.007 0.005 0.009 0.008 0.008 0.002 0.003 0.004 0.013 0.026 0.031 0.023 0.031 0.023 0.02 0.026 0.034 0.03 0.016 0.018 0.024 0.014 0.012 0.016 0.012 0.016 0.022 0.035 0.038 0.044 0.05 0.062 0.075 0.054 0.052 0.02 0.013 0.027 0.041 0.051 0.049 0.025 0.027 0.062 0.042 0.035 0.032 0.039 0.028 0.013 0.007 0.008 0.018 0.018 0.01 0.029 0.032 0.046 0.055 0.073 0.078 0.085 0.06 0.07 0.045 0.052 0.076 0.056 0.079 0.156 0.099 0.085 0.091 0.095 0.054 0.064 0.058 0.068 0.05 0.072 0.166 0.102 0.091 0.076 0.035 0.049 0.023 0.018 0.029 0.047 0.037 0.03 0.055 0.142 0.054 0.048 0.066 0.028 0.031 0.02 0.019 0.018 0.008 0.003 0.073 0 0.004 0.001 0.003 0.019 0.032 0.044 0.126 0.189 0.235 0.241 0.268 0.282 0.386 1 0.258 0.162 0.211 
0.004 0.001 0.003 0.003 0.008 0.006 0.016 0.018 0.018 0.035 0.039 0.023 0.02 0.011 0.018 0.027 0.017 0.009 0.018 0.021 0.005 0.004 0.015 0.009 0.003 0.005 0.012 0.003 0.004 0.001 0.002 0.003 0.007 0.013 0.028 0.02 0.027 0.024 0.019 0.026 0.032 0.029 0.009 0.007 0.016 0.005 0.005 0.007 0.006 0.006 0.01 0.029 0.028 0.032 0.036 0.051 0.073 0.05 0.04 0.023 0.01 0.022 0.04 0.054 0.07 0.041 0.04 0.08 0.049 0.032 0.037 0.063 0.033 0.019 0.005 0.011 0.021 0.024 0.015 0.039 0.029 0.057 0.057 0.082 0.056 0.073 0.059 0.06 0.037 0.041 0.073 0.041 0.075 0.145 0.148 0.109 0.112 0.157 0.09 0.086 0.078 0.095 0.068 0.078 0.169 0.077 0.077 0.059 0.025 0.033 0.01 0.01 0.016 0.029 0.024 0.025 0.03 0.078 0.039 0.023 0.044 0.031 0.02 0.014 0.019 0.022 0.011 0.007 0.064 0 0.002 0.003 0.007 0.025 0.027 0.033 0.099 0.09 0.127 0.098 0.118 0.195 0.164 0.258 1 0.268 0.142 
0.006 0.01 0.022 0.015 0.034 0.031 0.048 0.083 0.075 0.109 0.096 0.06 0.037 0.027 0.035 0.103 0.056 0.026 0.045 0.063 0.032 0.026 0.043 0.033 0.019 0.015 0.026 0.018 0.024 0.012 0.024 0.029 0.038 0.053 0.079 0.059 0.075 0.07 0.049 0.065 0.085 0.059 0.034 0.038 0.057 0.029 0.026 0.03 0.025 0.052 0.041 0.087 0.094 0.116 0.114 0.167 0.224 0.161 0.124 0.056 0.032 0.06 0.112 0.145 0.147 0.078 0.107 0.175 0.106 0.074 0.097 0.117 0.069 0.052 0.021 0.027 0.058 0.057 0.028 0.064 0.082 0.14 0.171 0.206 0.153 0.223 0.171 0.18 0.106 0.116 0.132 0.105 0.192 0.35 0.216 0.219 0.281 0.34 0.179 0.192 0.187 0.259 0.171 0.211 0.47 0.204 0.182 0.169 0.06 0.097 0.052 0.036 0.045 0.084 0.067 0.052 0.064 0.174 0.086 0.051 0.105 0.084 0.057 0.035 0.038 0.036 0.023 0.01 0.202 0 0.005 0.004 0.009 0.045 0.059 0.055 0.165 0.153 0.228 0.147 0.161 0.36 0.258 0.164 0.274 1 0.375 
0.011 0.009 0.019 0.01 0.046 0.026 0.048 0.049 0.043 0.098 0.081 0.045 0.022 0.023 0.034 0.081 0.035 0.027 0.041 0.053 0.019 0.023 0.059 0.042 0.019 0.02 0.037 0.02 0.027 0.013 0.017 0.033 0.029 0.037 0.058 0.04 0.055 0.049 0.036 0.043 0.068 0.054 0.025 0.022 0.05 0.02 0.012 0.009 0.016 0.037 0.046 0.088 0.085 0.1 0.102 0.126 0.146 0.125 0.092 0.032 0.031 0.052 0.081 0.104 0.109 0.064 0.079 0.141 0.081 0.068 0.092 0.115 0.06 0.04 0.019 0.021 0.057 0.057 0.036 0.08 0.102 0.119 0.167 0.184 0.146 0.175 0.127 0.149 0.09 0.091 0.107 0.081 0.148 0.264 0.15 0.136 0.177 0.164 0.102 0.132 0.121 0.181 0.169 0.225 0.419 0.219 0.172 0.145 0.072 0.101 0.072 0.05 0.066 0.112 0.102 0.082 0.133 0.348 0.136 0.102 0.289 0.113 0.07 0.062 0.068 0.049 0.028 0.016 0.151 0 0.008 0.002 0.007 0.031 0.035 0.048 0.162 0.172 0.367 0.227 0.177 0.357 0.485 0.222 0.155 0.409 1 
