# Supplementary material for: Mapping allosteric communications within individual proteins
Source: Nat Commun. 2020 Jul 31;11:3862. doi: 10.1038/s41467-020-17618-2 (PMC7395124; doi:10.1038/s41467-020-17618-2)
Supplement: Supplementary file 8 — Supplementary Data 5 [file 41467_2020_17618_MOESM8_ESM.zip › CheY-correlation-comparison/plot.py]

import numpy as np
import sys
import matplotlib.pyplot as plt

chesca_file = sys.argv[1]
chesca_res_file = sys.argv[2]
chesca_threshold = float(sys.argv[3])
others = sys.argv[4:]
print(len(others))
other_files = [others[2*i] for i in range(int(len(others)/2))]
other_names = [others[2*i+1] for i in range(int(len(others)/2))]

chesca = np.genfromtxt(chesca_file)
np.fill_diagonal(chesca, 0)
chesca_res = np.genfromtxt(chesca_res_file, dtype='int')
chesca_res -= 2
print(chesca_res)
n = len(chesca_res)
chesca = np.abs(chesca) > chesca_threshold
p2 = np.where(chesca)

mcc = {}
i_other = 0
for filename in other_files:
    print(filename)
    mcc[filename] = []

    other = np.genfromtxt(filename)
    np.fill_diagonal(other, 0)
    flat=other.flatten()
    flat.sort()
    other = other[chesca_res,:][:,chesca_res]

#    thresholds = [i * 0.05 for i in range(20)]
#    thresholds = [flat[-i] for i in range(1, 100, 5)]
    x = []
    for i in range(1, 100, 5):
#    for threshold in thresholds:
#        tmp = np.abs(other) > threshold
#        p1 = np.where(tmp)
        p1 = np.unravel_index(np.argsort(other.ravel())[-i:], other.shape)
        tmp = np.zeros(other.shape, dtype=bool)
        tmp[p1] = True

        T = np.sum(chesca)
        P = np.sum(tmp)
        F = n*n-T
        N = n*n-P

        x.append(P)

        TP = np.sum(tmp&chesca)
        FN = T-TP
        FP = P-TP
        TN = F-FP
        if P == 0:
            TPR = 0
        else:
            TPR = TP/P
        if T == 0:
            PPV = 0
        else:
            PPV = TP/T
        tmp = (TP+FP)*(TP+FN)*(TN+FP)*(TN+FN)
        print(tmp)
        if tmp == 0:
            MCC = 0
        else:
            MCC = (TP*TN-FP*FN)/np.sqrt(tmp)

        mcc[filename].append(TPR)

        print('T({0}), N({1}), P({2}), F({3}), TP({4}), TN({5}), FP({6}), FN({7}), TPR({8}), PPV({9}), MCC({10})'.format(T, N, P, F, TP, TN, FP, FN, TPR, PPV, MCC))

    plt.plot(x, mcc[filename], '-', label=other_names[i_other])
    i_other += 1
plt.legend()
plt.xlabel('Number of Positives')
plt.ylabel('True Positive Ratio')
plt.show()
