# Supplementary material for: Mapping allosteric communications within individual proteins
Source: Nat Commun. 2020 Jul 31;11:3862. doi: 10.1038/s41467-020-17618-2 (PMC7395124; doi:10.1038/s41467-020-17618-2)
Supplement: Supplementary file 8 — Supplementary Data 5 [file 41467_2020_17618_MOESM8_ESM.zip › CheY-correlation-comparison/PRS.txt]

0	0.15	0.0893	0.0237	0.0138	0.000198	2.24e-05	0.000966	0.00141	0.0032	0.00348	0.00437	0.00314	0.00267	0.002	0.00188	0.00168	0.000997	0.000599	0.000353	5.7e-05	1.19e-06	0.000151	0.000638	0.00088	0.000695	0.00144	0.00547	0.00645	0.00155	0.00204	2.81e-06	0.000419	0.00167	0.00313	0.0044	0.00569	0.00669	0.00677	0.00594	0.00562	0.00646	0.00628	0.00598	0.00526	0.00604	0.00515	0.00425	0.00148	0.00112
0.157	0	0.151	0.12	0.0797	0.0105	0.00451	0.000451	6.03e-05	0.000425	0.000574	0.000965	0.000259	0.00011	7.85e-07	1.03e-09	1.03e-05	0.000242	0.000523	0.000928	0.00216	0.00282	0.00306	0.00813	0.00925	0.0078	0.0113	0.0223	0.0316	0.0142	0.0221	0.00518	0.00172	6e-05	0.000186	0.000845	0.00189	0.0027	0.00238	0.0016	0.00139	0.00173	0.00149	0.00122	0.000756	0.00114	0.000601	0.000232	0.000543	0.000694
0.181	0.293	0	0.178	0.119	0.0182	0.00872	0.0013	0.000558	0.000321	0.000361	0.000848	1.1e-06	9.55e-05	0.000795	0.000843	0.000958	0.00334	0.00505	0.00688	0.0122	0.0163	0.0167	0.0379	0.0424	0.0395	0.0517	0.113	0.107	0.0524	0.046	0.0152	0.00468	0.000618	7.19e-05	0.000831	0.00267	0.00428	0.00371	0.00229	0.00195	0.00268	0.00229	0.00186	0.00114	0.00179	0.000936	0.000345	0.000939	0.00131
0.0527	0.256	0.196	0	0.146	0.057	0.0207	0.00569	0.00239	5.24e-06	1.5e-05	0.000198	9.52e-05	0.000329	0.00109	0.00117	0.00158	0.00336	0.00464	0.00641	0.0113	0.0129	0.0121	0.0296	0.0328	0.0268	0.0378	0.0579	0.109	0.0528	0.103	0.0266	0.0128	0.00277	0.000293	8.35e-05	0.00111	0.00221	0.00159	0.000608	0.000419	0.000672	0.000406	0.000181	1.24e-06	0.000118	2.49e-05	0.000409	0.00723	0.00748
0.0531	0.295	0.228	0.253	0	0.0904	0.0607	0.0131	0.00571	0.00018	4.15e-06	0.000124	0.000198	0.000504	0.00142	0.00157	0.00242	0.0042	0.00567	0.00817	0.0142	0.0153	0.0137	0.0354	0.0392	0.0313	0.0446	0.0687	0.132	0.0668	0.14	0.0418	0.024	0.0057	0.0011	5.29e-06	0.00101	0.00229	0.00145	0.00034	0.000162	0.000318	9e-05	4.06e-08	0.000332	2.22e-05	0.000742	0.00241	0.0195	0.0206
0.00133	0.0678	0.0604	0.172	0.157	0	0.115	0.0653	0.0183	0.00421	0.00119	0.000414	0.00114	0.00126	0.00175	0.00204	0.00432	0.0035	0.00399	0.00631	0.0111	0.00789	0.00513	0.0174	0.0189	0.013	0.0188	0.0286	0.062	0.0488	0.15	0.0908	0.0527	0.0204	0.00935	0.00201	0.000105	2.07e-05	0.000285	0.0021	0.00303	0.00388	0.00658	0.0104	0.0187	0.0136	0.0273	0.0419	0.161	0.129
0.000193	0.0371	0.037	0.0801	0.135	0.147	0	0.0932	0.0544	0.0102	0.0044	0.00195	0.00349	0.00364	0.00418	0.00477	0.00962	0.00626	0.00651	0.0105	0.0143	0.00934	0.00549	0.0172	0.018	0.0122	0.0167	0.0241	0.0522	0.0484	0.153	0.115	0.133	0.0397	0.0202	0.00484	0.000706	8.73e-06	0.000384	0.00265	0.0037	0.00284	0.00435	0.0066	0.013	0.00781	0.0137	0.0247	0.065	0.12
0.0106	0.00477	0.00708	0.0281	0.0375	0.107	0.119	0	0.085	0.0513	0.0178	0.0129	0.013	0.0115	0.0102	0.0112	0.0221	0.0101	0.00897	0.013	0.0136	0.00709	0.00281	0.00905	0.0087	0.0053	0.00672	0.00909	0.022	0.025	0.0627	0.11	0.158	0.119	0.0793	0.0236	0.00872	0.00287	0.00508	0.0132	0.0159	0.00946	0.0113	0.0136	0.0197	0.0133	0.0178	0.0273	0.0493	0.108
0.0187	0.000769	0.00367	0.0143	0.0197	0.0363	0.0842	0.103	0	0.077	0.0672	0.0359	0.0523	0.0541	0.0546	0.0591	0.0979	0.0546	0.0498	0.0864	0.0473	0.0346	0.0186	0.0272	0.0231	0.0192	0.018	0.017	0.0241	0.032	0.0466	0.107	0.158	0.148	0.0993	0.0413	0.0162	0.00453	0.00602	0.0148	0.0174	0.00661	0.00676	0.00694	0.00772	0.00502	0.00574	0.00762	0.0134	0.0265
0.0428	0.00545	0.00213	3.15e-05	0.000626	0.00839	0.016	0.0624	0.0776	0	0.104	0.14	0.0795	0.0669	0.0474	0.0491	0.083	0.0313	0.0232	0.022	0.0138	0.0072	0.00136	0.00251	0.00163	0.000858	0.000472	0.000218	0.00101	0.00241	0.00612	0.0231	0.0472	0.125	0.126	0.132	0.0833	0.0353	0.0419	0.0591	0.0899	0.0376	0.0356	0.0325	0.0276	0.0237	0.0195	0.0167	0.00856	0.0134
0.0412	0.00652	0.00211	8e-05	1.27e-05	0.0021	0.00607	0.0191	0.0598	0.0919	0	0.194	0.233	0.226	0.14	0.183	0.138	0.0905	0.0668	0.0525	0.0331	0.0245	0.00895	0.00913	0.00676	0.00597	0.00366	0.00184	0.00154	0.00363	0.00282	0.0137	0.0251	0.058	0.0937	0.127	0.0803	0.0287	0.0301	0.0408	0.041	0.0202	0.0176	0.0147	0.0111	0.00968	0.00706	0.00538	0.00175	0.00331
0.018	0.0038	0.00172	0.000365	0.000132	0.000253	0.000935	0.00482	0.0111	0.0431	0.0675	0	0.125	0.116	0.0525	0.0484	0.0376	0.029	0.0187	0.0132	0.00825	0.0059	0.00156	0.00161	0.00107	0.000885	0.000396	9.56e-05	6.31e-05	0.000398	0.000274	0.00281	0.0058	0.0189	0.0259	0.0748	0.0503	0.0177	0.0186	0.0223	0.022	0.0121	0.0106	0.00879	0.00649	0.00609	0.00435	0.00309	0.000645	0.000916
0.0103	0.000818	1.79e-06	0.000141	0.000169	0.000559	0.00134	0.00388	0.013	0.0196	0.0648	0.1	0	0.185	0.201	0.161	0.104	0.0912	0.072	0.0484	0.0351	0.0309	0.0158	0.0143	0.012	0.0122	0.0088	0.0057	0.00338	0.00556	0.00181	0.00614	0.00654	0.0196	0.0165	0.0533	0.0133	0.0045	0.00458	0.00842	0.00838	0.00335	0.00289	0.00241	0.00169	0.00137	0.000927	0.000657	0.000148	0.000405
0.00812	0.000322	0.000143	0.000449	0.000397	0.000572	0.00129	0.00318	0.0124	0.0152	0.058	0.0859	0.17	0	0.225	0.18	0.115	0.16	0.0941	0.0648	0.0498	0.0469	0.0245	0.0219	0.0189	0.0197	0.0145	0.00975	0.0056	0.00862	0.00242	0.00699	0.00584	0.0161	0.0114	0.0233	0.00821	0.00168	0.0019	0.00381	0.00403	0.00115	0.000949	0.000734	0.000473	0.000288	0.000161	0.000104	1.69e-05	0.000181
0.0043	1.62e-06	0.000846	0.00106	0.000794	0.000561	0.00105	0.00199	0.00884	0.00763	0.0255	0.0275	0.131	0.16	0	0.167	0.105	0.164	0.146	0.073	0.0596	0.0598	0.0347	0.029	0.0258	0.0276	0.0207	0.0144	0.00812	0.0117	0.00296	0.00697	0.00434	0.0113	0.00564	0.0112	0.00242	0.000182	0.000252	0.00105	0.0012	0.000119	8.42e-05	5.09e-05	1.86e-05	1.76e-07	5.07e-06	6.51e-06	3.61e-06	5.02e-05
0.00653	3.41e-09	0.00144	0.00182	0.00141	0.00105	0.00192	0.00353	0.0154	0.0127	0.0536	0.0408	0.169	0.205	0.27	0	0.143	0.218	0.196	0.145	0.0893	0.0908	0.0544	0.0471	0.0402	0.0432	0.0328	0.0229	0.0131	0.0188	0.00495	0.0113	0.00735	0.0177	0.0101	0.0178	0.00456	0.000459	0.000598	0.00201	0.00225	0.00031	0.000234	0.000159	8.06e-05	9.16e-06	3.86e-07	3.03e-08	6.05e-07	0.000148
0.0123	7.2e-05	0.00346	0.0052	0.00459	0.00471	0.00818	0.0147	0.0539	0.0453	0.0849	0.0668	0.231	0.276	0.357	0.301	0	0.307	0.28	0.219	0.19	0.147	0.0896	0.0829	0.0729	0.074	0.058	0.0421	0.027	0.0382	0.0141	0.0328	0.0264	0.077	0.0289	0.0376	0.0105	0.00156	0.00205	0.00586	0.00705	0.0015	0.00131	0.0011	0.000847	0.000387	0.000293	0.000313	0.000434	0.00162
0.0032	0.000744	0.00529	0.00484	0.00349	0.00167	0.00234	0.00296	0.0132	0.00751	0.0245	0.0227	0.0889	0.169	0.245	0.202	0.135	0	0.23	0.179	0.166	0.184	0.0923	0.0841	0.0766	0.0827	0.0621	0.0452	0.0257	0.0351	0.00863	0.0163	0.00731	0.0146	0.00564	0.00853	0.00123	2.08e-05	9.96e-07	0.000343	0.000484	1.93e-05	2.98e-05	4.49e-05	6.03e-05	0.000208	0.000202	0.000148	9.81e-06	8.06e-05
0.00194	0.00162	0.00807	0.00675	0.00476	0.00192	0.00245	0.00263	0.0121	0.00561	0.0182	0.0147	0.0707	0.1	0.219	0.183	0.124	0.232	0	0.191	0.184	0.211	0.152	0.106	0.0988	0.11	0.0853	0.0598	0.0335	0.0447	0.0106	0.018	0.00713	0.013	0.00422	0.00583	0.000452	0.000254	0.000152	5.04e-05	0.000117	0.00021	0.000229	0.00025	0.000252	0.000524	0.00047	0.000345	3.45e-05	4.41e-05
0.0015	0.00379	0.0145	0.0123	0.00901	0.004	0.00522	0.00501	0.0277	0.00699	0.0189	0.0137	0.0625	0.0908	0.144	0.178	0.128	0.237	0.252	0	0.219	0.256	0.191	0.184	0.138	0.155	0.125	0.0921	0.0534	0.0708	0.0181	0.0281	0.0125	0.0179	0.00602	0.00598	0.000368	0.000433	0.000264	3.74e-05	0.000115	0.000292	0.000296	0.0003	0.000259	0.000608	0.000485	0.000293	1.91e-06	0.000294
0.000233	0.00845	0.0247	0.0207	0.015	0.00673	0.0068	0.00503	0.0145	0.0042	0.0114	0.00819	0.0434	0.0668	0.113	0.105	0.106	0.21	0.232	0.21	0	0.276	0.214	0.22	0.221	0.195	0.166	0.129	0.0791	0.105	0.0283	0.0544	0.0138	0.016	0.00383	0.00336	8.65e-06	0.00113	0.000813	4.36e-05	3.72e-06	0.000722	0.000679	0.000628	0.000481	0.000961	0.000691	0.00038	3.77e-05	0.00046
3.54e-06	0.00802	0.024	0.0172	0.0118	0.00348	0.00322	0.00191	0.00771	0.00159	0.00612	0.00426	0.0278	0.0458	0.0822	0.0776	0.0595	0.17	0.193	0.178	0.201	0	0.211	0.216	0.22	0.275	0.176	0.135	0.0719	0.0931	0.02	0.0238	0.00671	0.00744	0.00141	0.00126	0.000104	0.00167	0.00136	0.000352	0.000223	0.00127	0.00123	0.00117	0.000986	0.00153	0.00122	0.000843	4.01e-05	3.51e-05
0.000577	0.0112	0.0316	0.0207	0.0136	0.00292	0.00244	0.000975	0.00534	0.000389	0.00289	0.00145	0.0184	0.0308	0.0615	0.0599	0.0468	0.11	0.179	0.171	0.201	0.271	0	0.252	0.261	0.331	0.296	0.172	0.0903	0.11	0.0219	0.0237	0.00517	0.00483	0.000307	0.00013	0.00117	0.00422	0.00381	0.00186	0.00151	0.00366	0.00357	0.00342	0.00298	0.00403	0.00336	0.00256	0.000487	6.57e-05
0.00235	0.0288	0.0691	0.049	0.0338	0.00959	0.00739	0.00303	0.00756	0.000693	0.00284	0.00145	0.016	0.0266	0.0497	0.0501	0.0419	0.0967	0.121	0.159	0.199	0.269	0.244	0	0.325	0.383	0.367	0.317	0.184	0.242	0.0498	0.0428	0.0111	0.00754	0.000918	0.000305	0.000807	0.0034	0.00282	0.00109	0.00081	0.00233	0.00214	0.00191	0.00144	0.00225	0.00157	0.000919	3.37e-05	0.000371
0.00277	0.0279	0.0659	0.0464	0.032	0.00885	0.00658	0.00249	0.00548	0.000383	0.0018	0.000818	0.0114	0.0196	0.0376	0.0365	0.0314	0.0751	0.0962	0.102	0.17	0.234	0.215	0.277	0	0.354	0.343	0.298	0.173	0.228	0.0463	0.0384	0.00948	0.00589	0.000582	0.000123	0.000932	0.00331	0.00276	0.00116	0.000891	0.00227	0.00207	0.00184	0.00138	0.00212	0.00148	0.00086	3.34e-05	0.000328
0.00124	0.0133	0.0348	0.0214	0.0144	0.00345	0.00252	0.000857	0.00257	0.000114	0.000898	0.000383	0.00662	0.0116	0.0228	0.0222	0.018	0.0459	0.0605	0.0647	0.0854	0.165	0.155	0.185	0.2	0	0.246	0.199	0.0799	0.0953	0.0201	0.0169	0.00394	0.00261	0.000164	2.21e-05	0.000719	0.00225	0.00194	0.000922	0.000743	0.00168	0.00157	0.00144	0.00116	0.00165	0.00125	0.000839	1.78e-05	2.5e-05
0.00265	0.0198	0.0469	0.0312	0.0212	0.00513	0.00357	0.00112	0.00249	6.47e-05	0.000568	0.000177	0.00491	0.00874	0.0177	0.0174	0.0146	0.0355	0.0484	0.0541	0.0747	0.109	0.142	0.183	0.2	0.253	0	0.215	0.121	0.107	0.027	0.0202	0.00482	0.00262	0.000144	1.42e-06	0.000876	0.00245	0.00209	0.00101	0.000818	0.00173	0.00159	0.00142	0.00109	0.00159	0.00113	0.000695	3.79e-06	0.000123
0.0127	0.0495	0.129	0.0601	0.0411	0.00985	0.00649	0.00191	0.00295	3.76e-05	0.000359	5.37e-05	0.004	0.00741	0.0154	0.0153	0.0133	0.0325	0.0427	0.05	0.0728	0.105	0.104	0.198	0.219	0.258	0.27	0	0.163	0.198	0.0455	0.0297	0.00745	0.00328	0.00017	5.92e-06	0.00125	0.00317	0.00267	0.00129	0.00104	0.00208	0.00185	0.00159	0.00112	0.00173	0.00111	0.000573	0.000157	0.000499
0.0288	0.136	0.236	0.218	0.153	0.0413	0.0271	0.00895	0.0081	0.000337	0.000579	6.86e-05	0.00458	0.00824	0.0169	0.0169	0.0165	0.0357	0.0463	0.0561	0.0867	0.108	0.106	0.223	0.246	0.2	0.295	0.316	0	0.282	0.158	0.0896	0.0264	0.00977	0.00122	1.99e-05	0.00148	0.00415	0.00319	0.00116	0.000815	0.00193	0.0015	0.00107	0.000436	0.0011	0.000336	5.6e-06	0.00362	0.00532
0.00355	0.0311	0.0593	0.0543	0.0397	0.0166	0.0129	0.00519	0.00551	0.000412	0.000702	0.000222	0.00386	0.00649	0.0125	0.0124	0.012	0.0251	0.0316	0.0381	0.0587	0.0719	0.066	0.15	0.166	0.122	0.134	0.197	0.144	0	0.0901	0.0621	0.0163	0.00694	0.00106	0.000116	0.000497	0.00181	0.00137	0.000412	0.000271	0.00085	0.000677	0.0005	0.000223	0.000552	0.000205	1.57e-05	0.00123	0.00216
0.00857	0.0888	0.0954	0.195	0.152	0.0938	0.0746	0.0239	0.0147	0.00192	0.000999	0.00028	0.00231	0.00334	0.00576	0.00599	0.00807	0.0113	0.0137	0.0178	0.0291	0.0283	0.024	0.0566	0.0616	0.0472	0.0616	0.0825	0.148	0.165	0	0.103	0.085	0.0184	0.00587	0.000787	0.000103	0.00101	0.00045	7.03e-06	6.81e-05	7.2e-06	2.14e-05	0.000169	0.000826	0.000229	0.00116	0.00291	0.0168	0.0209
1.96e-05	0.0347	0.0525	0.0834	0.0756	0.0944	0.0932	0.0696	0.0564	0.0121	0.00809	0.00477	0.013	0.016	0.0226	0.0227	0.0314	0.0354	0.0389	0.0461	0.0931	0.0561	0.0433	0.0811	0.0851	0.0663	0.0768	0.0898	0.14	0.189	0.171	0	0.139	0.0861	0.0229	0.00767	0.000688	6.28e-05	1.92e-05	0.00143	0.00202	0.000487	0.000821	0.0013	0.00257	0.0012	0.00263	0.0051	0.0193	0.0287
0.00176	0.00692	0.0097	0.0242	0.0261	0.0329	0.0648	0.06	0.0498	0.0148	0.00889	0.00591	0.00832	0.00806	0.00844	0.00888	0.0151	0.00955	0.00924	0.0123	0.0142	0.00949	0.00568	0.0126	0.0126	0.00926	0.011	0.0135	0.0248	0.0299	0.0849	0.0836	0	0.0823	0.0506	0.012	0.00349	0.000811	0.00159	0.00547	0.00598	0.0027	0.00311	0.00356	0.00445	0.00303	0.00393	0.00553	0.0111	0.0189
0.00918	0.000316	0.00168	0.00683	0.0081	0.0167	0.0254	0.0595	0.0612	0.0513	0.0269	0.0252	0.0327	0.029	0.0288	0.0279	0.0578	0.025	0.0221	0.0231	0.0215	0.0138	0.00694	0.0112	0.0103	0.00804	0.00784	0.0078	0.012	0.0166	0.0241	0.0677	0.108	0	0.0777	0.0586	0.0141	0.00596	0.00738	0.0167	0.018	0.00832	0.00834	0.00824	0.00789	0.00626	0.00612	0.00658	0.00724	0.0124
0.0247	0.00141	0.000281	0.00104	0.00225	0.011	0.0185	0.0569	0.059	0.0741	0.0625	0.0498	0.0396	0.0297	0.0207	0.0229	0.0312	0.0139	0.0103	0.0112	0.00742	0.00375	0.000636	0.00197	0.00146	0.000728	0.000619	0.00058	0.00216	0.00366	0.0111	0.0259	0.0954	0.112	0	0.11	0.07	0.0358	0.0492	0.107	0.0975	0.0531	0.0526	0.0497	0.0405	0.0382	0.0322	0.0273	0.0139	0.017
0.0323	0.00594	0.00301	0.000275	1.01e-05	0.00219	0.00413	0.0157	0.0228	0.0723	0.0786	0.133	0.119	0.0562	0.0381	0.0377	0.0377	0.0195	0.0132	0.0103	0.00604	0.00312	0.000249	0.000607	0.000287	9.1e-05	5.67e-06	1.88e-05	3.27e-05	0.000373	0.00138	0.00806	0.0209	0.0784	0.102	0	0.0934	0.0806	0.07	0.127	0.114	0.0687	0.063	0.0573	0.0439	0.0436	0.0339	0.0258	0.008	0.00747
0.0651	0.0207	0.0151	0.00573	0.00301	0.000179	0.000942	0.00906	0.014	0.0713	0.0776	0.14	0.0464	0.0309	0.0129	0.0151	0.0164	0.00438	0.0016	0.000991	2.43e-05	0.000402	0.00351	0.00251	0.00339	0.00462	0.00546	0.00622	0.00378	0.00249	0.000281	0.00113	0.00954	0.0294	0.101	0.146	0	0.175	0.222	0.19	0.166	0.125	0.111	0.0915	0.0691	0.0721	0.0533	0.0379	0.00836	0.00637
0.0519	0.0201	0.0164	0.0077	0.00461	2.39e-05	7.88e-06	0.00202	0.00264	0.0204	0.0188	0.0334	0.0106	0.00429	0.000657	0.00103	0.00165	5.04e-05	0.000609	0.000789	0.00214	0.00436	0.00858	0.00716	0.00815	0.0098	0.0103	0.0107	0.00721	0.00614	0.00187	6.98e-05	0.0015	0.00842	0.0351	0.0853	0.119	0	0.208	0.168	0.142	0.183	0.118	0.0997	0.0774	0.0862	0.0605	0.0428	0.00861	0.00503
0.028	0.00944	0.00757	0.00296	0.00156	0.000175	0.000185	0.00191	0.00187	0.0129	0.0105	0.0187	0.00575	0.00259	0.000483	0.000712	0.00116	1.28e-06	0.000194	0.000256	0.000823	0.00189	0.00412	0.00316	0.00362	0.00449	0.0047	0.00477	0.00295	0.00247	0.000443	1.14e-05	0.00157	0.00556	0.0258	0.0394	0.0802	0.111	0	0.15	0.128	0.186	0.181	0.116	0.0949	0.11	0.0828	0.0575	0.0145	0.008
0.0288	0.00743	0.00548	0.00132	0.000427	0.00152	0.0015	0.0058	0.00541	0.0214	0.0167	0.0262	0.0124	0.00607	0.00237	0.0028	0.00389	0.000517	7.55e-05	4.26e-05	5.18e-05	0.000576	0.00237	0.00143	0.00179	0.00251	0.00267	0.00272	0.00125	0.000872	8.12e-06	0.000994	0.00633	0.0148	0.0658	0.084	0.0803	0.105	0.176	0	0.167	0.232	0.236	0.225	0.142	0.167	0.132	0.0973	0.0274	0.0161
0.0368	0.00875	0.00632	0.00123	0.000275	0.00295	0.00282	0.00949	0.00859	0.044	0.0227	0.0351	0.0167	0.00869	0.00366	0.00426	0.00632	0.000989	0.000238	0.000177	5.98e-06	0.000493	0.0026	0.00144	0.00185	0.00273	0.00292	0.00295	0.00119	0.000776	0.000106	0.00189	0.00935	0.0214	0.0809	0.101	0.0948	0.12	0.204	0.226	0	0.287	0.298	0.289	0.253	0.231	0.188	0.143	0.0418	0.027
0.0206	0.00531	0.00423	0.000964	0.000263	0.00184	0.00105	0.00274	0.00159	0.00897	0.00544	0.00943	0.00325	0.00121	0.000177	0.000286	0.000654	1.92e-05	0.000207	0.000219	0.000565	0.00137	0.00306	0.00202	0.0023	0.00301	0.00301	0.00287	0.00138	0.00119	5.49e-06	0.000223	0.00206	0.00484	0.0215	0.0299	0.0349	0.0752	0.143	0.153	0.14	0	0.261	0.262	0.235	0.301	0.189	0.147	0.0413	0.0233
0.018	0.00409	0.00324	0.000522	6.68e-05	0.0028	0.00145	0.00293	0.00146	0.0076	0.00425	0.00735	0.00251	0.000894	0.000112	0.000193	0.000513	2.66e-05	0.000202	0.000199	0.000476	0.00118	0.00267	0.00166	0.00188	0.00253	0.00248	0.00229	0.000963	0.000846	1.46e-05	0.000337	0.00213	0.00435	0.0191	0.0246	0.0277	0.0435	0.125	0.14	0.13	0.234	0	0.278	0.255	0.329	0.29	0.176	0.057	0.0284
0.016	0.00311	0.00246	0.000217	2.81e-08	0.00413	0.00205	0.00329	0.00139	0.00647	0.00332	0.00571	0.00196	0.000645	6.3e-05	0.000122	0.000401	3.74e-05	0.000206	0.000188	0.000411	0.00105	0.00239	0.00138	0.00156	0.00216	0.00207	0.00184	0.000642	0.000583	0.000107	0.000499	0.00226	0.00401	0.0168	0.0209	0.0213	0.0343	0.0752	0.124	0.118	0.219	0.26	0	0.269	0.349	0.317	0.268	0.0743	0.0367
0.0146	0.00201	0.00157	1.54e-06	0.000239	0.00773	0.0042	0.00497	0.00161	0.00571	0.0026	0.00438	0.00143	0.000432	2.4e-05	6.46e-05	0.000322	5.21e-05	0.000216	0.000169	0.000328	0.000923	0.00217	0.00108	0.00122	0.00181	0.00164	0.00134	0.000271	0.000271	0.000547	0.00102	0.00295	0.00399	0.0142	0.0166	0.0168	0.0277	0.0638	0.0815	0.107	0.204	0.247	0.28	0	0.351	0.326	0.291	0.0923	0.0733
0.01	0.00182	0.00147	8.8e-05	9.55e-06	0.00337	0.00151	0.00201	0.000627	0.00294	0.00136	0.00246	0.000689	0.000157	1.36e-07	4.38e-06	8.79e-05	0.000107	0.000269	0.000237	0.000391	0.000855	0.00175	0.00101	0.00112	0.00154	0.00144	0.00124	0.00041	0.0004	9.07e-05	0.000285	0.0012	0.0019	0.00803	0.00987	0.0104	0.0185	0.0443	0.0572	0.0585	0.156	0.191	0.217	0.21	0	0.259	0.222	0.0614	0.0296
0.0088	0.000984	0.000791	1.91e-05	0.000329	0.00694	0.00273	0.00276	0.000738	0.00249	0.00102	0.00181	0.000481	9.06e-05	4.03e-06	1.9e-07	6.86e-05	0.000108	0.000248	0.000195	0.000289	0.000702	0.00151	0.000729	0.000801	0.0012	0.00105	0.000819	0.000128	0.000153	0.000471	0.000644	0.0016	0.00191	0.00696	0.0079	0.00796	0.0133	0.0343	0.0465	0.049	0.101	0.173	0.203	0.201	0.267	0	0.242	0.134	0.0394
0.00788	0.000412	0.000316	0.00034	0.00116	0.0116	0.00533	0.00458	0.00106	0.00231	0.000841	0.00139	0.000369	6.36e-05	5.6e-06	1.62e-08	7.93e-05	8.54e-05	0.000197	0.000127	0.000172	0.000527	0.00124	0.000461	0.000506	0.000872	0.000701	0.000459	2.32e-06	1.27e-05	0.00129	0.00135	0.00244	0.00222	0.0064	0.00651	0.00613	0.0102	0.0258	0.0372	0.0405	0.0852	0.114	0.186	0.194	0.248	0.262	0	0.156	0.077
0.00282	0.00099	0.000882	0.00618	0.00963	0.0455	0.0144	0.00851	0.00192	0.00122	0.00028	0.000298	8.55e-05	1.06e-05	3.18e-06	3.32e-07	0.000113	5.81e-06	2.03e-05	8.55e-07	1.75e-05	2.57e-05	0.000242	1.73e-05	2.02e-05	1.89e-05	3.92e-06	0.000129	0.00154	0.00102	0.00759	0.00526	0.00502	0.00251	0.00334	0.00207	0.00139	0.00211	0.00666	0.0107	0.0121	0.0246	0.0379	0.0529	0.0632	0.0703	0.149	0.16	0	0.0875
0.0052	0.00309	0.00301	0.0156	0.0249	0.089	0.0647	0.0457	0.00928	0.00465	0.0013	0.00104	0.000571	0.000277	0.000108	0.000199	0.00103	0.000117	6.33e-05	0.000321	0.000524	5.5e-05	7.99e-05	0.000467	0.000484	6.51e-05	0.000311	0.001	0.00553	0.00438	0.0231	0.0191	0.021	0.0105	0.01	0.00473	0.00259	0.00301	0.009	0.0154	0.0191	0.034	0.046	0.0639	0.123	0.0827	0.107	0.193	0.214	0
0.00172	0.014	0.0113	0.0316	0.0789	0.103	0.081	0.0287	0.00886	0.0017	0.000154	1.78e-07	1.49e-05	5.18e-05	0.000114	3.61e-05	0.000184	2.33e-05	2.78e-05	7.04e-05	0.000277	6.09e-06	0.000125	0.000706	0.000806	0.000135	0.000691	0.00228	0.011	0.00652	0.0342	0.0202	0.0189	0.00616	0.00344	0.000477	1.86e-05	2.28e-07	0.000224	0.0012	0.00184	0.00303	0.00523	0.0085	0.0159	0.0116	0.0242	0.0376	0.154	0.116
0.00952	0.00114	0.00104	0.0115	0.0229	0.0823	0.0787	0.0591	0.0142	0.00449	0.000636	6.01e-05	6.79e-06	6.54e-05	0.000277	0.000112	0.000202	0.000248	0.000358	1.67e-05	4.27e-06	0.000462	0.00135	4.12e-05	4.42e-05	0.000534	0.000154	1.06e-05	0.00284	0.00194	0.0206	0.0183	0.0218	0.00927	0.00545	0.00079	0.000108	3.84e-06	6.04e-05	0.000642	0.00116	0.00105	0.00178	0.00309	0.0077	0.00397	0.00803	0.0165	0.0479	0.0992
0.0135	6.92e-05	2.39e-05	0.00267	0.00946	0.0264	0.0602	0.0529	0.0357	0.00856	0.00284	0.000627	0.000199	7.48e-05	8.25e-06	2.06e-05	0.00109	3.21e-05	0.000119	5.88e-05	3.89e-06	0.000507	0.0015	0.000281	0.000369	0.00113	0.000727	0.00028	0.000581	0.000448	0.01	0.0135	0.021	0.0118	0.00729	0.00144	0.000356	6.73e-06	5.99e-07	0.000254	0.000567	5.55e-05	0.000117	0.000284	0.00114	0.000256	0.00108	0.00305	0.0157	0.0282
0.0269	0.00685	0.00553	0.00073	7.71e-06	0.00562	0.0127	0.04	0.0338	0.0306	0.00763	0.0034	0.000806	0.000358	7.25e-06	4.34e-05	0.00146	0.000226	0.000604	8.48e-05	0.000791	0.00258	0.00447	0.0033	0.00388	0.00556	0.00529	0.00474	0.00141	0.0012	0.000554	0.00403	0.0105	0.0113	0.00903	0.00368	0.00223	0.000489	0.000159	0.0005	0.00113	2.95e-06	1.69e-06	3.53e-06	2.7e-05	0.000109	2.56e-05	5.49e-05	0.00154	0.0074
0.0428	0.0177	0.0147	0.00624	0.00255	0.000106	0.00288	0.0101	0.0289	0.0357	0.03	0.0105	0.00378	0.00239	0.000164	0.000752	0.00251	0.000116	0.000665	0.000251	0.00183	0.00441	0.00745	0.00699	0.00817	0.0103	0.0106	0.0107	0.00619	0.00534	0.000701	0.000354	0.00375	0.00774	0.00976	0.00811	0.00869	0.00514	0.00223	0.00199	0.00277	0.000265	4.01e-05	3.33e-07	7.05e-06	0.000214	0.000314	0.000222	2.76e-05	0.000669
0.0454	0.0246	0.0211	0.0126	0.00817	0.00145	0.000115	0.00174	0.00473	0.0291	0.0301	0.0158	0.00368	0.00206	1.04e-05	0.000296	0.000858	0.000637	0.00172	0.0017	0.00406	0.00708	0.0102	0.0109	0.0122	0.0142	0.015	0.0157	0.0116	0.0104	0.00466	0.000819	9.3e-05	0.00253	0.00651	0.00937	0.0173	0.0123	0.00683	0.00401	0.0045	0.00126	0.000456	9.6e-05	1.08e-06	3.64e-05	0.00026	0.000457	0.00123	0.000239
0.0378	0.0239	0.0217	0.0146	0.0105	0.00349	0.00159	4.25e-05	0.000129	0.00399	0.00508	0.00551	2.23e-05	0.000104	0.00189	0.00118	0.00064	0.00424	0.00596	0.0058	0.00856	0.0117	0.0141	0.0149	0.016	0.0178	0.0183	0.0187	0.0147	0.0139	0.00774	0.00357	0.000853	2.23e-06	0.00111	0.00296	0.0145	0.0165	0.00793	0.00287	0.00246	0.00124	0.000359	3.84e-05	1.28e-05	4.61e-05	0.000333	0.000669	0.00203	0.00118
0.0202	0.011	0.00957	0.00606	0.00432	0.00121	0.000551	1.88e-06	0.000172	0.00365	0.0054	0.00787	0.000816	0.000262	0.000103	1.67e-05	4.24e-11	0.000788	0.00146	0.00155	0.00263	0.00391	0.00554	0.00548	0.006	0.00676	0.00707	0.00731	0.00572	0.00523	0.00285	0.00107	9.33e-05	0.000211	0.00231	0.00503	0.0198	0.0192	0.0128	0.00614	0.0053	0.0042	0.00264	0.00159	0.000883	0.000877	0.000328	8.01e-05	0.000247	0.000161
0.0502	0.0226	0.0183	0.0103	0.00691	0.00108	0.000221	0.000851	0.00311	0.0203	0.0452	0.0847	0.0172	0.0121	0.00277	0.00397	0.00376	0.000214	4.57e-05	0.000191	0.00133	0.00309	0.00682	0.00648	0.00759	0.00892	0.0099	0.0108	0.00827	0.00689	0.00337	0.000403	0.000374	0.00469	0.0175	0.0342	0.0987	0.0669	0.0596	0.0335	0.0296	0.0236	0.0177	0.0125	0.00845	0.00863	0.00509	0.00282	9.25e-06	2.57e-05
0.0202	0.00956	0.00806	0.00471	0.00327	0.000633	0.000264	8.57e-05	0.000375	0.00525	0.00747	0.0139	0.00244	0.00117	4.16e-05	0.000135	0.000211	0.000177	0.000591	0.00072	0.0015	0.0025	0.00419	0.00389	0.00435	0.00499	0.0053	0.00554	0.00424	0.00373	0.00187	0.000484	1.09e-05	0.000973	0.00613	0.0116	0.054	0.0359	0.0351	0.0174	0.0149	0.0135	0.0103	0.00736	0.00512	0.00548	0.00339	0.00195	3.29e-05	1.11e-05
0.0258	0.0113	0.00939	0.00509	0.00339	0.000366	0.000123	0.000322	0.000722	0.00795	0.00989	0.0187	0.00394	0.00187	0.000156	0.000322	0.000478	0.000103	0.000515	0.000652	0.0015	0.00269	0.00483	0.00431	0.00485	0.00566	0.00601	0.00626	0.00461	0.00401	0.00174	0.000314	0.000157	0.00207	0.0112	0.0212	0.075	0.0861	0.106	0.0402	0.0343	0.0374	0.0299	0.0215	0.016	0.0178	0.0121	0.0078	0.000888	0.000463
0.0473	0.0227	0.0195	0.0113	0.00772	0.00135	0.000628	0.000115	0.000449	0.00922	0.0114	0.0219	0.00323	0.00108	3.59e-05	2.04e-06	5.96e-05	0.00116	0.00246	0.00273	0.00478	0.00744	0.0115	0.0106	0.0117	0.0134	0.014	0.0143	0.0108	0.00975	0.00469	0.00146	1.34e-08	0.00155	0.0123	0.0249	0.0934	0.12	0.128	0.0481	0.0406	0.0438	0.0335	0.0233	0.0169	0.0186	0.0119	0.0072	0.00038	0.000155
0.0616	0.032	0.028	0.0173	0.0121	0.00296	0.0015	1.13e-06	0.000219	0.00889	0.0118	0.0219	0.00218	0.000474	0.000471	0.000163	2.82e-05	0.00274	0.00481	0.00513	0.00825	0.0121	0.0173	0.0165	0.018	0.0203	0.0211	0.0216	0.0167	0.0153	0.00802	0.0031	0.000208	0.000764	0.00967	0.0216	0.0916	0.117	0.0706	0.0354	0.0297	0.0287	0.0194	0.0133	0.00879	0.00941	0.00518	0.0026	3.52e-05	5.5e-05
0.0666	0.0371	0.0331	0.0211	0.0147	0.00406	0.00195	2.3e-05	0.000143	0.00684	0.00858	0.0123	0.000405	6.09e-06	0.002	0.00119	0.000591	0.00543	0.0081	0.00811	0.0121	0.0169	0.0222	0.0217	0.0235	0.0263	0.027	0.0274	0.0212	0.0199	0.0105	0.00464	0.000774	9.9e-05	0.00444	0.0115	0.0414	0.086	0.0379	0.0176	0.0148	0.0136	0.00765	0.00455	0.00252	0.00253	0.000885	0.000198	0.000751	0.000492
0.0394	0.0267	0.0252	0.0181	0.0135	0.00585	0.00403	0.00173	0.00139	1.49e-06	4.7e-06	0.000143	0.00195	0.00342	0.00718	0.00606	0.0048	0.0103	0.0124	0.012	0.0148	0.0182	0.0206	0.0209	0.0219	0.0238	0.024	0.0239	0.0193	0.019	0.0116	0.00766	0.00384	0.00179	7.15e-05	0.000157	0.00605	0.0149	0.00465	0.000808	0.000489	0.000318	4.01e-07	0.000129	0.000406	0.000477	0.00106	0.00159	0.00325	0.00256
0.0376	0.0234	0.0218	0.0151	0.0109	0.0042	0.00285	0.00106	0.000881	0.000107	0.000143	0.000687	0.000944	0.00208	0.00514	0.00427	0.0033	0.00793	0.00976	0.00959	0.012	0.0151	0.0178	0.0175	0.0184	0.0202	0.0203	0.0202	0.0161	0.0157	0.00922	0.00582	0.00257	0.000921	4.44e-05	0.000914	0.0105	0.0228	0.0104	0.00281	0.00205	0.00194	0.000686	0.000163	7.94e-06	5.62e-06	9.38e-05	0.000348	0.00163	0.00133
0.0533	0.0321	0.0298	0.0201	0.0143	0.00502	0.00338	0.00112	0.000983	0.000302	0.000311	0.00128	0.000967	0.00251	0.00658	0.00543	0.00411	0.0104	0.013	0.0127	0.0161	0.0203	0.0243	0.0236	0.0249	0.0274	0.0277	0.0275	0.0216	0.0211	0.012	0.00737	0.00299	0.00088	0.000284	0.00247	0.0166	0.056	0.0191	0.00693	0.00526	0.00567	0.00245	0.00111	0.000411	0.000425	2.05e-05	5.59e-05	0.0014	0.00119
0.0578	0.041	0.0398	0.0287	0.0206	0.00876	0.00604	0.00345	0.00393	0.000989	0.00147	0.00118	0.00841	0.0114	0.0182	0.0161	0.013	0.0231	0.0261	0.0248	0.029	0.0347	0.0374	0.0376	0.0391	0.0425	0.0422	0.0413	0.0328	0.0331	0.0194	0.0141	0.00824	0.00578	0.00202	0.000872	0.000924	0.00703	0.000553	0.000234	0.000415	0.000673	0.00187	0.00295	0.00359	0.00419	0.00521	0.00569	0.00618	0.00435
0.0411	0.0287	0.0278	0.0203	0.0148	0.00673	0.00504	0.0033	0.00379	0.00128	0.00163	0.00123	0.00654	0.00869	0.0133	0.0119	0.00986	0.0166	0.0186	0.0178	0.0205	0.0243	0.0263	0.0262	0.0271	0.0294	0.0292	0.0286	0.023	0.0232	0.0141	0.0107	0.00661	0.00483	0.0019	0.000893	0.000408	0.00438	0.000288	0.000248	0.000415	0.000544	0.0014	0.00215	0.00263	0.00297	0.0037	0.00408	0.00454	0.00349
0.0319	0.0213	0.0207	0.0148	0.0105	0.00456	0.00343	0.00235	0.00289	0.00108	0.00139	0.00105	0.0051	0.00674	0.0102	0.00912	0.00757	0.0126	0.0141	0.0135	0.0155	0.0183	0.0201	0.0197	0.0203	0.0221	0.0219	0.0213	0.017	0.0172	0.0102	0.00779	0.00483	0.00365	0.00147	0.000729	0.00024	0.00323	0.000198	0.000195	0.000323	0.000395	0.00101	0.00154	0.00185	0.00211	0.00259	0.00282	0.00294	0.00224
0.0377	0.0241	0.0237	0.0162	0.0108	0.00401	0.00297	0.00236	0.00357	0.00189	0.0026	0.00236	0.00765	0.00965	0.0138	0.0124	0.0102	0.0165	0.0182	0.0172	0.0194	0.0229	0.0249	0.024	0.0247	0.027	0.0265	0.0255	0.0197	0.0202	0.0111	0.00883	0.00559	0.00482	0.00247	0.00177	7.05e-06	0.00143	2.33e-05	0.000915	0.00111	0.00127	0.00218	0.0028	0.00294	0.00347	0.00374	0.00367	0.00267	0.00179
0.0371	0.0255	0.0253	0.018	0.0125	0.00534	0.00405	0.00332	0.00465	0.0029	0.00384	0.00377	0.00963	0.0117	0.016	0.0146	0.0122	0.0187	0.0204	0.0193	0.0215	0.025	0.0266	0.0261	0.0268	0.0291	0.0286	0.0276	0.0217	0.0223	0.0129	0.0105	0.00707	0.00633	0.00383	0.00313	0.000388	0.000216	0.000559	0.00219	0.00243	0.00277	0.00393	0.00467	0.00478	0.0055	0.00575	0.00556	0.00411	0.00291
0.0217	0.0146	0.0144	0.0103	0.00717	0.00314	0.00245	0.00203	0.00278	0.00169	0.00217	0.00203	0.00529	0.00646	0.00883	0.00806	0.00679	0.0104	0.0113	0.0108	0.012	0.0139	0.015	0.0146	0.015	0.0162	0.0159	0.0154	0.0122	0.0125	0.00734	0.006	0.00407	0.00359	0.00212	0.00166	0.000159	0.000218	0.000215	0.00107	0.00122	0.00136	0.00198	0.0024	0.00249	0.00284	0.00302	0.00297	0.00231	0.00171
0.022	0.0146	0.0144	0.0102	0.00697	0.00297	0.00232	0.00204	0.00293	0.00197	0.00254	0.00245	0.0058	0.00698	0.00935	0.00857	0.00722	0.0109	0.0118	0.0112	0.0124	0.0143	0.0154	0.0148	0.0152	0.0165	0.0162	0.0156	0.0123	0.0126	0.00728	0.00606	0.00417	0.00383	0.00242	0.00203	0.00035	5.25e-05	0.000432	0.00141	0.00155	0.00171	0.00235	0.00275	0.00278	0.00318	0.00328	0.00314	0.00222	0.0016
0.0115	0.00756	0.00749	0.00531	0.00363	0.00157	0.00125	0.00116	0.00171	0.00126	0.00161	0.00159	0.00336	0.00397	0.00518	0.00477	0.00405	0.00592	0.0064	0.00606	0.00664	0.00766	0.0082	0.00786	0.00806	0.00873	0.00854	0.0082	0.00645	0.00667	0.00386	0.00328	0.00232	0.00222	0.00151	0.00134	0.000372	4.38e-06	0.000433	0.00101	0.00108	0.00118	0.00152	0.00171	0.00169	0.00193	0.00194	0.00182	0.00122	0.00088
0.00857	0.00564	0.00559	0.00396	0.0027	0.00116	0.000932	0.000883	0.00131	0.001	0.00128	0.00128	0.0026	0.00305	0.00395	0.00365	0.0031	0.0045	0.00486	0.00459	0.00502	0.00577	0.00618	0.00591	0.00605	0.00656	0.00641	0.00615	0.00483	0.005	0.00288	0.00247	0.00176	0.00171	0.00119	0.00108	0.000337	1.55e-05	0.000388	0.000833	0.000884	0.000956	0.00121	0.00135	0.00133	0.00151	0.0015	0.0014	0.00091	0.000656
0.021	0.013	0.013	0.00867	0.00544	0.00184	0.00138	0.00138	0.00246	0.00189	0.00262	0.00269	0.00589	0.00702	0.00929	0.0085	0.00703	0.0106	0.0115	0.0108	0.0118	0.0138	0.0149	0.0141	0.0144	0.0158	0.0154	0.0146	0.0111	0.0116	0.00602	0.00511	0.00345	0.00346	0.00233	0.0022	0.000569	7.81e-07	0.000688	0.00165	0.00174	0.00192	0.00248	0.00277	0.00263	0.00312	0.00302	0.00269	0.00136	0.000826
0.0241	0.015	0.0149	0.0101	0.00639	0.00223	0.00168	0.00164	0.00284	0.00213	0.00293	0.00298	0.00664	0.00793	0.0105	0.00963	0.00799	0.0121	0.0131	0.0123	0.0135	0.0158	0.017	0.0161	0.0165	0.0181	0.0176	0.0168	0.0127	0.0133	0.00701	0.00592	0.004	0.00396	0.00263	0.00244	0.000587	5.95e-07	0.000715	0.0018	0.00192	0.00211	0.00276	0.00311	0.00298	0.00353	0.00344	0.0031	0.00165	0.00103
0.012	0.00662	0.00668	0.00396	0.002	0.000308	0.00016	0.000255	0.000894	0.000893	0.00147	0.00167	0.00349	0.00414	0.00547	0.00496	0.00393	0.00618	0.00669	0.0061	0.00667	0.00796	0.00859	0.00791	0.00811	0.00904	0.00866	0.00807	0.00566	0.00606	0.00251	0.00215	0.00133	0.00159	0.00116	0.00132	0.000472	5.07e-05	0.000593	0.00109	0.00109	0.00123	0.00149	0.00158	0.00136	0.00174	0.0015	0.00117	0.000217	4.42e-05
0.0199	0.0067	0.00698	0.00226	0.000143	0.00137	0.00161	0.000541	0.000117	0.000433	0.00146	0.00204	0.0047	0.00574	0.00787	0.00694	0.00484	0.0088	0.00961	0.00823	0.00893	0.0114	0.0129	0.0106	0.0109	0.0129	0.0118	0.0103	0.00546	0.00642	0.000763	0.000739	0.000199	0.000783	0.000641	0.0013	0.000499	4.63e-05	0.000659	0.00104	0.000935	0.00108	0.0012	0.00109	0.000545	0.00111	0.000529	0.000106	0.00159	0.00293
0.012	0.00304	0.00341	0.000455	0.000287	0.00463	0.00636	0.00373	0.000553	2.06e-06	0.000624	0.00155	0.00336	0.0041	0.00574	0.00488	0.00281	0.00626	0.00682	0.00531	0.00589	0.00812	0.009	0.00717	0.00737	0.00922	0.00818	0.00671	0.00262	0.00342	3.95e-09	4.37e-07	0.000207	3.07e-05	0.000112	0.000944	0.000784	0.000634	0.00131	0.00122	0.000955	0.00136	0.0013	0.00104	0.000373	0.00103	0.000327	1.77e-06	0.00369	0.0066
0.0286	0.0176	0.0181	0.00914	0.00344	7.14e-05	0.00138	0.0024	0.000601	0.000115	0.000522	0.00239	0.00714	0.00899	0.0137	0.0115	0.007	0.0161	0.0179	0.0147	0.0177	0.0232	0.024	0.0234	0.0244	0.0283	0.0269	0.0246	0.015	0.0163	0.00378	0.00194	0.00028	0.000636	0.000604	0.00198	0.00105	0.000868	0.00302	0.00367	0.00307	0.00538	0.00618	0.00631	0.0049	0.00733	0.00597	0.00391	0.000224	0.000598
0.02	0.0178	0.0185	0.0121	0.00663	0.0011	4.95e-06	0.000319	0.000124	1.07e-05	0.000694	0.00295	0.00738	0.00895	0.0133	0.0112	0.00725	0.0154	0.0168	0.0142	0.0172	0.0217	0.0208	0.0225	0.0234	0.0264	0.0256	0.0242	0.0166	0.0176	0.00667	0.00387	0.00138	0.00151	0.00146	0.003	0.00208	0.00246	0.00511	0.00574	0.00498	0.00825	0.00932	0.00973	0.00862	0.0112	0.0101	0.00816	0.00299	0.000557
0.03	0.0304	0.0305	0.0231	0.0163	0.00646	0.00274	0.000311	0.0001	0.000125	0.00013	0.00168	0.00725	0.00922	0.0151	0.0125	0.00869	0.0187	0.0208	0.0185	0.0229	0.0283	0.0263	0.031	0.0324	0.0355	0.0353	0.0348	0.0268	0.0274	0.0148	0.00909	0.00442	0.00295	0.00191	0.00245	0.000732	0.001	0.00368	0.00533	0.00475	0.00867	0.0106	0.0119	0.0118	0.0144	0.0145	0.0134	0.00943	0.00462
0.0201	0.0227	0.0227	0.0183	0.0137	0.00672	0.00346	0.000797	0.000357	8.25e-07	0.000413	0.00231	0.00656	0.00791	0.012	0.0101	0.00734	0.0144	0.0155	0.0139	0.017	0.0205	0.0175	0.0225	0.0234	0.0253	0.0253	0.0254	0.0204	0.0208	0.0125	0.00808	0.00455	0.00323	0.00251	0.00313	0.00176	0.00241	0.00503	0.00619	0.00557	0.00923	0.0108	0.0118	0.0117	0.0138	0.0139	0.0129	0.0097	0.00553
0.0176	0.0236	0.0239	0.0214	0.0176	0.0115	0.00818	0.00461	0.00355	0.0013	0.00197	0.00393	0.00907	0.0105	0.0146	0.0128	0.0106	0.0168	0.0177	0.0166	0.0192	0.0219	0.0177	0.0238	0.0246	0.0259	0.026	0.0265	0.0228	0.0233	0.0168	0.0126	0.00902	0.00695	0.00533	0.00518	0.00256	0.00277	0.00566	0.00762	0.00732	0.0104	0.0122	0.0134	0.0137	0.0154	0.016	0.0156	0.0138	0.01
0.00621	0.0123	0.0129	0.013	0.0115	0.00927	0.00761	0.0059	0.0054	0.00427	0.00508	0.0067	0.00951	0.0101	0.0119	0.011	0.00976	0.0125	0.0124	0.0118	0.0127	0.0136	0.00973	0.0142	0.0145	0.0148	0.0148	0.0152	0.0139	0.0144	0.0117	0.0101	0.00861	0.00784	0.00721	0.00739	0.00569	0.00565	0.00792	0.00907	0.00885	0.0107	0.0117	0.0123	0.0123	0.0134	0.0134	0.013	0.0112	0.00902
0.0103	0.0149	0.0154	0.0147	0.0127	0.00982	0.00808	0.0063	0.00593	0.00461	0.00547	0.00692	0.0102	0.011	0.013	0.0121	0.0107	0.0139	0.0142	0.0135	0.0146	0.0159	0.0129	0.0165	0.0168	0.0174	0.0174	0.0176	0.0158	0.0162	0.0128	0.011	0.00919	0.00834	0.00743	0.00747	0.00546	0.00506	0.00743	0.00879	0.00863	0.0103	0.0113	0.012	0.012	0.013	0.0132	0.0128	0.0113	0.00915
0.0129	0.018	0.0186	0.0176	0.0153	0.0119	0.00991	0.00797	0.0077	0.00628	0.00735	0.00893	0.0127	0.0137	0.0161	0.015	0.0134	0.0171	0.0174	0.0167	0.0179	0.0194	0.0162	0.0201	0.0204	0.0211	0.0211	0.0212	0.019	0.0196	0.0155	0.0135	0.0114	0.0105	0.00938	0.00943	0.00696	0.00623	0.0091	0.0107	0.0106	0.0124	0.0136	0.0143	0.0144	0.0155	0.0156	0.0152	0.0134	0.011
0.0112	0.0141	0.0144	0.0134	0.0116	0.00889	0.00748	0.00611	0.006	0.00493	0.00572	0.00674	0.00965	0.0104	0.0122	0.0115	0.0103	0.0131	0.0134	0.0128	0.0138	0.0149	0.0131	0.0154	0.0157	0.0163	0.0162	0.0163	0.0145	0.0149	0.0117	0.0102	0.00862	0.00796	0.00705	0.00701	0.00508	0.00437	0.00649	0.00776	0.0077	0.0089	0.00976	0.0103	0.0103	0.0111	0.0112	0.011	0.00976	0.00811
0.0115	0.014	0.0144	0.0132	0.0115	0.00869	0.00732	0.00601	0.00596	0.00491	0.00569	0.00664	0.00953	0.0103	0.0121	0.0114	0.0102	0.013	0.0133	0.0128	0.0137	0.0149	0.0132	0.0154	0.0157	0.0163	0.0162	0.0162	0.0144	0.0147	0.0115	0.0101	0.00848	0.00785	0.00691	0.00686	0.00491	0.00412	0.00622	0.0075	0.00745	0.00858	0.00942	0.00995	0.00999	0.0107	0.0109	0.0106	0.00945	0.00787
0.0119	0.0142	0.0145	0.0133	0.0115	0.00859	0.00723	0.00593	0.00592	0.00487	0.00565	0.00654	0.00949	0.0103	0.0121	0.0114	0.0102	0.013	0.0134	0.0128	0.0138	0.015	0.0135	0.0155	0.0158	0.0164	0.0164	0.0163	0.0145	0.0148	0.0115	0.0101	0.00841	0.00778	0.0068	0.00673	0.00473	0.00387	0.00597	0.00729	0.00726	0.00833	0.00918	0.00971	0.00976	0.0105	0.0106	0.0104	0.00926	0.00771
0.0193	0.0235	0.024	0.022	0.0189	0.0142	0.0118	0.00961	0.00953	0.00773	0.00902	0.0106	0.0155	0.0169	0.02	0.0187	0.0167	0.0215	0.0221	0.0212	0.0228	0.0248	0.0221	0.0257	0.0262	0.0272	0.0271	0.027	0.024	0.0246	0.0191	0.0166	0.0138	0.0127	0.0111	0.0109	0.0076	0.00624	0.00975	0.012	0.0119	0.0138	0.0152	0.0161	0.0162	0.0174	0.0177	0.0173	0.0154	0.0127
0.0231	0.0279	0.0286	0.0261	0.0222	0.0163	0.0135	0.0108	0.0108	0.00878	0.0104	0.0123	0.0183	0.02	0.0238	0.0222	0.0197	0.0257	0.0265	0.0253	0.0273	0.0298	0.0267	0.0309	0.0315	0.0328	0.0326	0.0325	0.0286	0.0294	0.0224	0.0194	0.0159	0.0147	0.0128	0.0127	0.0087	0.00704	0.0113	0.0139	0.0138	0.0161	0.0178	0.0189	0.0189	0.0204	0.0207	0.0202	0.0177	0.0145
0.0185	0.0213	0.0218	0.0196	0.0167	0.0121	0.0101	0.00819	0.00827	0.00668	0.00785	0.00906	0.0136	0.0149	0.0178	0.0166	0.0148	0.0193	0.0199	0.0191	0.0206	0.0225	0.0206	0.0233	0.0238	0.0248	0.0247	0.0245	0.0215	0.0221	0.0168	0.0145	0.0119	0.011	0.00943	0.00926	0.00616	0.00475	0.00788	0.00992	0.00991	0.0114	0.0127	0.0135	0.0136	0.0147	0.0149	0.0146	0.0129	0.0107
0.0199	0.0224	0.0229	0.0204	0.0172	0.0123	0.0102	0.0082	0.00833	0.00664	0.00785	0.00904	0.0139	0.0153	0.0184	0.0172	0.0152	0.02	0.0208	0.0199	0.0215	0.0236	0.0218	0.0245	0.025	0.0261	0.026	0.0257	0.0225	0.0231	0.0173	0.0149	0.0122	0.0111	0.00942	0.00918	0.00588	0.00432	0.00757	0.00975	0.00977	0.0113	0.0127	0.0135	0.0137	0.0147	0.015	0.0147	0.013	0.0107
0.0311	0.0334	0.034	0.0295	0.0244	0.0164	0.0132	0.0103	0.0105	0.00781	0.00942	0.0108	0.0184	0.0207	0.0257	0.0238	0.0208	0.0284	0.0298	0.0284	0.0311	0.0346	0.0325	0.0361	0.0369	0.0388	0.0386	0.0381	0.0328	0.0336	0.0244	0.0206	0.0161	0.0144	0.0115	0.0109	0.00585	0.00354	0.00797	0.0113	0.0115	0.0135	0.0156	0.017	0.0173	0.0188	0.0194	0.019	0.017	0.0137
0.0211	0.0235	0.0241	0.0211	0.0175	0.012	0.00969	0.0077	0.00797	0.0063	0.00764	0.00888	0.0142	0.0158	0.0192	0.0178	0.0157	0.021	0.0219	0.0209	0.0227	0.0251	0.0234	0.026	0.0266	0.0279	0.0277	0.0273	0.0236	0.0242	0.0176	0.0151	0.012	0.011	0.00917	0.00896	0.00547	0.00378	0.00718	0.0095	0.00952	0.0111	0.0126	0.0135	0.0136	0.0148	0.015	0.0146	0.0127	0.0102
0.0179	0.0197	0.0202	0.0176	0.0145	0.00986	0.00796	0.00632	0.00657	0.00517	0.00629	0.0073	0.0118	0.0131	0.016	0.0149	0.013	0.0176	0.0184	0.0175	0.019	0.0211	0.0197	0.0218	0.0223	0.0235	0.0233	0.023	0.0197	0.0203	0.0147	0.0125	0.00993	0.0091	0.00753	0.00735	0.0044	0.00297	0.00579	0.00775	0.00777	0.00908	0.0103	0.0111	0.0112	0.0121	0.0124	0.012	0.0104	0.00833
0.0272	0.027	0.0273	0.0229	0.0184	0.0116	0.00913	0.00699	0.00739	0.00523	0.00647	0.00727	0.0135	0.0155	0.0197	0.0181	0.0157	0.0221	0.0234	0.0223	0.0246	0.0276	0.0266	0.0288	0.0295	0.0313	0.031	0.0305	0.0258	0.0264	0.0184	0.0153	0.0116	0.0103	0.00776	0.00715	0.00318	0.00131	0.00441	0.00707	0.00723	0.00855	0.0102	0.0113	0.0116	0.0127	0.0132	0.013	0.0115	0.00908
0.0191	0.0209	0.0216	0.0184	0.0146	0.00921	0.00722	0.00571	0.00628	0.00494	0.00628	0.00735	0.0125	0.0141	0.0175	0.0162	0.0139	0.0193	0.0203	0.0191	0.021	0.0235	0.0222	0.0242	0.0248	0.0263	0.0259	0.0253	0.0213	0.022	0.015	0.0127	0.00982	0.0091	0.00737	0.00725	0.00401	0.00237	0.0054	0.00756	0.00759	0.00895	0.0103	0.0111	0.0111	0.0123	0.0124	0.012	0.00978	0.00748
0.0347	0.0414	0.0432	0.0363	0.0278	0.0158	0.011	0.00759	0.00844	0.00656	0.00977	0.0132	0.024	0.0273	0.0351	0.0318	0.0263	0.039	0.0411	0.0381	0.0425	0.0484	0.0447	0.0501	0.0514	0.055	0.0542	0.0528	0.043	0.0449	0.0285	0.0231	0.0167	0.0154	0.0126	0.0133	0.00742	0.00498	0.0113	0.0154	0.0151	0.019	0.0219	0.0237	0.0233	0.0264	0.0263	0.0247	0.0187	0.0127
0.00204	0.0108	0.0132	0.0126	0.00909	0.00525	0.00337	0.00274	0.00378	0.00422	0.00667	0.00953	0.0145	0.0159	0.0193	0.0175	0.0142	0.0203	0.0207	0.0187	0.0203	0.023	0.0191	0.0226	0.0231	0.0249	0.024	0.0225	0.0175	0.0195	0.0111	0.00979	0.00743	0.00805	0.0078	0.00949	0.00734	0.00674	0.0104	0.0118	0.0112	0.014	0.0152	0.0157	0.0146	0.017	0.0159	0.014	0.00809	0.00481
4.05e-09	0.011	0.0143	0.0168	0.0138	0.0107	0.00775	0.00604	0.00652	0.00662	0.00955	0.0137	0.0195	0.0209	0.0247	0.0225	0.0188	0.0254	0.0252	0.023	0.0248	0.0272	0.0194	0.0269	0.0273	0.0288	0.0281	0.0268	0.0222	0.0249	0.0166	0.0149	0.0122	0.0125	0.0124	0.0144	0.0119	0.0119	0.0169	0.0186	0.0178	0.0223	0.024	0.0249	0.0238	0.027	0.026	0.0237	0.0163	0.0111
0.0135	0.0229	0.0245	0.0222	0.0175	0.0111	0.00758	0.0049	0.00485	0.00386	0.00608	0.0094	0.0156	0.0174	0.0219	0.0197	0.0162	0.0238	0.0246	0.0226	0.0253	0.0286	0.0236	0.0296	0.0303	0.0322	0.0318	0.0313	0.026	0.0273	0.0181	0.0146	0.0109	0.01	0.00902	0.0101	0.0072	0.00696	0.0113	0.0133	0.0127	0.0165	0.0183	0.0194	0.0189	0.0214	0.0211	0.0196	0.0146	0.00995
0.00605	0.016	0.0172	0.0172	0.0146	0.0108	0.00808	0.0055	0.00489	0.00369	0.00516	0.00797	0.0123	0.0134	0.0163	0.0148	0.0125	0.0173	0.0173	0.0161	0.0177	0.0195	0.0133	0.0203	0.0207	0.0215	0.0215	0.0219	0.0192	0.0201	0.0151	0.0124	0.00995	0.00898	0.00831	0.00901	0.00686	0.00723	0.0107	0.0122	0.0116	0.0151	0.0165	0.0174	0.0172	0.0192	0.0191	0.0181	0.0145	0.0106
0.0102	0.0237	0.0252	0.0256	0.0223	0.0178	0.0142	0.0107	0.00967	0.00768	0.00957	0.0132	0.019	0.0203	0.024	0.022	0.0192	0.025	0.0248	0.0234	0.0254	0.0273	0.0185	0.0284	0.0289	0.0296	0.0297	0.0306	0.0276	0.0287	0.023	0.0196	0.0165	0.0151	0.014	0.0147	0.0114	0.0116	0.0164	0.0187	0.0181	0.0224	0.0244	0.0256	0.0255	0.0279	0.028	0.0268	0.0225	0.0175
0.00417	0.0123	0.0132	0.0139	0.0123	0.0101	0.00808	0.00603	0.00533	0.00423	0.00526	0.00746	0.0105	0.0112	0.0131	0.012	0.0105	0.0135	0.0132	0.0124	0.0135	0.0144	0.00885	0.015	0.0152	0.0155	0.0156	0.0162	0.0148	0.0155	0.0127	0.0108	0.00926	0.00843	0.00796	0.00839	0.00671	0.00706	0.00974	0.0109	0.0105	0.0131	0.0143	0.015	0.0149	0.0163	0.0163	0.0157	0.0131	0.0102
0.000471	0.00605	0.00683	0.00842	0.00793	0.00775	0.0067	0.00575	0.00525	0.00487	0.0055	0.00703	0.00846	0.00863	0.00934	0.00871	0.00794	0.00904	0.00838	0.00796	0.00824	0.00832	0.00374	0.00848	0.00854	0.00842	0.00849	0.00911	0.00885	0.00941	0.00865	0.00794	0.00757	0.00728	0.00731	0.00771	0.0068	0.0071	0.00892	0.00958	0.00931	0.0111	0.0118	0.0122	0.012	0.013	0.0129	0.0123	0.0103	0.00843
0.00101	0.00632	0.00792	0.0126	0.0126	0.0146	0.0131	0.012	0.011	0.0112	0.0122	0.0155	0.0167	0.0165	0.0167	0.0157	0.0146	0.0151	0.0129	0.0122	0.0122	0.0115	0.00228	0.0115	0.0114	0.0107	0.0109	0.0124	0.013	0.0143	0.0147	0.0143	0.0149	0.0148	0.0158	0.017	0.0161	0.0172	0.0206	0.0214	0.0208	0.0245	0.0257	0.0263	0.0258	0.0279	0.0274	0.0261	0.0211	0.0174
0.00438	0.00178	0.00266	0.00595	0.00648	0.00902	0.00853	0.0085	0.0078	0.00864	0.00902	0.0109	0.0107	0.0102	0.00968	0.00918	0.0088	0.00813	0.0065	0.00617	0.00581	0.00508	0.000224	0.00489	0.00477	0.00421	0.00433	0.00526	0.00604	0.00686	0.00812	0.00843	0.00959	0.00993	0.0111	0.0119	0.0119	0.0129	0.0147	0.0149	0.0144	0.0167	0.0172	0.0175	0.0171	0.0184	0.0179	0.017	0.0137	0.0115
0.00896	0.000537	0.000766	0.00374	0.00471	0.00864	0.00838	0.00892	0.00751	0.00959	0.0093	0.0116	0.00911	0.00786	0.00609	0.00575	0.0059	0.00366	0.00168	0.00159	0.00111	0.00042	0.00748	0.000409	0.000334	5.36e-05	0.000125	0.000922	0.00225	0.00255	0.00595	0.00636	0.0091	0.00965	0.0121	0.0132	0.0145	0.0164	0.0183	0.0178	0.0172	0.0203	0.0209	0.0211	0.0204	0.0221	0.0214	0.0201	0.0155	0.0129
0.0107	0.000548	0.00126	0.00439	0.00512	0.00824	0.00805	0.00841	0.00783	0.00901	0.00931	0.0111	0.0104	0.0098	0.00906	0.00864	0.00837	0.00739	0.00577	0.00547	0.005	0.00422	7.52e-05	0.0039	0.00376	0.00324	0.00331	0.00398	0.00473	0.00564	0.007	0.00769	0.00912	0.0097	0.0111	0.012	0.0123	0.0133	0.0148	0.0148	0.0144	0.0164	0.0169	0.0171	0.0166	0.0178	0.0173	0.0163	0.013	0.011
0.0149	0.000889	0.00201	0.00654	0.00752	0.0118	0.0114	0.0118	0.0111	0.0126	0.0131	0.0157	0.015	0.0143	0.0134	0.0128	0.0123	0.0111	0.00888	0.0084	0.00778	0.00673	0.000319	0.00625	0.00605	0.00534	0.00541	0.00629	0.00724	0.00863	0.0103	0.0112	0.0131	0.0139	0.0157	0.017	0.0173	0.0186	0.0209	0.021	0.0204	0.0233	0.024	0.0243	0.0236	0.0254	0.0246	0.0233	0.0185	0.0157
0.0207	0.000712	0.00195	0.00713	0.00829	0.0134	0.013	0.0136	0.0128	0.0146	0.0152	0.0182	0.0174	0.0166	0.0156	0.0148	0.0143	0.013	0.0104	0.00987	0.00914	0.00796	0.000502	0.00732	0.00708	0.00631	0.00634	0.00719	0.00819	0.00989	0.0116	0.0128	0.015	0.0159	0.018	0.0196	0.02	0.0214	0.0241	0.0241	0.0235	0.0268	0.0275	0.0278	0.027	0.029	0.0282	0.0266	0.0211	0.0179
0.0272	0.00014	0.000958	0.00532	0.00646	0.0114	0.0113	0.0121	0.0115	0.0133	0.0139	0.0164	0.0156	0.0148	0.0138	0.0132	0.0127	0.0115	0.00925	0.00873	0.008	0.00695	0.000513	0.00623	0.006	0.00537	0.00533	0.00582	0.0066	0.00827	0.00966	0.0111	0.0131	0.0142	0.0161	0.0176	0.0181	0.0194	0.0216	0.0215	0.0209	0.0237	0.0244	0.0246	0.0238	0.0256	0.0247	0.0233	0.0183	0.0156
0.0345	2.64e-05	0.000742	0.00515	0.00633	0.0115	0.0115	0.0124	0.012	0.0138	0.0145	0.017	0.0165	0.0158	0.015	0.0143	0.0137	0.0128	0.0106	0.01	0.00931	0.00833	0.00142	0.00739	0.00715	0.00663	0.00646	0.00655	0.00706	0.00904	0.00991	0.0116	0.0135	0.0147	0.0166	0.0181	0.0185	0.0197	0.0219	0.0219	0.0213	0.024	0.0246	0.0248	0.024	0.0258	0.0249	0.0235	0.0184	0.0157
0.0453	2.68e-05	0.000983	0.00654	0.00786	0.0139	0.0138	0.0147	0.0144	0.0166	0.0177	0.0211	0.0209	0.0203	0.0197	0.0187	0.0177	0.0171	0.0146	0.0137	0.0129	0.0119	0.00297	0.0106	0.0103	0.00981	0.00948	0.00924	0.00949	0.0122	0.0125	0.0145	0.0166	0.0181	0.0203	0.0222	0.0225	0.0239	0.0268	0.0269	0.0262	0.0297	0.0305	0.0307	0.0297	0.032	0.0309	0.029	0.0224	0.0189
0.0597	0.0003	0.000117	0.004	0.0053	0.0112	0.0114	0.0126	0.0125	0.0145	0.0154	0.018	0.0176	0.0169	0.0162	0.0155	0.0147	0.0139	0.0119	0.0111	0.0103	0.00936	0.00235	0.00803	0.00775	0.00738	0.00702	0.00649	0.0067	0.00915	0.00949	0.0117	0.0137	0.0153	0.0173	0.019	0.0194	0.0207	0.0229	0.0228	0.0222	0.025	0.0255	0.0257	0.0248	0.0266	0.0256	0.0241	0.0185	0.0158
0.0718	0.000794	5.13e-06	0.0033	0.00459	0.0105	0.0109	0.0122	0.0122	0.0143	0.0152	0.0178	0.0173	0.0167	0.016	0.0153	0.0145	0.0138	0.0119	0.0111	0.0103	0.00938	0.00272	0.00791	0.00762	0.00734	0.0069	0.00611	0.00618	0.00874	0.00886	0.0112	0.0132	0.0149	0.0169	0.0186	0.0191	0.0203	0.0224	0.0223	0.0217	0.0243	0.0248	0.025	0.0241	0.0258	0.0248	0.0233	0.0178	0.0152
0.0806	0.00132	1.79e-05	0.00277	0.00402	0.00989	0.0103	0.0117	0.0118	0.0139	0.0148	0.0172	0.0168	0.0163	0.0157	0.015	0.0142	0.0136	0.0118	0.011	0.0101	0.00933	0.00307	0.00777	0.00748	0.00728	0.00678	0.00578	0.00574	0.00834	0.00826	0.0107	0.0127	0.0144	0.0163	0.018	0.0185	0.0196	0.0216	0.0215	0.0209	0.0234	0.0239	0.024	0.0231	0.0248	0.0238	0.0223	0.0169	0.0145
0.104	0.00131	2.77e-06	0.00429	0.00576	0.013	0.0132	0.0149	0.0152	0.0179	0.0195	0.0232	0.0235	0.023	0.0227	0.0216	0.0201	0.0202	0.0179	0.0166	0.0157	0.0149	0.00614	0.0126	0.0122	0.0122	0.0113	0.00954	0.00899	0.0128	0.0117	0.0149	0.0169	0.0192	0.0216	0.0241	0.0243	0.0256	0.0288	0.0288	0.028	0.0316	0.0324	0.0326	0.0313	0.0338	0.0324	0.0302	0.0224	0.0188
0.223	0.0133	0.00443	0.000265	0.00115	0.00789	0.00902	0.0114	0.0119	0.0147	0.0157	0.0183	0.0174	0.0167	0.0158	0.0152	0.0143	0.0133	0.0115	0.0105	0.00933	0.00844	0.00298	0.00614	0.00576	0.00576	0.00497	0.00316	0.00292	0.00595	0.00557	0.00918	0.0117	0.0143	0.0168	0.019	0.0199	0.0214	0.0232	0.0227	0.0221	0.0247	0.025	0.025	0.0238	0.0257	0.0244	0.0226	0.0163	0.0139
0.114	0.00452	0.000945	0.001	0.00197	0.00722	0.00788	0.00946	0.00972	0.0117	0.0125	0.0145	0.014	0.0135	0.0129	0.0124	0.0117	0.0112	0.00976	0.00904	0.00821	0.00756	0.00295	0.00593	0.00565	0.00561	0.00504	0.00374	0.00355	0.00594	0.00563	0.00817	0.00994	0.0117	0.0134	0.015	0.0155	0.0165	0.018	0.0178	0.0173	0.0193	0.0196	0.0196	0.0188	0.0202	0.0193	0.018	0.0134	0.0115
0.0796	0.00279	0.000482	0.000947	0.00171	0.00569	0.00616	0.00732	0.00752	0.00897	0.00958	0.0111	0.0108	0.0104	0.0101	0.00965	0.00912	0.00872	0.00766	0.00711	0.0065	0.00601	0.00245	0.00478	0.00458	0.00455	0.00411	0.00312	0.00297	0.0048	0.00454	0.00643	0.00774	0.00904	0.0103	0.0115	0.0119	0.0126	0.0138	0.0136	0.0133	0.0148	0.015	0.015	0.0144	0.0155	0.0148	0.0138	0.0103	0.00887
0.0947	0.00435	0.00109	0.000513	0.00117	0.00499	0.00553	0.00675	0.00699	0.00844	0.00902	0.0105	0.0101	0.00974	0.00933	0.00896	0.00846	0.00804	0.00705	0.00652	0.0059	0.00543	0.00225	0.00418	0.00397	0.00398	0.00353	0.00249	0.00233	0.00408	0.00381	0.00573	0.00704	0.00837	0.00966	0.0108	0.0112	0.012	0.013	0.0128	0.0125	0.0139	0.0141	0.0141	0.0135	0.0145	0.0138	0.0128	0.00946	0.00814
0.0828	0.00416	0.00116	0.00031	0.000812	0.00392	0.0044	0.00544	0.00564	0.00684	0.00728	0.00842	0.00807	0.00777	0.00741	0.00712	0.00674	0.00635	0.00556	0.00514	0.00462	0.00423	0.00175	0.00321	0.00304	0.00304	0.00268	0.00183	0.00171	0.00311	0.00291	0.00451	0.0056	0.0067	0.00777	0.0087	0.00909	0.00968	0.0105	0.0103	0.01	0.0111	0.0113	0.0112	0.0108	0.0116	0.011	0.0102	0.00754	0.00651
0.175	0.0147	0.00634	0.000103	3.04e-05	0.00277	0.00349	0.0049	0.00522	0.00674	0.00719	0.00839	0.00778	0.00739	0.00689	0.00661	0.00623	0.00566	0.00484	0.00437	0.00372	0.00329	0.00122	0.00207	0.00189	0.00194	0.00153	0.000637	0.000524	0.0018	0.00159	0.00344	0.00478	0.00619	0.00752	0.00864	0.00927	0.01	0.0107	0.0104	0.0101	0.0112	0.0113	0.0112	0.0106	0.0115	0.0108	0.00993	0.00683	0.00585
[truncated: 78 more columns]
