# Supplementary material for: Mapping allosteric communications within individual proteins
Source: Nat Commun. 2020 Jul 31;11:3862. doi: 10.1038/s41467-020-17618-2 (PMC7395124; doi:10.1038/s41467-020-17618-2)
Supplement: Supplementary file 8 — Supplementary Data 5 [file 41467_2020_17618_MOESM8_ESM.zip › CheY-correlation-comparison/README.txt]

CHESCA-correlation.txt       - Correlation measured by CHESCA
CHESCA-index.txt             - Residue indices of CHESCA measures
compare.sh                   - The script to compare results of all methods
correlation.py               - The script to calculate correlation based on ACI or other metrics of residues
hitting-time.txt             - The hitting time calculated in DynOmics server
hitting-time-reciprocal.txt  - The reciprocal of hitting time
minimum-distances.txt        - Normalized minimum distances of all residue pairs
normalized-contacts.txt      - Normalized contacts
ohm-correlation.txt          - Correlations predicted by Ohm
plot.py                      - The script to plot correlations
PRS.txt                      - PRS of all residue pairs predicted by DynOmics server


Please run 'bash compare.sh' to compare all methods. Numpy and Matplotlib should be installed.
